# Supplementary material for: Spatial preferences of microRNA targets in 3' untranslated regions
Source: BMC Genomics. 2007 Jun 7;8:152. doi: 10.1186/1471-2164-8-152 (PMC1904200; doi:10.1186/1471-2164-8-152)
Supplement: Additional file 3 — List of targeted genes and coordinates of target sites, sorted by targeted gene. [file 1471-2164-8-152-S3.txt]

locus_link: 57573 refseq: NM_020813 (chr19, + strand): [NOT TARGETED]
	constitutive_region: 61729126-61731583 (0 hits)
	alt_seg 0: 61731584-61732082 (0 hits)

locus_link: 6712 refseq: NM_006946 (chr11, - strand): [NOT TARGETED]
	constitutive_region: 66228084-66228703 (0 hits)

locus_link: 10882 refseq: NM_006688 (chr17, - strand): [NOT TARGETED]
	constitutive_region: 43512231-43512722 (0 hits)

locus_link: 8434 refseq: NM_021111 (chr9, + strand): [NOT TARGETED]
	constitutive_region: 36113039-36114407 (0 hits)
	alt_seg 0: 36114408-36114449 (0 hits)

locus_link: 3074 refseq: NM_000521 (chr5, + strand): [NOT TARGETED]
	constitutive_region: 74101070-74101186 (0 hits)

locus_link: 55226 refseq: NM_024662 (chr11, + strand): [NOT TARGETED]
	constitutive_region: 34132045-34132762 (0 hits)

locus_link: 81846 refseq: NM_030962 (chr11, - strand): [MODULATED]
	constitutive_region: 9764957-9766275 (1 hits)
		RNA: hsa-miR-302c*=MIMAT0000716 target_pos: 9765152
	alt_seg 0: 9764642-9764956 (3 hits)
		RNA: hsa-miR-205=MIMAT0000266 target_pos: 9764891
		RNA: hsa-miR-19b=MIMAT0000074 target_pos: 9764836
		RNA: hsa-miR-524*=MIMAT0002849 target_pos: 9764814
	alt_seg 1: 9764526-9764641 (0 hits)

locus_link: 3163 refseq: NM_002134 (chr16, + strand): [NOT TARGETED]
	constitutive_region: 4560047-4560196 (0 hits)
	alt_seg 0: 4560197-4560641 (0 hits)

locus_link: 4863 refseq: NM_002519 (chr11, - strand): [CONSTITUTIVELY TARGETED]
	constitutive_region: 107567004-107567319 (3 hits)
		RNA: hsa-miR-519a=MIMAT0002869 target_pos: 107567218
		RNA: hsa-miR-519d=MIMAT0002853 target_pos: 107567217
		RNA: hsa-miR-142-5p=MIMAT0000433 target_pos: 107567193
	alt_seg 0: 107565961-107567003 (0 hits)
	alt_seg 1: 107565767-107565960 (0 hits)

locus_link: 386678 refseq: NM_198692 (chr21, + strand): [NOT TARGETED]
	constitutive_region: 44923471-44923769 (0 hits)

locus_link: 57019 refseq: NM_020313 (chr16, - strand): [NOT TARGETED]
	constitutive_region: 57237865-57238480 (0 hits)
	alt_seg 0: 57237501-57237864 (0 hits)

locus_link: 1387 refseq: NM_004380 (chr16, - strand): [ON-OFF]
	constitutive_region: 3777834-3778005 (0 hits)
	alt_seg 0: 3777111-3777833 (0 hits)
	alt_seg 1: 3776949-3777110 (1 hits)
		RNA: hsa-miR-153=MIMAT0000439 target_pos: 3777005

locus_link: 6862 refseq: NM_003181 (chr6, - strand): [CONSTITUTIVELY TARGETED]
	constitutive_region: 166480433-166481092 (1 hits)
		RNA: hsa-miR-219=MIMAT0000276 target_pos: 166480476

locus_link: 150275 refseq: NM_173510 (chr22, + strand): [NOT TARGETED]
	constitutive_region: 27506865-27508856 (0 hits)
	alt_seg 0: 27508857-27509832 (0 hits)

locus_link: 79572 refseq: NM_024524 (chr3, - strand): [ON-OFF]
	constitutive_region: 195443705-195444275 (0 hits)
	alt_seg 0: 195442918-195443704 (3 hits)
		RNA: hsa-miR-125a=MIMAT0000443 target_pos: 195443687
		RNA: hsa-miR-107=MIMAT0000104 target_pos: 195443596
		RNA: hsa-miR-497=MIMAT0002820 target_pos: 195443039

locus_link: 8419 refseq: NM_003571 (chr3, + strand): [NOT TARGETED]
	constitutive_region: 134514722-134514956 (0 hits)

locus_link: 5521 refseq: NM_004576 (chr5, - strand): [NOT TARGETED]
	constitutive_region: 145997584-145998021 (0 hits)

locus_link: 10097 refseq: NM_005722 (chr2, + strand): [CONSTITUTIVELY TARGETED]
	constitutive_region: 65470399-65470773 (1 hits)
		RNA: hsa-miR-189=MIMAT0000079 target_pos: 65470658
	alt_seg 0: 65470774-65471814 (0 hits)

locus_link: 29106 refseq: NM_013243 (chr15, + strand): [NOT TARGETED]
	constitutive_region: 49727776-49727874 (0 hits)
	alt_seg 0: 49727875-49727979 (0 hits)
	alt_seg 1: 49727980-49729279 (0 hits)

locus_link: 84859 refseq: NM_032773 (chr3, + strand): [NOT TARGETED]
	constitutive_region: 198924959-198925076 (0 hits)

locus_link: 6642 refseq: NM_003099 (chr15, + strand): [CONSTITUTIVELY TARGETED]
	constitutive_region: 62145631-62146019 (1 hits)
		RNA: hsa-miR-183=MIMAT0000261 target_pos: 62145982

locus_link: 79618 refseq: NM_024567 (chr8, + strand): [CONSTITUTIVELY TARGETED]
	constitutive_region: 28930581-28932154 (10 hits)
		RNA: hsa-miR-18b=MIMAT0001412 target_pos: 28930628
		RNA: hsa-miR-429=MIMAT0001536 target_pos: 28930764
		RNA: hsa-miR-34b=MIMAT0000685 target_pos: 28931272
		RNA: hsa-miR-133b=MIMAT0000770 target_pos: 28931288
		RNA: hsa-miR-126*=MIMAT0000444 target_pos: 28931819
		RNA: hsa-miR-135b=MIMAT0000758 target_pos: 28931829
		RNA: hsa-miR-222=MIMAT0000279 target_pos: 28931920
		RNA: hsa-miR-520d=MIMAT0002856 target_pos: 28931924
		RNA: hsa-miR-519d=MIMAT0002853 target_pos: 28931925
		RNA: hsa-miR-380-3p=MIMAT0000735 target_pos: 28932082

locus_link: 7862 refseq: NM_004634 (chr3, + strand): [NOT TARGETED]
	constitutive_region: 9764030-9764685 (0 hits)

locus_link: 5810 refseq: NM_133282 (chr5, - strand): [NOT TARGETED]
	constitutive_region: 34954167-34954372 (0 hits)

locus_link: 146330 refseq: NM_153350 (chr16, - strand): [NOT TARGETED]
	constitutive_region: 682504-684277 (0 hits)

locus_link: 85445 refseq: NM_033401 (chr16, + strand): [CONSTITUTIVELY TARGETED]
	constitutive_region: 76372104-76372661 (1 hits)
		RNA: hsa-miR-331=MIMAT0000760 target_pos: 76372156

locus_link: 23102 refseq: NM_015079 (chr15, - strand): [NOT TARGETED]
	constitutive_region: 76004981-76006417 (0 hits)
	alt_seg 0: 76003152-76004980 (0 hits)

locus_link: 51474 refseq: NM_016357 (chr12, - strand): [CONSTITUTIVELY TARGETED]
	constitutive_region: 48855845-48857115 (1 hits)
		RNA: hsa-miR-519d=MIMAT0002853 target_pos: 48856695

locus_link: 84071 refseq: NM_032131 (chr6, + strand): [NOT TARGETED]
	constitutive_region: 109340284-109340587 (0 hits)
	alt_seg 0: 109340588-109340754 (0 hits)

locus_link: 79813 refseq: NM_024757 (chr9, + strand): [MODULATED]
	constitutive_region: 135948016-135948804 (1 hits)
		RNA: hsa-miR-18b=MIMAT0001412 target_pos: 135948699
	alt_seg 0: 135948805-135949190 (1 hits)
		RNA: hsa-miR-409-3p=MIMAT0001639 target_pos: 135949062

locus_link: 3185 refseq: NM_004966 (chr10, - strand): [NOT TARGETED]
	constitutive_region: 43165949-43166092 (0 hits)
	alt_seg 0: 43165480-43165948 (0 hits)
	alt_seg 1: 43165309-43165479 (0 hits)
	alt_seg 2: 43165073-43165308 (0 hits)

locus_link: 11015 refseq: NM_016657 (chr22, + strand): [NOT TARGETED]
	constitutive_region: 37121577-37122484 (0 hits)

locus_link: 7022 refseq: NM_003222 (chr20, + strand): [CONSTITUTIVELY TARGETED]
	constitutive_region: 55898488-55899751 (1 hits)
		RNA: hsa-miR-10b=MIMAT0000254 target_pos: 55899508

locus_link: 11345 refseq: NM_007285 (chr16, + strand): [CONSTITUTIVELY TARGETED]
	constitutive_region: 75390817-75390997 (2 hits)
		RNA: hsa-miR-105=MIMAT0000102 target_pos: 75390925
		RNA: hsa-miR-145=MIMAT0000437 target_pos: 75390933
	alt_seg 0: 75390998-75391331 (0 hits)

locus_link: 11169 refseq: NM_007086 (chr14, - strand): [NOT TARGETED]
	constitutive_region: 53397929-53398247 (0 hits)
	alt_seg 0: 53397648-53397928 (0 hits)

locus_link: 9638 refseq: NM_022549 (chr11, - strand): [NOT TARGETED]
	constitutive_region: 124895749-124897012 (0 hits)

locus_link: 353281 refseq: NM_016338 (chr5, + strand): [NOT TARGETED]
	constitutive_region: 61939026-61939543 (0 hits)
	alt_seg 0: 61939544-61939674 (0 hits)
	alt_seg 1: 61939675-61940288 (0 hits)

locus_link: 1244 refseq: NM_000392 (chr10, + strand): [NOT TARGETED]
	constitutive_region: 101275972-101276153 (0 hits)

locus_link: 1638 refseq: NM_001922 (chr13, - strand): [NOT TARGETED]
	constitutive_region: 92789912-92790154 (0 hits)
	alt_seg 0: 92787560-92789911 (0 hits)

locus_link: 29 refseq: NM_021962 (chr17, - strand): [NOT TARGETED]
	constitutive_region: 893972-894071 (0 hits)
	alt_seg 0: 891552-893971 (0 hits)

locus_link: 3936 refseq: NM_002298 (chr13, - strand): [NOT TARGETED]
	constitutive_region: 44498562-44499728 (0 hits)
	alt_seg 0: 44498109-44498561 (0 hits)
	alt_seg 1: 44498064-44498108 (0 hits)

locus_link: 6541 refseq: NM_003045 (chr13, - strand): [NOT TARGETED]
	constitutive_region: 27884755-27886618 (0 hits)
	alt_seg 0: 27884540-27884754 (0 hits)
	alt_seg 1: 27884108-27884539 (0 hits)
	alt_seg 2: 27881552-27884107 (0 hits)

locus_link: 58526 refseq: NM_021242 (chrX, + strand): [NOT TARGETED]
	constitutive_region: 37695650-37696601 (0 hits)
	alt_seg 0: 37696602-37696674 (0 hits)

locus_link: 340451 refseq: NM_134266 (chr8, + strand): [NOT TARGETED]
	constitutive_region: 92363905-92364460 (0 hits)
	alt_seg 0: 92364461-92364565 (0 hits)
	alt_seg 1: 92364566-92366956 (0 hits)

locus_link: 4087 refseq: NM_005901 (chr18, - strand): [CONSTITUTIVELY TARGETED]
	constitutive_region: 43620040-43620186 (3 hits)
		RNA: hsa-miR-512-3p=MIMAT0002823 target_pos: 43620071
		RNA: hsa-miR-520d=MIMAT0002856 target_pos: 43620070
		RNA: hsa-miR-18b=MIMAT0001412 target_pos: 43620045
	alt_seg 0: 43619947-43620039 (0 hits)
	alt_seg 1: 43619751-43619946 (0 hits)
	alt_seg 2: 43619602-43619750 (0 hits)

locus_link: 11051 refseq: NM_007006 (chr16, - strand): [NOT TARGETED]
	constitutive_region: 56241938-56242022 (0 hits)
	alt_seg 0: 56241854-56241937 (0 hits)
	alt_seg 1: 56241768-56241853 (0 hits)
	alt_seg 2: 56241733-56241767 (0 hits)
	alt_seg 3: 56238446-56241732 (0 hits)

locus_link: 25936 refseq: NM_015471 (chr1, - strand): [NOT TARGETED]
	constitutive_region: 209967603-209968249 (0 hits)
	alt_seg 0: 209967460-209967602 (0 hits)

locus_link: 1969 refseq: NM_004431 (chr1, - strand): [NOT TARGETED]
	constitutive_region: 15831918-15832792 (0 hits)

locus_link: 6233 refseq: NM_002954 (chr2, + strand): [NOT TARGETED]
	constitutive_region: 55437244-55437269 (0 hits)
	alt_seg 0: 55437270-55437329 (0 hits)

locus_link: 1810 refseq: NM_001938 (chr1, + strand): [MODULATED]
	constitutive_region: 93297994-93298293 (1 hits)
		RNA: hsa-miR-200a=MIMAT0000682 target_pos: 93298280
	alt_seg 0: 93298294-93299946 (2 hits)
		RNA: hsa-miR-101=MIMAT0000099 target_pos: 93299722
		RNA: hsa-miR-137=MIMAT0000429 target_pos: 93299922

locus_link: 148252 refseq: NM_145173 (chr19, - strand): [NOT TARGETED]
	constitutive_region: 2665576-2668209 (0 hits)

locus_link: 81617 refseq: NM_030925 (chr13, - strand): [NOT TARGETED]
	constitutive_region: 47682790-47682952 (0 hits)
	alt_seg 0: 47681938-47682789 (0 hits)

locus_link: 22876 refseq: NM_198331 (chr10, + strand): [NOT TARGETED]
	alt_seg 0: 121253243-121253377 (0 hits)

locus_link: 79057 refseq: NM_024082 (chrX, + strand): [NOT TARGETED]
	constitutive_region: 149487115-149487680 (0 hits)

locus_link: 10633 refseq: NM_006477 (chr22, - strand): [NOT TARGETED]
	constitutive_region: 28033482-28033845 (0 hits)

locus_link: 7627 refseq: NM_153028 (chr16, + strand): [NOT TARGETED]
	constitutive_region: 3368151-3368861 (0 hits)

locus_link: 90627 refseq: NM_052851 (chr13, - strand): [NOT TARGETED]
	constitutive_region: 31477383-31477731 (0 hits)
	alt_seg 0: 31475398-31477382 (0 hits)
	alt_seg 1: 31475296-31475397 (0 hits)

locus_link: 115286 refseq: NM_173471 (chr3, + strand): [ON-OFF]
	constitutive_region: 66361298-66361572 (0 hits)
	alt_seg 0: 66361573-66362421 (2 hits)
		RNA: hsa-miR-500=MIMAT0002871 target_pos: 66361808
		RNA: hsa-miR-511=MIMAT0002808 target_pos: 66362317

locus_link: 55205 refseq: NM_018181 (chr18, + strand): [CONSTITUTIVELY TARGETED]
	constitutive_region: 54800664-54800857 (1 hits)
		RNA: hsa-miR-429=MIMAT0001536 target_pos: 54800841
	alt_seg 0: 54800858-54801043 (0 hits)

locus_link: 84275 refseq: NM_032315 (chr1, + strand): [NOT TARGETED]
	constitutive_region: 9352102-9352151 (0 hits)
	alt_seg 0: 9352152-9352372 (0 hits)

locus_link: 311 refseq: NM_145868 (chr10, - strand): [NOT TARGETED]
	constitutive_region: 81579934-81580187 (0 hits)

locus_link: 4836 refseq: NM_021079 (chr17, + strand): [NOT TARGETED]
	constitutive_region: 43658169-43658507 (0 hits)
	alt_seg 0: 43658508-43661549 (0 hits)

locus_link: 171568 refseq: NM_138338 (chr22, - strand): [NOT TARGETED]
	constitutive_region: 40167889-40168327 (0 hits)

locus_link: 825 refseq: NM_000070 (chr15, + strand): [NOT TARGETED]
	constitutive_region: 40420024-40420247 (0 hits)
	alt_seg 0: 40420248-40420567 (0 hits)

locus_link: 219749 refseq: NM_145011 (chr10, - strand): [NOT TARGETED]
	constitutive_region: 38242803-38245062 (0 hits)
	alt_seg 0: 38242507-38242802 (0 hits)

locus_link: 30849 refseq: NM_014602 (chr3, - strand): [NOT TARGETED]
	constitutive_region: 131718699-131719069 (0 hits)

locus_link: 495 refseq: NM_000704 (chr19, - strand): [NOT TARGETED]
	constitutive_region: 40732936-40733358 (0 hits)
	alt_seg 0: 40732783-40732935 (0 hits)

locus_link: 91977 refseq: NM_133371 (chr5, + strand): [NOT TARGETED]
	constitutive_region: 150084944-150087437 (0 hits)

locus_link: 9600 refseq: NM_004910 (chr11, - strand): [NOT TARGETED]
	constitutive_region: 67034600-67034865 (0 hits)

locus_link: 84467 refseq: NM_032447 (chr19, - strand): [NOT TARGETED]
	constitutive_region: 8036287-8036804 (0 hits)

locus_link: 90806 refseq: NM_144567 (chr1, - strand): [NOT TARGETED]
	constitutive_region: 210224683-210224882 (0 hits)
	alt_seg 0: 210224599-210224682 (0 hits)
	alt_seg 1: 210222302-210224598 (0 hits)
	alt_seg 2: 210222023-210222301 (0 hits)

locus_link: 195814 refseq: NM_138969 (chr8, - strand): [NOT TARGETED]
	constitutive_region: 57262532-57264001 (0 hits)
	alt_seg 0: 57262169-57262531 (0 hits)

locus_link: 8048 refseq: NM_003476 (chr11, - strand): [NOT TARGETED]
	constitutive_region: 19168272-19168527 (0 hits)
	alt_seg 0: 19168131-19168271 (0 hits)

locus_link: 1816 refseq: NM_000798 (chr4, + strand): [NOT TARGETED]
	constitutive_region: 9535967-9536516 (0 hits)

locus_link: 7337 refseq: NM_130838 (chr15, - strand): [ON-OFF]
	constitutive_region: 23131615-23131646 (0 hits)
	alt_seg 0: 23131584-23131614 (0 hits)
	alt_seg 1: 23131030-23131583 (4 hits)
		RNA: hsa-miR-186=MIMAT0000456 target_pos: 23131371
		RNA: hsa-miR-381=MIMAT0000736 target_pos: 23131362
		RNA: hsa-miR-493=MIMAT0002813 target_pos: 23131357
		RNA: hsa-miR-520d*=MIMAT0002855 target_pos: 23131213
	alt_seg 2: 23130930-23131029 (0 hits)
	alt_seg 3: 23130282-23130929 (3 hits)
		RNA: hsa-miR-519a=MIMAT0002869 target_pos: 23130708
		RNA: hsa-miR-219=MIMAT0000276 target_pos: 23130653
		RNA: hsa-miR-200a=MIMAT0000682 target_pos: 23130583
	alt_seg 4: 23129994-23130281 (0 hits)
	alt_seg 5: 23129795-23129993 (0 hits)
	alt_seg 6: 23129756-23129794 (0 hits)

locus_link: 51538 refseq: NM_016505 (chr1, + strand): [NOT TARGETED]
	constitutive_region: 31339510-31340237 (0 hits)
	alt_seg 0: 31340238-31340832 (0 hits)

locus_link: 9126 refseq: NM_005445 (chr10, + strand): [NOT TARGETED]
	constitutive_region: 112028644-112028975 (0 hits)

locus_link: 10129 refseq: NM_023037 (chr13, + strand): [CONSTITUTIVELY TARGETED]
	constitutive_region: 30667594-30668708 (2 hits)
		RNA: hsa-miR-9=MIMAT0000441 target_pos: 30667893
		RNA: hsa-miR-367=MIMAT0000719 target_pos: 30667954
	alt_seg 0: 30668709-30668794 (0 hits)

locus_link: 57647 refseq: NM_032656 (chr12, - strand): [NOT TARGETED]
	constitutive_region: 123784476-123785448 (0 hits)

locus_link: 200558 refseq: NM_173545 (chr2, + strand): [NOT TARGETED]
	constitutive_region: 68779685-68779991 (0 hits)
	alt_seg 0: 68779992-68781828 (0 hits)

locus_link: 9399 refseq: NM_004809 (chr15, - strand): [NOT TARGETED]
	constitutive_region: 71991373-71992096 (0 hits)

locus_link: 7398 refseq: NM_003368 (chr1, + strand): [NOT TARGETED]
	constitutive_region: 62286566-62286907 (0 hits)
	alt_seg 0: 62286908-62287321 (0 hits)
	alt_seg 1: 62287322-62287384 (0 hits)

locus_link: 56666 refseq: NM_052839 (chr22, + strand): [NOT TARGETED]
	constitutive_region: 48799714-48800749 (0 hits)

locus_link: 26002 refseq: NM_015529 (chr6, - strand): [NOT TARGETED]
	constitutive_region: 132598629-132598863 (0 hits)
	alt_seg 0: 132598565-132598628 (0 hits)
	alt_seg 1: 132598451-132598564 (0 hits)
	alt_seg 2: 132597892-132598450 (0 hits)
	alt_seg 3: 132597769-132597891 (0 hits)
	alt_seg 4: 132597591-132597768 (0 hits)

locus_link: 84623 refseq: NM_032531 (chr11, - strand): [NOT TARGETED]
	constitutive_region: 125831043-125832128 (0 hits)

locus_link: 79902 refseq: NM_024844 (chr17, + strand): [NOT TARGETED]
	constitutive_region: 73828894-73828972 (0 hits)

locus_link: 11280 refseq: NM_014139 (chr3, - strand): [NOT TARGETED]
	constitutive_region: 38847886-38848811 (0 hits)

locus_link: 3574 refseq: NM_000880 (chr8, - strand): [NOT TARGETED]
	constitutive_region: 79695549-79695911 (0 hits)
	alt_seg 0: 79694970-79695548 (0 hits)

locus_link: 171392 refseq: NM_138330 (chr19, - strand): [NOT TARGETED]
	constitutive_region: 23627549-23627869 (0 hits)

locus_link: 29998 refseq: NM_015711 (chr19, + strand): [NOT TARGETED]
	constitutive_region: 52897481-52898346 (0 hits)

locus_link: 4319 refseq: NM_002425 (chr11, - strand): [NOT TARGETED]
	constitutive_region: 102178964-102179242 (0 hits)

locus_link: 80349 refseq: NM_025234 (chr15, - strand): [NOT TARGETED]
	constitutive_region: 76291400-76291594 (0 hits)

locus_link: 285343 refseq: NM_173826 (chr3, + strand): [ON-OFF]
	constitutive_region: 44409763-44409832 (0 hits)
	alt_seg 0: 44409833-44411468 (1 hits)
		RNA: hsa-miR-497=MIMAT0002820 target_pos: 44409880
	alt_seg 1: 44411469-44411530 (0 hits)

locus_link: 80060 refseq: NM_000082 (chr5, - strand): [NOT TARGETED]
	constitutive_region: 60185547-60186328 (0 hits)

locus_link: 2274 refseq: NM_001450 (chr2, - strand): [NOT TARGETED]
	constitutive_region: 105598836-105599141 (0 hits)
	alt_seg 0: 105598687-105598835 (0 hits)

locus_link: 51742 refseq: NM_031371 (chr1, - strand): [MODULATED]
	constitutive_region: 232372214-232372990 (20 hits)
		RNA: hsa-miR-520d=MIMAT0002856 target_pos: 232372969
		RNA: hsa-miR-519d=MIMAT0002853 target_pos: 232372968
		RNA: hsa-miR-520h=MIMAT0002867 target_pos: 232372967
		RNA: hsa-miR-527=MIMAT0002862 target_pos: 232372965
		RNA: hsa-miR-19b=MIMAT0000074 target_pos: 232372964
		RNA: hsa-miR-130b=MIMAT0000691 target_pos: 232372963
		RNA: hsa-miR-519a=MIMAT0002869 target_pos: 232372962
		RNA: hsa-miR-328=MIMAT0000752 target_pos: 232372944
		RNA: hsa-miR-520f=MIMAT0002830 target_pos: 232372895
		RNA: hsa-miR-519a=MIMAT0002869 target_pos: 232372840
		RNA: hsa-miR-519d=MIMAT0002853 target_pos: 232372839
		RNA: hsa-miR-137=MIMAT0000429 target_pos: 232372796
		RNA: hsa-miR-128b=MIMAT0000676 target_pos: 232372737
		RNA: hsa-miR-449=MIMAT0001541 target_pos: 232372714
		RNA: hsa-miR-34b=MIMAT0000685 target_pos: 232372713
		RNA: hsa-miR-302b*=MIMAT0000714 target_pos: 232372622
		RNA: hsa-miR-218=MIMAT0000275 target_pos: 232372498
		RNA: hsa-miR-30e-5p=MIMAT0000692 target_pos: 232372400
		RNA: hsa-miR-199a*=MIMAT0000232 target_pos: 232372330
		RNA: hsa-miR-429=MIMAT0001536 target_pos: 232372301
	alt_seg 0: 232371367-232372213 (4 hits)
		RNA: hsa-miR-410=MIMAT0002171 target_pos: 232372164
		RNA: hsa-miR-494=MIMAT0002816 target_pos: 232372139
		RNA: hsa-miR-381=MIMAT0000736 target_pos: 232371908
		RNA: hsa-miR-524*=MIMAT0002849 target_pos: 232371840

locus_link: 27072 refseq: NM_080631 (chr7, - strand): [NOT TARGETED]
	constitutive_region: 38505942-38506627 (0 hits)
	alt_seg 0: 38504364-38505941 (0 hits)
	alt_seg 1: 38504324-38504363 (0 hits)
	alt_seg 2: 38503179-38504323 (0 hits)

locus_link: 83983 refseq: NM_032037 (chr19, - strand): [NOT TARGETED]
	constitutive_region: 19486032-19486416 (0 hits)

locus_link: 4591 refseq: NM_015294 (chr17, - strand): [NOT TARGETED]
	constitutive_region: 57549985-57551160 (0 hits)

locus_link: 1203 refseq: NM_006493 (chr13, + strand): [NOT TARGETED]
	constitutive_region: 75373102-75373467 (0 hits)
	alt_seg 0: 75373468-75374652 (0 hits)

locus_link: 5873 refseq: NM_004580 (chr15, - strand): [NOT TARGETED]
	constitutive_region: 53213608-53213762 (0 hits)
	alt_seg 0: 53212634-53213607 (0 hits)

locus_link: 55720 refseq: NM_018128 (chr17, - strand): [ON-OFF]
	constitutive_region: 2433868-2434082 (0 hits)
	alt_seg 0: 2433638-2433867 (0 hits)
	alt_seg 1: 2433467-2433637 (1 hits)
		RNA: hsa-miR-138=MIMAT0000430 target_pos: 2433554
	alt_seg 2: 2432282-2433466 (1 hits)
		RNA: hsa-miR-338=MIMAT0000763 target_pos: 2433154

locus_link: 57685 refseq: NM_020925 (chr1, + strand): [CONSTITUTIVELY TARGETED]
	constitutive_region: 64527158-64528651 (3 hits)
		RNA: hsa-miR-145=MIMAT0000437 target_pos: 64527523
		RNA: hsa-miR-501=MIMAT0002872 target_pos: 64527691
		RNA: hsa-miR-144=MIMAT0000436 target_pos: 64528606

locus_link: 29922 refseq: NM_013330 (chr1, - strand): [ON-OFF]
	constitutive_region: 166289153-166289401 (0 hits)
	alt_seg 0: 166289006-166289152 (2 hits)
		RNA: hsa-miR-224=MIMAT0000281 target_pos: 166289142
		RNA: hsa-miR-409-3p=MIMAT0001639 target_pos: 166289041

locus_link: 2134 refseq: NM_004455 (chr1, + strand): [NOT TARGETED]
	constitutive_region: 25966523-25967620 (0 hits)

locus_link: 149448 refseq: NM_000254 (chr1, + strand): [NOT TARGETED]
	constitutive_region: 234102090-234104257 (0 hits)
	alt_seg 0: 234104258-234105120 (0 hits)

locus_link: 10390 refseq: NM_006090 (chr1, + strand): [NOT TARGETED]
	constitutive_region: 111025656-111026158 (0 hits)
	alt_seg 0: 111026159-111026339 (0 hits)
	alt_seg 1: 111026340-111026449 (0 hits)

locus_link: 129450 refseq: NM_152382 (chr2, - strand): [NOT TARGETED]
	constitutive_region: 201000158-201000334 (0 hits)
	alt_seg 0: 201000065-201000157 (0 hits)
	alt_seg 1: 200999275-201000064 (0 hits)
	alt_seg 2: 200999166-200999274 (0 hits)
	alt_seg 3: 200998598-200999165 (0 hits)

locus_link: 84649 refseq: NM_032564 (chr11, + strand): [NOT TARGETED]
	constitutive_region: 75237858-75237981 (0 hits)
	alt_seg 0: 75237982-75238882 (0 hits)

locus_link: 9440 refseq: NM_004268 (chr11, + strand): [NOT TARGETED]
	constitutive_region: 93233380-93233724 (0 hits)
	alt_seg 0: 93233725-93234607 (0 hits)
	alt_seg 1: 93234608-93234649 (0 hits)

locus_link: 10380 refseq: NM_006085 (chr1, - strand): [NOT TARGETED]
	constitutive_region: 217287365-217288618 (0 hits)
	alt_seg 0: 217287193-217287364 (0 hits)

locus_link: 5309 refseq: NM_005029 (chr10, - strand): [NOT TARGETED]
	constitutive_region: 103654534-103654859 (0 hits)

locus_link: 2045 refseq: NM_004440 (chr6, - strand): [MODULATED]
	constitutive_region: 93947395-93948743 (8 hits)
		RNA: hsa-miR-211=MIMAT0000268 target_pos: 93948562
		RNA: hsa-miR-196b=MIMAT0001080 target_pos: 93948502
		RNA: hsa-miR-199b=MIMAT0000263 target_pos: 93948231
		RNA: hsa-miR-182=MIMAT0000259 target_pos: 93948068
		RNA: hsa-miR-515-3p=MIMAT0002827 target_pos: 93947965
		RNA: hsa-miR-519e=MIMAT0002829 target_pos: 93947964
		RNA: hsa-miR-519d=MIMAT0002853 target_pos: 93947963
		RNA: hsa-miR-137=MIMAT0000429 target_pos: 93947423
	alt_seg 0: 93946744-93947394 (3 hits)
		RNA: hsa-miR-299-3p=MIMAT0000687 target_pos: 93947016
		RNA: hsa-miR-9=MIMAT0000441 target_pos: 93947004
		RNA: hsa-miR-524*=MIMAT0002849 target_pos: 93946771

locus_link: 10611 refseq: NM_006457 (chr4, + strand): [NOT TARGETED]
	constitutive_region: 96043609-96043684 (0 hits)
	alt_seg 0: 96043685-96043757 (0 hits)
	alt_seg 1: 96043758-96043807 (0 hits)
	alt_seg 2: 96043808-96045284 (0 hits)

locus_link: 686 refseq: NM_000060 (chr3, + strand): [NOT TARGETED]
	constitutive_region: 15661996-15662321 (0 hits)

locus_link: 5310 refseq: NM_000296 (chr16, - strand): [CONSTITUTIVELY TARGETED]
	constitutive_region: 2078634-2079653 (1 hits)
		RNA: hsa-miR-519d=MIMAT0002853 target_pos: 2079497

locus_link: 23048 refseq: NM_015033 (chr9, - strand): [NOT TARGETED]
	constitutive_region: 128025572-128028864 (0 hits)
	alt_seg 0: 128025512-128025571 (0 hits)

locus_link: 85315 refseq: NM_133367 (chr6, + strand): [NOT TARGETED]
	constitutive_region: 52315909-52317446 (0 hits)
	alt_seg 0: 52317447-52317784 (0 hits)
	alt_seg 1: 52317785-52319409 (0 hits)

locus_link: 8493 refseq: NM_003620 (chr17, + strand): [MODULATED]
	constitutive_region: 59215331-59215720 (1 hits)
		RNA: hsa-miR-520d*=MIMAT0002855 target_pos: 59215512
	alt_seg 0: 59215721-59215765 (0 hits)
	alt_seg 1: 59215766-59216255 (3 hits)
		RNA: hsa-miR-153=MIMAT0000439 target_pos: 59215934
		RNA: hsa-miR-217=MIMAT0000274 target_pos: 59215936
		RNA: hsa-miR-29c=MIMAT0000681 target_pos: 59216158

locus_link: 89927 refseq: NM_033201 (chr16, + strand): [NOT TARGETED]
	constitutive_region: 15647122-15648253 (0 hits)
	alt_seg 0: 15648254-15648328 (0 hits)

locus_link: 159090 refseq: NM_145284 (chrX, - strand): [NOT TARGETED]
	constitutive_region: 132611535-132611777 (0 hits)
	alt_seg 0: 132611275-132611534 (0 hits)
	alt_seg 1: 132609506-132611274 (0 hits)
	alt_seg 2: 132609208-132609505 (0 hits)

locus_link: 4258 refseq: NM_002413 (chr4, + strand): [NOT TARGETED]
	constitutive_region: 141202926-141203016 (0 hits)

locus_link: 144347 refseq: NM_181709 (chr12, + strand): [NOT TARGETED]
	constitutive_region: 123152167-123152406 (0 hits)
	alt_seg 0: 123152407-123153669 (0 hits)

locus_link: 153527 refseq: NM_144723 (chr5, + strand): [NOT TARGETED]
	constitutive_region: 140113839-140114136 (0 hits)
	alt_seg 0: 140114137-140114502 (0 hits)
	alt_seg 1: 140114503-140114739 (0 hits)

locus_link: 6631 refseq: NM_003093 (chr6, + strand): [NOT TARGETED]
	constitutive_region: 34788199-34788416 (0 hits)
	alt_seg 0: 34788417-34788486 (0 hits)

locus_link: 2705 refseq: NM_000166 (chrX, + strand): [NOT TARGETED]
	constitutive_region: 69311197-69311835 (0 hits)
	alt_seg 0: 69311836-69312157 (0 hits)

locus_link: 7098 refseq: NM_003265 (chr4, + strand): [NOT TARGETED]
	constitutive_region: 187701914-187702139 (0 hits)

locus_link: 25909 refseq: NM_015446 (chr1, - strand): [ON-OFF]
	constitutive_region: 243950569-243950833 (0 hits)
	alt_seg 0: 243949396-243950568 (1 hits)
		RNA: hsa-miR-126*=MIMAT0000444 target_pos: 243949737
	alt_seg 1: 243949343-243949395 (0 hits)
	alt_seg 2: 243949125-243949342 (0 hits)

locus_link: 56969 refseq: NM_178313 (chr2, + strand): [NOT TARGETED]
	constitutive_region: 54870237-54871009 (0 hits)
	alt_seg 0: 54871010-54871346 (0 hits)

locus_link: 8577 refseq: NM_003692 (chr9, + strand): [CONSTITUTIVELY TARGETED]
	constitutive_region: 98718717-98719752 (2 hits)
		RNA: hsa-miR-30e-5p=MIMAT0000692 target_pos: 98719084
		RNA: hsa-miR-128b=MIMAT0000676 target_pos: 98719124

locus_link: 5825 refseq: NM_002858 (chr1, + strand): [NOT TARGETED]
	constitutive_region: 94454483-94455884 (0 hits)
	alt_seg 0: 94455885-94456020 (0 hits)

locus_link: 57533 refseq: NM_020773 (chr4, + strand): [NOT TARGETED]
	constitutive_region: 7096658-7096988 (0 hits)
	alt_seg 0: 7096989-7099377 (0 hits)

locus_link: 23397 refseq: NM_015341 (chr2, + strand): [NOT TARGETED]
	constitutive_region: 96523842-96524325 (0 hits)

locus_link: 51322 refseq: NM_016628 (chr10, + strand): [MODULATED]
	constitutive_region: 28912538-28913478 (3 hits)
		RNA: hsa-miR-373*=MIMAT0000725 target_pos: 28912608
		RNA: hsa-miR-135b=MIMAT0000758 target_pos: 28912794
		RNA: hsa-miR-31=MIMAT0000089 target_pos: 28912943
	alt_seg 0: 28913479-28913931 (3 hits)
		RNA: hsa-miR-29c=MIMAT0000681 target_pos: 28913780
		RNA: hsa-miR-320=MIMAT0000510 target_pos: 28913869
		RNA: hsa-miR-524*=MIMAT0002849 target_pos: 28913872

locus_link: 55968 refseq: NM_182483 (chr20, - strand): [NOT TARGETED]
	constitutive_region: 1419157-1419395 (0 hits)
	alt_seg 0: 1417815-1419156 (0 hits)

locus_link: 286499 refseq: NM_173698 (chrX, + strand): [NOT TARGETED]
	constitutive_region: 91737019-91739121 (0 hits)

locus_link: 7419 refseq: NM_005662 (chr8, + strand): [NOT TARGETED]
	constitutive_region: 42280345-42280777 (0 hits)

locus_link: 79154 refseq: NM_024308 (chr17, + strand): [NOT TARGETED]
	constitutive_region: 35152179-35152779 (0 hits)

locus_link: 57338 refseq: NM_020655 (chr16, + strand): [CONSTITUTIVELY TARGETED]
	constitutive_region: 87511899-87513385 (1 hits)
		RNA: hsa-miR-186=MIMAT0000456 target_pos: 87512102

locus_link: 23171 refseq: NM_015141 (chr3, + strand): [NOT TARGETED]
	constitutive_region: 32179167-32179374 (0 hits)
	alt_seg 0: 32179375-32181967 (0 hits)

locus_link: 146174 refseq: NM_173501 (chr16, + strand): [MODULATED]
	constitutive_region: 22061572-22061990 (1 hits)
		RNA: hsa-miR-19b=MIMAT0000074 target_pos: 22061620
	alt_seg 0: 22061991-22062517 (2 hits)
		RNA: hsa-miR-205=MIMAT0000266 target_pos: 22062257
		RNA: hsa-miR-381=MIMAT0000736 target_pos: 22062469

locus_link: 8321 refseq: NM_003505 (chr7, + strand): [NOT TARGETED]
	constitutive_region: 90508165-90510059 (0 hits)
	alt_seg 0: 90510060-90510349 (0 hits)

locus_link: 200844 refseq: NM_198463 (chr3, - strand): [NOT TARGETED]
	constitutive_region: 58685069-58685523 (0 hits)

locus_link: 6421 refseq: NM_005066 (chr1, - strand): [CONSTITUTIVELY TARGETED]
	constitutive_region: 35077388-35077720 (2 hits)
		RNA: hsa-miR-200a=MIMAT0000682 target_pos: 35077550
		RNA: hsa-miR-324-3p=MIMAT0000762 target_pos: 35077467
	alt_seg 0: 35077016-35077387 (0 hits)
	alt_seg 1: 35076866-35077015 (0 hits)

locus_link: 1266 refseq: NM_001839 (chr1, - strand): [CONSTITUTIVELY TARGETED]
	constitutive_region: 94834761-94835100 (3 hits)
		RNA: hsa-miR-124a=MIMAT0000422 target_pos: 94834969
		RNA: hsa-miR-206=MIMAT0000462 target_pos: 94834959
		RNA: hsa-miR-153=MIMAT0000439 target_pos: 94834801
	alt_seg 0: 94834568-94834760 (0 hits)
	alt_seg 1: 94834334-94834567 (0 hits)

locus_link: 23157 refseq: NM_145802 (chrX, - strand): [NOT TARGETED]
	alt_seg 0: 117505011-117505412 (0 hits)

locus_link: 8789 refseq: NM_003837 (chr9, - strand): [NOT TARGETED]
	constitutive_region: 92662412-92662630 (0 hits)

locus_link: 3326 refseq: NM_007355 (chr6, + strand): [NOT TARGETED]
	constitutive_region: 44268187-44268441 (0 hits)

locus_link: 3419 refseq: NM_005530 (chr15, + strand): [NOT TARGETED]
	constitutive_region: 76177163-76177600 (0 hits)
	alt_seg 0: 76177601-76177769 (0 hits)
	alt_seg 1: 76177770-76177831 (0 hits)
	alt_seg 2: 76177832-76178703 (0 hits)

locus_link: 5780 refseq: NM_002833 (chr15, - strand): [MODULATED]
	constitutive_region: 73476310-73476928 (8 hits)
		RNA: hsa-miR-24=MIMAT0000080 target_pos: 73476866
		RNA: hsa-miR-197=MIMAT0000227 target_pos: 73476755
		RNA: hsa-miR-328=MIMAT0000752 target_pos: 73476734
		RNA: hsa-miR-506=MIMAT0002878 target_pos: 73476686
		RNA: hsa-miR-124a=MIMAT0000422 target_pos: 73476685
		RNA: hsa-miR-517*=MIMAT0002851 target_pos: 73476484
		RNA: hsa-miR-96=MIMAT0000095 target_pos: 73476467
		RNA: hsa-miR-302a*=MIMAT0000683 target_pos: 73476459
	alt_seg 0: 73475284-73476309 (1 hits)
		RNA: hsa-miR-144=MIMAT0000436 target_pos: 73475450

locus_link: 10586 refseq: NM_006439 (chr4, + strand): [NOT TARGETED]
	constitutive_region: 152082885-152083472 (0 hits)

locus_link: 79982 refseq: NM_024920 (chr4, - strand): [MODULATED]
	constitutive_region: 101280129-101280580 (1 hits)
		RNA: hsa-miR-496=MIMAT0002818 target_pos: 101280257
	alt_seg 0: 101279105-101280128 (1 hits)
		RNA: hsa-miR-506=MIMAT0002878 target_pos: 101279600
	alt_seg 1: 101278312-101279104 (0 hits)

locus_link: 4209 refseq: NM_005920 (chr1, - strand): [NOT TARGETED]
	constitutive_region: 153650319-153654230 (0 hits)

locus_link: 26234 refseq: NM_012161 (chr4, - strand): [CONSTITUTIVELY TARGETED]
	constitutive_region: 15357521-15358230 (2 hits)
		RNA: hsa-miR-519a=MIMAT0002869 target_pos: 15358172
		RNA: hsa-miR-519d=MIMAT0002853 target_pos: 15358171
	alt_seg 0: 15357046-15357520 (0 hits)
	alt_seg 1: 15356976-15357045 (0 hits)

locus_link: 39 refseq: NM_005891 (chr6, + strand): [NOT TARGETED]
	constitutive_region: 160109146-160109209 (0 hits)
	alt_seg 0: 160109210-160109368 (0 hits)

locus_link: 7514 refseq: NM_003400 (chr2, - strand): [ON-OFF]
	constitutive_region: 61680375-61680490 (0 hits)
	alt_seg 0: 61679704-61680374 (0 hits)
	alt_seg 1: 61679608-61679703 (3 hits)
		RNA: hsa-miR-373*=MIMAT0000725 target_pos: 61679693
		RNA: hsa-miR-30e-5p=MIMAT0000692 target_pos: 61679665
		RNA: hsa-miR-142-3p=MIMAT0000434 target_pos: 61679638

locus_link: 151790 refseq: NM_178824 (chr3, - strand): [NOT TARGETED]
	constitutive_region: 168517386-168517580 (0 hits)

locus_link: 51009 refseq: NM_016041 (chr17, - strand): [CONSTITUTIVELY TARGETED]
	constitutive_region: 5578185-5578570 (4 hits)
		RNA: hsa-miR-96=MIMAT0000095 target_pos: 5578558
		RNA: hsa-miR-520f=MIMAT0002830 target_pos: 5578446
		RNA: hsa-miR-520d=MIMAT0002856 target_pos: 5578445
		RNA: hsa-miR-519d=MIMAT0002853 target_pos: 5578444

locus_link: 286053 refseq: NM_173685 (chr8, + strand): [NOT TARGETED]
	constitutive_region: 126335713-126335947 (0 hits)

locus_link: 7466 refseq: NM_006005 (chr4, + strand): [NOT TARGETED]
	constitutive_region: 6368734-6369528 (0 hits)

locus_link: 10300 refseq: NM_005886 (chr16, + strand): [NOT TARGETED]
	constitutive_region: 57566252-57566553 (0 hits)

locus_link: 51025 refseq: NM_016069 (chr16, - strand): [NOT TARGETED]
	constitutive_region: 4390547-4390614 (0 hits)

locus_link: 23603 refseq: NM_014325 (chr12, - strand): [ON-OFF]
	constitutive_region: 107543251-107543646 (0 hits)
	alt_seg 0: 107543104-107543250 (4 hits)
		RNA: hsa-miR-429=MIMAT0001536 target_pos: 107543178
		RNA: hsa-miR-211=MIMAT0000268 target_pos: 107543142
		RNA: hsa-miR-512-3p=MIMAT0002823 target_pos: 107543135
		RNA: hsa-miR-128b=MIMAT0000676 target_pos: 107543132
	alt_seg 1: 107541760-107543103 (0 hits)
	alt_seg 2: 107541352-107541759 (0 hits)

locus_link: 79823 refseq: NM_024766 (chr2, + strand): [NOT TARGETED]
	constitutive_region: 44973784-44974255 (0 hits)

locus_link: 55718 refseq: NM_018119 (chr16, + strand): [ON-OFF]
	constitutive_region: 22311571-22311877 (0 hits)
	alt_seg 0: 22311878-22312074 (1 hits)
		RNA: hsa-miR-30e-5p=MIMAT0000692 target_pos: 22311953
	alt_seg 1: 22312075-22312312 (0 hits)

locus_link: 5443 refseq: NM_000939 (chr2, - strand): [NOT TARGETED]
	constitutive_region: 25358327-25358486 (0 hits)
	alt_seg 0: 25358274-25358326 (0 hits)

locus_link: 348980 refseq: NM_021072 (chr5, - strand): [MODULATED]
	constitutive_region: 45307258-45307525 (1 hits)
		RNA: hsa-miR-7=MIMAT0000252 target_pos: 45307292
	alt_seg 0: 45304854-45307257 (3 hits)
		RNA: hsa-miR-431=MIMAT0001625 target_pos: 45305494
		RNA: hsa-miR-524*=MIMAT0002849 target_pos: 45305245
		RNA: hsa-miR-10b=MIMAT0000254 target_pos: 45305188

locus_link: 79095 refseq: NM_024112 (chr9, + strand): [NOT TARGETED]
	constitutive_region: 126301936-126302244 (0 hits)

locus_link: 9859 refseq: NM_014812 (chr1, - strand): [CONSTITUTIVELY TARGETED]
	constitutive_region: 240234467-240236476 (2 hits)
		RNA: hsa-miR-19b=MIMAT0000074 target_pos: 240235847
		RNA: hsa-miR-130b=MIMAT0000691 target_pos: 240235846

locus_link: 203068 refseq: NM_178014 (chr6, + strand): [NOT TARGETED]
	constitutive_region: 30798325-30798505 (0 hits)
	alt_seg 0: 30798506-30799353 (0 hits)

locus_link: 84797 refseq: NM_032711 (chr17, - strand): [NOT TARGETED]
	constitutive_region: 80554967-80556150 (0 hits)

locus_link: 51397 refseq: NM_016144 (chr5, + strand): [NOT TARGETED]
	constitutive_region: 115704399-115704834 (0 hits)
	alt_seg 0: 115704835-115705194 (0 hits)

locus_link: 8091 refseq: NM_003483 (chr12, + strand): [MODULATED]
	constitutive_region: 64643336-64644808 (7 hits)
		RNA: hsa-let-7i=MIMAT0000415 target_pos: 64643361
		RNA: hsa-miR-154=MIMAT0000452 target_pos: 64643503
		RNA: hsa-miR-490=MIMAT0002806 target_pos: 64643556
		RNA: hsa-miR-9=MIMAT0000441 target_pos: 64643849
		RNA: hsa-miR-26b=MIMAT0000083 target_pos: 64643905
		RNA: hsa-miR-519d=MIMAT0002853 target_pos: 64644554
		RNA: hsa-let-7i=MIMAT0000415 target_pos: 64644596
	alt_seg 0: 64644809-64646261 (8 hits)
		RNA: hsa-miR-142-3p=MIMAT0000434 target_pos: 64644902
		RNA: hsa-let-7i=MIMAT0000415 target_pos: 64645008
		RNA: hsa-miR-508=MIMAT0002880 target_pos: 64645843
		RNA: hsa-miR-196b=MIMAT0001080 target_pos: 64645860
		RNA: hsa-let-7i=MIMAT0000415 target_pos: 64645861
		RNA: hsa-miR-202=MIMAT0002811 target_pos: 64645880
		RNA: hsa-miR-132=MIMAT0000426 target_pos: 64645989
		RNA: hsa-miR-518a-2*=MIMAT0002865 target_pos: 64646069
	alt_seg 1: 64646262-64646338 (0 hits)

locus_link: 7184 refseq: NM_003299 (chr12, + strand): [CONSTITUTIVELY TARGETED]
	constitutive_region: 102843904-102844160 (3 hits)
		RNA: hsa-miR-409-3p=MIMAT0001639 target_pos: 102844079
		RNA: hsa-miR-206=MIMAT0000462 target_pos: 102844080
		RNA: hsa-miR-223=MIMAT0000280 target_pos: 102844112

locus_link: 6101 refseq: NM_006269 (chr8, + strand): [NOT TARGETED]
	constitutive_region: 55592870-55593267 (0 hits)

locus_link: 5324 refseq: NM_002655 (chr8, - strand): [MODULATED]
	constitutive_region: 57128606-57128764 (1 hits)
		RNA: hsa-miR-522=MIMAT0002868 target_pos: 57128705
	alt_seg 0: 57123520-57128605 (21 hits)
		RNA: hsa-miR-376b=MIMAT0002172 target_pos: 57126535
		RNA: hsa-miR-506=MIMAT0002878 target_pos: 57125769
		RNA: hsa-miR-149=MIMAT0000450 target_pos: 57125291
		RNA: hsa-miR-126*=MIMAT0000444 target_pos: 57125264
		RNA: hsa-miR-181d=MIMAT0002821 target_pos: 57125258
		RNA: hsa-miR-380-5p=MIMAT0000734 target_pos: 57125167
		RNA: hsa-miR-520d=MIMAT0002856 target_pos: 57125134
		RNA: hsa-miR-519d=MIMAT0002853 target_pos: 57125133
		RNA: hsa-miR-374=MIMAT0000727 target_pos: 57125065
		RNA: hsa-miR-183=MIMAT0000261 target_pos: 57125052
		RNA: hsa-miR-200a=MIMAT0000682 target_pos: 57124962
		RNA: hsa-miR-324-3p=MIMAT0000762 target_pos: 57124473
		RNA: hsa-miR-21=MIMAT0000076 target_pos: 57124400
		RNA: hsa-miR-181d=MIMAT0002821 target_pos: 57124370
		RNA: hsa-miR-107=MIMAT0000104 target_pos: 57124323
		RNA: hsa-miR-497=MIMAT0002820 target_pos: 57124322
		RNA: hsa-miR-29c=MIMAT0000681 target_pos: 57124289
		RNA: hsa-miR-144=MIMAT0000436 target_pos: 57124197
		RNA: hsa-miR-27b=MIMAT0000419 target_pos: 57124195
		RNA: hsa-miR-224=MIMAT0000281 target_pos: 57124192
		RNA: hsa-miR-199a*=MIMAT0000232 target_pos: 57123712
	alt_seg 1: 57123430-57123519 (0 hits)

locus_link: 60436 refseq: NM_021809 (chr20, + strand): [CONSTITUTIVELY TARGETED]
	constitutive_region: 35905260-35907778 (2 hits)
		RNA: hsa-miR-497=MIMAT0002820 target_pos: 35907585
		RNA: hsa-miR-199a*=MIMAT0000232 target_pos: 35907720

locus_link: 10238 refseq: NM_005828 (chr17, + strand): [CONSTITUTIVELY TARGETED]
	constitutive_region: 62139902-62140185 (1 hits)
		RNA: hsa-miR-193b=MIMAT0002819 target_pos: 62139995

locus_link: 638 refseq: NM_001197 (chr22, + strand): [NOT TARGETED]
	constitutive_region: 41756249-41756653 (0 hits)

locus_link: 64844 refseq: NM_022826 (chr2, + strand): [MODULATED]
	constitutive_region: 160826394-160826817 (1 hits)
		RNA: hsa-miR-139=MIMAT0000250 target_pos: 160826723
	alt_seg 0: 160826818-160827628 (1 hits)
		RNA: hsa-miR-200a=MIMAT0000682 target_pos: 160826882

locus_link: 1 refseq: NM_130786 (chr19, - strand): [NOT TARGETED]
	constitutive_region: 63550040-63550201 (0 hits)

locus_link: 55102 refseq: NM_018036 (chr14, - strand): [NOT TARGETED]
	constitutive_region: 94741130-94742134 (0 hits)
	alt_seg 0: 94740067-94741129 (0 hits)

locus_link: 3218 refseq: NM_024016 (chr17, - strand): [NOT TARGETED]
	constitutive_region: 47164352-47165203 (0 hits)

locus_link: 51058 refseq: NM_015911 (chr1, + strand): [NOT TARGETED]
	constitutive_region: 42730775-42731436 (0 hits)

locus_link: 5929 refseq: NM_005057 (chr1, - strand): [NOT TARGETED]
	constitutive_region: 202232707-202235349 (0 hits)

locus_link: 2937 refseq: NM_000178 (chr20, - strand): [NOT TARGETED]
	constitutive_region: 34231917-34232308 (0 hits)

locus_link: 8100 refseq: NM_175605 (chr13, + strand): [NOT TARGETED]
	constitutive_region: 19063311-19063500 (0 hits)
	alt_seg 0: 19063501-19063576 (0 hits)

locus_link: 79132 refseq: NM_024119 (chr17, - strand): [NOT TARGETED]
	constitutive_region: 40626595-40626945 (0 hits)

locus_link: 8600 refseq: NM_003701 (chr13, + strand): [ON-OFF]
	constitutive_region: 40979051-40979310 (0 hits)
	alt_seg 0: 40979311-40980144 (6 hits)
		RNA: hsa-miR-410=MIMAT0002171 target_pos: 40979534
		RNA: hsa-miR-493=MIMAT0002813 target_pos: 40979649
		RNA: hsa-miR-519a=MIMAT0002869 target_pos: 40979671
		RNA: hsa-miR-519d=MIMAT0002853 target_pos: 40979672
		RNA: hsa-miR-506=MIMAT0002878 target_pos: 40979856
		RNA: hsa-miR-302c*=MIMAT0000716 target_pos: 40980107

locus_link: 2845 refseq: NM_005295 (chr7, + strand): [CONSTITUTIVELY TARGETED]
	constitutive_region: 106676335-106676633 (1 hits)
		RNA: hsa-miR-495=MIMAT0002817 target_pos: 106676532

locus_link: 63935 refseq: NM_022104 (chr20, + strand): [NOT TARGETED]
	constitutive_region: 45261813-45262078 (0 hits)

locus_link: 2719 refseq: NM_004484 (chrX, - strand): [NOT TARGETED]
	constitutive_region: 131375381-131375760 (0 hits)

locus_link: 57060 refseq: NM_033008 (chr3, - strand): [NOT TARGETED]
	constitutive_region: 51950524-51951124 (0 hits)

locus_link: 2690 refseq: NM_000163 (chr5, + strand): [CONSTITUTIVELY TARGETED]
	constitutive_region: 42765024-42767425 (2 hits)
		RNA: hsa-miR-497=MIMAT0002820 target_pos: 42767120
		RNA: hsa-miR-202=MIMAT0002811 target_pos: 42767273

locus_link: 85378 refseq: NM_020461 (chr22, - strand): [NOT TARGETED]
	constitutive_region: 48838152-48838194 (0 hits)

locus_link: 80218 refseq: NM_025146 (chr3, - strand): [MODULATED]
	constitutive_region: 114761437-114761509 (2 hits)
		RNA: hsa-miR-130b=MIMAT0000691 target_pos: 114761483
		RNA: hsa-miR-519a=MIMAT0002869 target_pos: 114761482
	alt_seg 0: 114760940-114761436 (0 hits)
	alt_seg 1: 114760575-114760939 (0 hits)
	alt_seg 2: 114759958-114760574 (0 hits)
	alt_seg 3: 114759579-114759957 (0 hits)
	alt_seg 4: 114759427-114759578 (1 hits)
		RNA: hsa-miR-181d=MIMAT0002821 target_pos: 114759520
	alt_seg 5: 114758748-114759426 (1 hits)
		RNA: hsa-miR-194=MIMAT0000460 target_pos: 114758775
	alt_seg 6: 114758589-114758747 (0 hits)

locus_link: 8537 refseq: NM_003657 (chr20, - strand): [NOT TARGETED]
	constitutive_region: 53246752-53246884 (0 hits)
	alt_seg 0: 53245662-53246751 (0 hits)
	alt_seg 1: 53245503-53245661 (0 hits)

locus_link: 26046 refseq: NM_015565 (chr21, - strand): [NOT TARGETED]
	constitutive_region: 29224344-29224642 (0 hits)
	alt_seg 0: 29223996-29224343 (0 hits)
	alt_seg 1: 29222339-29223995 (0 hits)

locus_link: 89910 refseq: NM_183415 (chr12, + strand): [NOT TARGETED]
	constitutive_region: 108435304-108435548 (0 hits)
	alt_seg 0: 108435549-108437225 (0 hits)

locus_link: 678 refseq: NM_006887 (chr2, - strand): [CONSTITUTIVELY TARGETED]
	constitutive_region: 43424962-43425994 (3 hits)
		RNA: hsa-miR-144=MIMAT0000436 target_pos: 43425094
		RNA: hsa-miR-154*=MIMAT0000453 target_pos: 43425078
		RNA: hsa-miR-186=MIMAT0000456 target_pos: 43425053

locus_link: 6709 refseq: NM_003127 (chr9, + strand): [NOT TARGETED]
	constitutive_region: 126771655-126771982 (0 hits)

locus_link: 91452 refseq: NM_145698 (chr10, - strand): [CONSTITUTIVELY TARGETED]
	constitutive_region: 27489939-27490366 (1 hits)
		RNA: hsa-miR-26b=MIMAT0000083 target_pos: 27490162
	alt_seg 0: 27489753-27489938 (0 hits)
	alt_seg 1: 27488153-27489752 (0 hits)

locus_link: 6780 refseq: NM_017452 (chr20, - strand): [NOT TARGETED]
	constitutive_region: 48416213-48416838 (0 hits)
	alt_seg 0: 48415830-48416212 (0 hits)
	alt_seg 1: 48415500-48415829 (0 hits)
	alt_seg 2: 48415302-48415499 (0 hits)

locus_link: 9762 refseq: NM_014731 (chr20, - strand): [NOT TARGETED]
	constitutive_region: 3138278-3140101 (0 hits)

locus_link: 8913 refseq: NM_198376 (chr17, + strand): [CONSTITUTIVELY TARGETED]
	constitutive_region: 49178747-49179069 (1 hits)
		RNA: hsa-miR-137=MIMAT0000429 target_pos: 49179009

locus_link: 55906 refseq: NM_018684 (chrX, - strand): [NOT TARGETED]
	constitutive_region: 63003161-63004455 (0 hits)
	alt_seg 0: 63003086-63003160 (0 hits)
	alt_seg 1: 63003057-63003085 (0 hits)

locus_link: 51661 refseq: NM_016105 (chr2, - strand): [NOT TARGETED]
	constitutive_region: 179532876-179533042 (0 hits)
	alt_seg 0: 179532552-179532875 (0 hits)

locus_link: 1973 refseq: NM_001416 (chr17, + strand): [NOT TARGETED]
	constitutive_region: 7682366-7682510 (0 hits)
	alt_seg 0: 7682511-7682887 (0 hits)

locus_link: 84298 refseq: NM_032338 (chr12, - strand): [NOT TARGETED]
	constitutive_region: 64803691-64803888 (0 hits)

locus_link: 9467 refseq: NM_004844 (chr3, - strand): [CONSTITUTIVELY TARGETED]
	constitutive_region: 15271986-15272598 (2 hits)
		RNA: hsa-miR-96=MIMAT0000095 target_pos: 15272533
		RNA: hsa-miR-137=MIMAT0000429 target_pos: 15272330
	alt_seg 0: 15271365-15271985 (0 hits)
	alt_seg 1: 15270865-15271364 (0 hits)

locus_link: 57474 refseq: NM_020714 (chr19, - strand): [NOT TARGETED]
	constitutive_region: 12547646-12552300 (0 hits)

locus_link: 90462 refseq: NM_183238 (chr12, - strand): [NOT TARGETED]
	constitutive_region: 131736966-131740878 (0 hits)

locus_link: 79611 refseq: NM_024560 (chr12, + strand): [NOT TARGETED]
	constitutive_region: 80151166-80151267 (0 hits)
	alt_seg 0: 80151268-80151323 (0 hits)
	alt_seg 1: 80151324-80153001 (0 hits)

locus_link: 55527 refseq: NM_018708 (chr19, + strand): [NOT TARGETED]
	constitutive_region: 4744873-4746566 (0 hits)

locus_link: 152404 refseq: NM_152538 (chr3, - strand): [NOT TARGETED]
	constitutive_region: 119941900-119942269 (0 hits)
	alt_seg 0: 119940379-119941899 (0 hits)

locus_link: 51000 refseq: NM_015948 (chr6, - strand): [CONSTITUTIVELY TARGETED]
	constitutive_region: 8358544-8358782 (1 hits)
		RNA: hsa-miR-9=MIMAT0000441 target_pos: 8358699
	alt_seg 0: 8358307-8358543 (0 hits)

locus_link: 160728 refseq: NM_145913 (chr12, - strand): [NOT TARGETED]
	constitutive_region: 100053227-100053526 (0 hits)
	alt_seg 0: 100052469-100053226 (0 hits)

locus_link: 10447 refseq: NM_014888 (chr7, - strand): [ON-OFF]
	constitutive_region: 120544567-120545019 (0 hits)
	alt_seg 0: 120543605-120544566 (1 hits)
		RNA: hsa-miR-218=MIMAT0000275 target_pos: 120544439
	alt_seg 1: 120543442-120543604 (0 hits)

locus_link: 64782 refseq: NM_022767 (chr15, + strand): [NOT TARGETED]
	constitutive_region: 86903290-86905276 (0 hits)

locus_link: 84085 refseq: NM_032145 (chr6, - strand): [CONSTITUTIVELY TARGETED]
	constitutive_region: 146099904-146101813 (2 hits)
		RNA: hsa-miR-142-5p=MIMAT0000433 target_pos: 146101745
		RNA: hsa-miR-124a=MIMAT0000422 target_pos: 146101636
	alt_seg 0: 146099842-146099903 (0 hits)

locus_link: 8776 refseq: NM_176789 (chrX, + strand): [NOT TARGETED]
	constitutive_region: 148571667-148573864 (0 hits)
	alt_seg 0: 148573865-148574043 (0 hits)

locus_link: 11332 refseq: NM_007274 (chr1, - strand): [NOT TARGETED]
	constitutive_region: 6033881-6034204 (0 hits)

locus_link: 54865 refseq: NM_182679 (chr1, - strand): [NOT TARGETED]
	constitutive_region: 153782286-153784409 (0 hits)

locus_link: 116154 refseq: NM_080672 (chr20, + strand): [CONSTITUTIVELY TARGETED]
	constitutive_region: 59107592-59108116 (1 hits)
		RNA: hsa-miR-429=MIMAT0001536 target_pos: 59107981
	alt_seg 0: 59108117-59108169 (0 hits)

locus_link: 10368 refseq: NM_006539 (chr16, + strand): [NOT TARGETED]
	constitutive_region: 24339732-24340280 (0 hits)

locus_link: 2034 refseq: NM_001430 (chr2, + strand): [CONSTITUTIVELY TARGETED]
	constitutive_region: 46586330-46588368 (1 hits)
		RNA: hsa-miR-182=MIMAT0000259 target_pos: 46586748

locus_link: 81559 refseq: NM_145214 (chr1, - strand): [NOT TARGETED]
	constitutive_region: 225556014-225557038 (0 hits)

locus_link: 9197 refseq: NM_004733 (chr3, - strand): [NOT TARGETED]
	constitutive_region: 156866276-156866913 (0 hits)
	alt_seg 0: 156866033-156866275 (0 hits)

locus_link: 57447 refseq: NM_016250 (chr14, - strand): [NOT TARGETED]
	constitutive_region: 19475063-19475884 (0 hits)

locus_link: 146664 refseq: NM_198955 (chr17, + strand): [NOT TARGETED]
	constitutive_region: 75542040-75543583 (0 hits)

locus_link: 27130 refseq: NM_183245 (chr9, + strand): [NOT TARGETED]
	constitutive_region: 98442791-98442943 (0 hits)
	alt_seg 0: 98442944-98444295 (0 hits)

locus_link: 83443 refseq: NM_031287 (chr6, - strand): [NOT TARGETED]
	constitutive_region: 144396602-144396945 (0 hits)

locus_link: 4552 refseq: NM_002454 (chr5, + strand): [NOT TARGETED]
	constitutive_region: 7952906-7953468 (0 hits)
	alt_seg 0: 7953469-7953959 (0 hits)

locus_link: 118425 refseq: NM_058168 (chr4, + strand): [NOT TARGETED]
	constitutive_region: 81240844-81241032 (0 hits)
	alt_seg 0: 81241033-81241231 (0 hits)

locus_link: 84920 refseq: NM_032834 (chr12, + strand): [NOT TARGETED]
	constitutive_region: 34071114-34071358 (0 hits)
	alt_seg 0: 34071359-34072504 (0 hits)

locus_link: 8153 refseq: NM_005440 (chr17, + strand): [NOT TARGETED]
	constitutive_region: 41553859-41554410 (0 hits)

locus_link: 4218 refseq: NM_005370 (chr19, + strand): [ON-OFF]
	constitutive_region: 16104111-16105346 (0 hits)
	alt_seg 0: 16105347-16105442 (1 hits)
		RNA: hsa-miR-30e-5p=MIMAT0000692 target_pos: 16105385

locus_link: 272 refseq: NM_000480 (chr11, + strand): [NOT TARGETED]
	constitutive_region: 10491737-10492978 (0 hits)

locus_link: 9583 refseq: NM_004901 (chr8, - strand): [CONSTITUTIVELY TARGETED]
	constitutive_region: 23311813-23312378 (2 hits)
		RNA: hsa-miR-135b=MIMAT0000758 target_pos: 23312339
		RNA: hsa-miR-125a=MIMAT0000443 target_pos: 23312326

locus_link: 51138 refseq: NM_016129 (chr4, + strand): [NOT TARGETED]
	constitutive_region: 84454975-84455345 (0 hits)

locus_link: 144110 refseq: NM_153347 (chr11, + strand): [NOT TARGETED]
	constitutive_region: 18687862-18688967 (0 hits)
	alt_seg 0: 18688968-18689492 (0 hits)
	alt_seg 1: 18689493-18690641 (0 hits)

locus_link: 9705 refseq: NM_014682 (chr8, - strand): [CONSTITUTIVELY TARGETED]
	constitutive_region: 53073359-53075719 (4 hits)
		RNA: hsa-miR-130b=MIMAT0000691 target_pos: 53075594
		RNA: hsa-miR-33=MIMAT0000091 target_pos: 53075521
		RNA: hsa-miR-218=MIMAT0000275 target_pos: 53075067
		RNA: hsa-miR-34b=MIMAT0000685 target_pos: 53074289

locus_link: 6010 refseq: NM_000539 (chr3, + strand): [NOT TARGETED]
	constitutive_region: 130573467-130573585 (0 hits)
	alt_seg 0: 130573586-130573619 (0 hits)
	alt_seg 1: 130573620-130573855 (0 hits)
	alt_seg 2: 130573856-130574004 (0 hits)
	alt_seg 3: 130574005-130574909 (0 hits)

locus_link: 59277 refseq: NM_021229 (chr12, - strand): [CONSTITUTIVELY TARGETED]
	constitutive_region: 94554804-94555331 (3 hits)
		RNA: hsa-miR-520f=MIMAT0002830 target_pos: 94554816
		RNA: hsa-miR-520d=MIMAT0002856 target_pos: 94554815
		RNA: hsa-miR-519d=MIMAT0002853 target_pos: 94554814
	alt_seg 0: 94554052-94554803 (0 hits)

locus_link: 23479 refseq: NM_014301 (chr12, + strand): [NOT TARGETED]
	constitutive_region: 107465155-107465336 (0 hits)
	alt_seg 0: 107465337-107465451 (0 hits)
	alt_seg 1: 107465452-107465589 (0 hits)

locus_link: 1983 refseq: NM_183004 (chr14, + strand): [NOT TARGETED]
	constitutive_region: 101797427-101797556 (0 hits)
	alt_seg 0: 101797557-101797733 (0 hits)
	alt_seg 1: 101797734-101798262 (0 hits)
	alt_seg 2: 101798263-101799544 (0 hits)
	alt_seg 3: 101799545-101799593 (0 hits)
	alt_seg 4: 101799594-101801398 (0 hits)

locus_link: 7750 refseq: NM_197968 (chr13, + strand): [MODULATED]
	constitutive_region: 18458151-18458620 (4 hits)
		RNA: hsa-miR-155=MIMAT0000646 target_pos: 18458189
		RNA: hsa-miR-520d*=MIMAT0002855 target_pos: 18458260
		RNA: hsa-miR-496=MIMAT0002818 target_pos: 18458291
		RNA: hsa-miR-183=MIMAT0000261 target_pos: 18458439
	alt_seg 0: 18458621-18458831 (2 hits)
		RNA: hsa-miR-323=MIMAT0000755 target_pos: 18458769
		RNA: hsa-miR-23b=MIMAT0000418 target_pos: 18458770

locus_link: 64786 refseq: NM_022771 (chr12, + strand): [ON-OFF]
	constitutive_region: 70603248-70603409 (0 hits)
	alt_seg 0: 70603410-70603712 (4 hits)
		RNA: hsa-miR-520d*=MIMAT0002855 target_pos: 70603420
		RNA: hsa-miR-409-3p=MIMAT0001639 target_pos: 70603459
		RNA: hsa-miR-206=MIMAT0000462 target_pos: 70603460
		RNA: hsa-miR-30e-5p=MIMAT0000692 target_pos: 70603708
	alt_seg 1: 70603713-70604360 (0 hits)

locus_link: 157680 refseq: NM_184042 (chr8, + strand): [NOT TARGETED]
	constitutive_region: 100844474-100846391 (0 hits)

locus_link: 79605 refseq: NM_024554 (chr1, - strand): [NOT TARGETED]
	constitutive_region: 227493464-227494177 (0 hits)
	alt_seg 0: 227492757-227493463 (0 hits)
	alt_seg 1: 227492410-227492756 (0 hits)

locus_link: 468 refseq: NM_182810 (chr22, + strand): [NOT TARGETED]
	constitutive_region: 38161643-38161722 (0 hits)

locus_link: 4139 refseq: NM_018650 (chr1, + strand): [MODULATED]
	constitutive_region: 217891796-217892084 (1 hits)
		RNA: hsa-miR-493=MIMAT0002813 target_pos: 217892010
	alt_seg 0: 217892085-217893564 (3 hits)
		RNA: hsa-miR-367=MIMAT0000719 target_pos: 217893122
		RNA: hsa-miR-124a=MIMAT0000422 target_pos: 217893401
		RNA: hsa-miR-26b=MIMAT0000083 target_pos: 217893521
	alt_seg 1: 217893565-217894090 (0 hits)

locus_link: 3030 refseq: NM_000182 (chr2, - strand): [CONSTITUTIVELY TARGETED]
	constitutive_region: 26388504-26388655 (1 hits)
		RNA: hsa-miR-506=MIMAT0002878 target_pos: 26388515
	alt_seg 0: 26388282-26388503 (0 hits)
	alt_seg 1: 26388045-26388281 (0 hits)

locus_link: 51147 refseq: NM_016162 (chr12, - strand): [NOT TARGETED]
	constitutive_region: 6630021-6630623 (0 hits)
	alt_seg 0: 6629966-6630020 (0 hits)
	alt_seg 1: 6629725-6629965 (0 hits)

locus_link: 84376 refseq: NM_032410 (chr8, + strand): [CONSTITUTIVELY TARGETED]
	constitutive_region: 42891006-42891682 (1 hits)
		RNA: hsa-miR-96=MIMAT0000095 target_pos: 42891221
	alt_seg 0: 42891683-42892288 (0 hits)

locus_link: 7247 refseq: NM_004622 (chr2, + strand): [NOT TARGETED]
	constitutive_region: 122618085-122618538 (0 hits)
	alt_seg 0: 122618539-122618845 (0 hits)
	alt_seg 1: 122618846-122619901 (0 hits)
	alt_seg 2: 122619902-122620011 (0 hits)
	alt_seg 3: 122620012-122620224 (0 hits)
	alt_seg 4: 122620225-122620569 (0 hits)

locus_link: 128637 refseq: NM_144628 (chr20, - strand): [NOT TARGETED]
	constitutive_region: 414130-414231 (0 hits)
	alt_seg 0: 411928-414129 (0 hits)
	alt_seg 1: 411125-411927 (0 hits)

locus_link: 6612 refseq: NM_006936 (chr21, - strand): [NOT TARGETED]
	constitutive_region: 45082550-45083069 (0 hits)
	alt_seg 0: 45082269-45082549 (0 hits)
	alt_seg 1: 45082190-45082268 (0 hits)
	alt_seg 2: 45082109-45082189 (0 hits)
	alt_seg 3: 45081981-45082108 (0 hits)
	alt_seg 4: 45081750-45081980 (0 hits)

locus_link: 5571 refseq: NM_002733 (chr12, - strand): [NOT TARGETED]
	constitutive_region: 47682332-47682950 (0 hits)

locus_link: 25996 refseq: NM_015523 (chr11, + strand): [NOT TARGETED]
	constitutive_region: 113858346-113858631 (0 hits)

locus_link: 57050 refseq: NM_020368 (chr4, + strand): [NOT TARGETED]
	constitutive_region: 72022082-72022143 (0 hits)
	alt_seg 0: 72022144-72022510 (0 hits)

locus_link: 55193 refseq: NM_018165 (chr3, - strand): [NOT TARGETED]
	constitutive_region: 52539208-52539428 (0 hits)

locus_link: 4953 refseq: NM_002539 (chr2, - strand): [CONSTITUTIVELY TARGETED]
	constitutive_region: 10602258-10602590 (1 hits)
		RNA: hsa-miR-520d*=MIMAT0002855 target_pos: 10602328

locus_link: 27334 refseq: NM_198333 (chrX, + strand): [NOT TARGETED]
	constitutive_region: 76972908-76973312 (0 hits)

locus_link: 55508 refseq: NM_018656 (chr12, + strand): [NOT TARGETED]
	constitutive_region: 67444934-67445018 (0 hits)
	alt_seg 0: 67445019-67446115 (0 hits)

locus_link: 142940 refseq: NM_139169 (chr10, + strand): [NOT TARGETED]
	constitutive_region: 116399722-116399919 (0 hits)
	alt_seg 0: 116399920-116402020 (0 hits)

locus_link: 55300 refseq: NM_018323 (chr4, + strand): [CONSTITUTIVELY TARGETED]
	constitutive_region: 25029689-25031213 (1 hits)
		RNA: hsa-miR-181d=MIMAT0002821 target_pos: 25029823
	alt_seg 0: 25031214-25031590 (0 hits)
	alt_seg 1: 25031591-25031692 (0 hits)

locus_link: 1981 refseq: NM_004953 (chr3, + strand): [NOT TARGETED]
	constitutive_region: 185373606-185373756 (0 hits)
	alt_seg 0: 185373757-185374050 (0 hits)

locus_link: 27345 refseq: NM_014505 (chr12, + strand): [NOT TARGETED]
	constitutive_region: 69110697-69111064 (0 hits)
	alt_seg 0: 69111065-69111245 (0 hits)
	alt_seg 1: 69111246-69111529 (0 hits)

locus_link: 10656 refseq: NM_006558 (chr8, + strand): [CONSTITUTIVELY TARGETED]
	constitutive_region: 136630380-136630493 (2 hits)
		RNA: hsa-miR-101=MIMAT0000099 target_pos: 136630387
		RNA: hsa-miR-376b=MIMAT0002172 target_pos: 136630453
	alt_seg 0: 136630494-136630909 (0 hits)

locus_link: 3638 refseq: NM_198336 (chr7, + strand): [ON-OFF]
	constitutive_region: 154491805-154492038 (0 hits)
	alt_seg 0: 154492039-154492663 (1 hits)
		RNA: hsa-miR-29c=MIMAT0000681 target_pos: 154492112
	alt_seg 1: 154492664-154493210 (3 hits)
		RNA: hsa-miR-367=MIMAT0000719 target_pos: 154492748
		RNA: hsa-miR-24=MIMAT0000080 target_pos: 154492771
		RNA: hsa-miR-203=MIMAT0000264 target_pos: 154492840
	alt_seg 2: 154493211-154493478 (0 hits)
	alt_seg 3: 154493479-154493683 (2 hits)
		RNA: hsa-miR-182=MIMAT0000259 target_pos: 154493502
		RNA: hsa-miR-9=MIMAT0000441 target_pos: 154493530

locus_link: 11061 refseq: NM_007015 (chr13, - strand): [NOT TARGETED]
	constitutive_region: 51075410-51075732 (0 hits)

locus_link: 8754 refseq: NM_003816 (chr8, + strand): [NOT TARGETED]
	constitutive_region: 38978584-38978791 (0 hits)
	alt_seg 0: 38978792-38979789 (0 hits)
	alt_seg 1: 38979790-38979883 (0 hits)
	alt_seg 2: 38979884-38980148 (0 hits)

locus_link: 8462 refseq: NM_003597 (chr2, + strand): [MODULATED]
	constitutive_region: 10214370-10214687 (1 hits)
		RNA: hsa-miR-138=MIMAT0000430 target_pos: 10214634
	alt_seg 0: 10214688-10215893 (1 hits)
		RNA: hsa-miR-10b=MIMAT0000254 target_pos: 10214722
	alt_seg 1: 10215894-10216702 (0 hits)

locus_link: 1855 refseq: NM_182779 (chr1, - strand): [NOT TARGETED]
	constitutive_region: 1176717-1177581 (0 hits)

locus_link: 84816 refseq: NM_032730 (chr6, - strand): [NOT TARGETED]
	constitutive_region: 107065423-107065442 (0 hits)

locus_link: 203414 refseq: NM_007130 (chrX, - strand): [NOT TARGETED]
	constitutive_region: 46352386-46352812 (0 hits)

locus_link: 91694 refseq: NM_152271 (chr8, - strand): [CONSTITUTIVELY TARGETED]
	constitutive_region: 12589784-12590972 (5 hits)
		RNA: hsa-miR-130b=MIMAT0000691 target_pos: 12590729
		RNA: hsa-miR-19b=MIMAT0000074 target_pos: 12590462
		RNA: hsa-miR-27b=MIMAT0000419 target_pos: 12590242
		RNA: hsa-miR-507=MIMAT0002879 target_pos: 12589990
		RNA: hsa-miR-124a=MIMAT0000422 target_pos: 12589974

locus_link: 84240 refseq: NM_032280 (chr5, + strand): [NOT TARGETED]
	constitutive_region: 80692551-80693029 (0 hits)
	alt_seg 0: 80693030-80693189 (0 hits)

locus_link: 79797 refseq: NM_024741 (chr11, + strand): [NOT TARGETED]
	constitutive_region: 46691719-46691771 (0 hits)

locus_link: 8649 refseq: NM_021970 (chr4, - strand): [CONSTITUTIVELY TARGETED]
	constitutive_region: 101261040-101261546 (1 hits)
		RNA: hsa-miR-508=MIMAT0002880 target_pos: 101261047
	alt_seg 0: 101260761-101261039 (0 hits)
	alt_seg 1: 101260650-101260760 (0 hits)

locus_link: 5713 refseq: NM_002811 (chr16, + strand): [NOT TARGETED]
	constitutive_region: 74119191-74119243 (0 hits)
	alt_seg 0: 74119244-74119747 (0 hits)

locus_link: 10949 refseq: NM_006805 (chr5, - strand): [NOT TARGETED]
	constitutive_region: 137164528-137165055 (0 hits)
	alt_seg 0: 137164148-137164527 (0 hits)

locus_link: 9520 refseq: NM_006310 (chr17, + strand): [MODULATED]
	constitutive_region: 46173921-46174181 (3 hits)
		RNA: hsa-miR-181d=MIMAT0002821 target_pos: 46174049
		RNA: hsa-miR-122a=MIMAT0000421 target_pos: 46174075
		RNA: hsa-miR-516-5p=MIMAT0002859 target_pos: 46174078
	alt_seg 0: 46174182-46175263 (1 hits)
		RNA: hsa-miR-27b=MIMAT0000419 target_pos: 46174182

locus_link: 10256 refseq: NM_006314 (chr1, + strand): [NOT TARGETED]
	constitutive_region: 26120724-26121060 (0 hits)

locus_link: 5217 refseq: NM_002628 (chr3, - strand): [CONSTITUTIVELY TARGETED]
	constitutive_region: 151003605-151004864 (14 hits)
		RNA: hsa-miR-488=MIMAT0002804 target_pos: 151004687
		RNA: hsa-miR-512-3p=MIMAT0002823 target_pos: 151004512
		RNA: hsa-miR-520d=MIMAT0002856 target_pos: 151004511
		RNA: hsa-miR-519d=MIMAT0002853 target_pos: 151004510
		RNA: hsa-miR-520h=MIMAT0002867 target_pos: 151004509
		RNA: hsa-miR-7=MIMAT0000252 target_pos: 151004481
		RNA: hsa-miR-519a=MIMAT0002869 target_pos: 151004271
		RNA: hsa-miR-183=MIMAT0000261 target_pos: 151003901
		RNA: hsa-miR-493=MIMAT0002813 target_pos: 151003767
		RNA: hsa-miR-519a=MIMAT0002869 target_pos: 151003716
		RNA: hsa-miR-519d=MIMAT0002853 target_pos: 151003715
		RNA: hsa-miR-520h=MIMAT0002867 target_pos: 151003714
		RNA: hsa-miR-448=MIMAT0001532 target_pos: 151003672
		RNA: hsa-miR-30e-5p=MIMAT0000692 target_pos: 151003634

locus_link: 708 refseq: NM_001212 (chr17, - strand): [NOT TARGETED]
	constitutive_region: 5536668-5536901 (0 hits)
	alt_seg 0: 5536522-5536667 (0 hits)

locus_link: 11146 refseq: NM_053274 (chr1, - strand): [NOT TARGETED]
	constitutive_region: 92183855-92183889 (0 hits)
	alt_seg 0: 92183799-92183854 (0 hits)
	alt_seg 1: 92183763-92183798 (0 hits)

locus_link: 10923 refseq: NM_006713 (chr5, + strand): [NOT TARGETED]
	constitutive_region: 32646688-32646727 (0 hits)
	alt_seg 0: 32646728-32646857 (0 hits)
	alt_seg 1: 32646858-32646932 (0 hits)
	alt_seg 2: 32646933-32647053 (0 hits)
	alt_seg 3: 32647054-32647562 (0 hits)
	alt_seg 4: 32647563-32647886 (0 hits)

locus_link: 2589 refseq: NM_020474 (chr18, + strand): [CONSTITUTIVELY TARGETED]
	constitutive_region: 31541718-31542942 (4 hits)
		RNA: hsa-let-7i=MIMAT0000415 target_pos: 31541766
		RNA: hsa-miR-30e-5p=MIMAT0000692 target_pos: 31541950
		RNA: hsa-miR-10b=MIMAT0000254 target_pos: 31542240
		RNA: hsa-miR-202=MIMAT0002811 target_pos: 31542321
	alt_seg 0: 31542943-31543572 (0 hits)
	alt_seg 1: 31543573-31543773 (0 hits)

locus_link: 57332 refseq: NM_020649 (chr17, - strand): [CONSTITUTIVELY TARGETED]
	constitutive_region: 78468312-78468554 (2 hits)
		RNA: hsa-miR-526a=MIMAT0002845 target_pos: 78468368
		RNA: hsa-miR-517*=MIMAT0002851 target_pos: 78468367

locus_link: 710 refseq: NM_000062 (chr11, + strand): [NOT TARGETED]
	constitutive_region: 57157411-57157678 (0 hits)

locus_link: 126070 refseq: NM_152357 (chr19, + strand): [NOT TARGETED]
	constitutive_region: 11804776-11805888 (0 hits)

locus_link: 23648 refseq: NM_145716 (chr1, - strand): [NOT TARGETED]
	constitutive_region: 54062515-54062723 (0 hits)

locus_link: 5105 refseq: NM_002591 (chr20, + strand): [NOT TARGETED]
	constitutive_region: 56826278-56826925 (0 hits)

locus_link: 9217 refseq: NM_004738 (chr20, + strand): [CONSTITUTIVELY TARGETED]
	constitutive_region: 57704709-57706026 (4 hits)
		RNA: hsa-miR-485-3p=MIMAT0002176 target_pos: 57704805
		RNA: hsa-miR-133b=MIMAT0000770 target_pos: 57705352
		RNA: hsa-miR-143=MIMAT0000435 target_pos: 57705442
		RNA: hsa-miR-222=MIMAT0000279 target_pos: 57705982

locus_link: 112 refseq: NM_020983 (chr12, - strand): [NOT TARGETED]
	constitutive_region: 47446245-47448642 (0 hits)

locus_link: 191 refseq: NM_000687 (chr20, - strand): [NOT TARGETED]
	constitutive_region: 33583756-33584517 (0 hits)

locus_link: 4613 refseq: NM_005378 (chr2, + strand): [CONSTITUTIVELY TARGETED]
	constitutive_region: 16107955-16108865 (7 hits)
		RNA: hsa-miR-19b=MIMAT0000074 target_pos: 16107991
		RNA: hsa-miR-29c=MIMAT0000681 target_pos: 16108293
		RNA: hsa-miR-101=MIMAT0000099 target_pos: 16108453
		RNA: hsa-miR-202=MIMAT0002811 target_pos: 16108464
		RNA: hsa-miR-373*=MIMAT0000725 target_pos: 16108622
		RNA: hsa-miR-142-5p=MIMAT0000433 target_pos: 16108637
		RNA: hsa-miR-202=MIMAT0002811 target_pos: 16108828

locus_link: 140689 refseq: NM_080617 (chr20, - strand): [CONSTITUTIVELY TARGETED]
	constitutive_region: 55257919-55259036 (2 hits)
		RNA: hsa-miR-124a=MIMAT0000422 target_pos: 55258073
		RNA: hsa-miR-367=MIMAT0000719 target_pos: 55257998

locus_link: 219621 refseq: NM_173554 (chr10, + strand): [NOT TARGETED]
	constitutive_region: 62870371-62870691 (0 hits)
	alt_seg 0: 62870692-62871127 (0 hits)

locus_link: 3612 refseq: NM_005536 (chr8, - strand): [NOT TARGETED]
	constitutive_region: 82620337-82621549 (0 hits)
	alt_seg 0: 82620182-82620336 (0 hits)

locus_link: 51240 refseq: NM_016467 (chr2, - strand): [NOT TARGETED]
	constitutive_region: 190838853-190839037 (0 hits)
	alt_seg 0: 190838585-190838852 (0 hits)
	alt_seg 1: 190837598-190838584 (0 hits)

locus_link: 5097 refseq: NM_002587 (chr5, - strand): [NOT TARGETED]
	constitutive_region: 141270721-141271215 (0 hits)

locus_link: 26289 refseq: NM_174858 (chr1, + strand): [NOT TARGETED]
	constitutive_region: 77446945-77447009 (0 hits)
	alt_seg 0: 77447010-77448244 (0 hits)

locus_link: 262 refseq: NM_001634 (chr6, + strand): [ON-OFF]
	constitutive_region: 111260386-111260399 (0 hits)
	alt_seg 0: 111260400-111260938 (4 hits)
		RNA: hsa-miR-450=MIMAT0001545 target_pos: 111260412
		RNA: hsa-miR-129=MIMAT0000242 target_pos: 111260413
		RNA: hsa-miR-374=MIMAT0000727 target_pos: 111260553
		RNA: hsa-miR-31=MIMAT0000089 target_pos: 111260574
	alt_seg 1: 111260939-111261084 (0 hits)
	alt_seg 2: 111261085-111262473 (0 hits)

locus_link: 9694 refseq: NM_014673 (chr8, + strand): [NOT TARGETED]
	constitutive_region: 109455407-109455719 (0 hits)
	alt_seg 0: 109455720-109456060 (0 hits)
	alt_seg 1: 109456061-109456156 (0 hits)
	alt_seg 2: 109456157-109456318 (0 hits)

locus_link: 55437 refseq: NM_018571 (chr2, + strand): [CONSTITUTIVELY TARGETED]
	constitutive_region: 202547438-202547987 (1 hits)
		RNA: hsa-miR-26b=MIMAT0000083 target_pos: 202547532
	alt_seg 0: 202547988-202548112 (0 hits)

locus_link: 9935 refseq: NM_005461 (chr20, - strand): [CONSTITUTIVELY TARGETED]
	constitutive_region: 40000009-40001949 (7 hits)
		RNA: hsa-miR-338=MIMAT0000763 target_pos: 40001294
		RNA: hsa-miR-126*=MIMAT0000444 target_pos: 40001277
		RNA: hsa-miR-130b=MIMAT0000691 target_pos: 40000327
		RNA: hsa-miR-148b=MIMAT0000759 target_pos: 40000326
		RNA: hsa-miR-29c=MIMAT0000681 target_pos: 40000190
		RNA: hsa-miR-505=MIMAT0002876 target_pos: 40000115
		RNA: hsa-miR-496=MIMAT0002818 target_pos: 40000073
	alt_seg 0: 39999945-40000008 (0 hits)

locus_link: 5165 refseq: NM_005391 (chrX, + strand): [NOT TARGETED]
	constitutive_region: 23913612-23913676 (0 hits)

locus_link: 81856 refseq: NM_030972 (chr19, - strand): [NOT TARGETED]
	constitutive_region: 57897879-57900003 (0 hits)

locus_link: 157567 refseq: NM_198401 (chr8, - strand): [NOT TARGETED]
	constitutive_region: 101489588-101491367 (0 hits)

locus_link: 10458 refseq: NM_017451 (chr17, + strand): [CONSTITUTIVELY TARGETED]
	constitutive_region: 79782914-79784431 (1 hits)
		RNA: hsa-miR-29c=MIMAT0000681 target_pos: 79783089

locus_link: 8851 refseq: NM_003885 (chr17, + strand): [CONSTITUTIVELY TARGETED]
	constitutive_region: 30961109-30963819 (2 hits)
		RNA: hsa-miR-497=MIMAT0002820 target_pos: 30963208
		RNA: hsa-miR-101=MIMAT0000099 target_pos: 30963786

locus_link: 6257 refseq: NM_021976 (chr6, - strand): [NOT TARGETED]
	constitutive_region: 33208269-33209347 (0 hits)

locus_link: 2590 refseq: NM_004481 (chr1, + strand): [MODULATED]
	constitutive_region: 227450206-227450818 (1 hits)
		RNA: hsa-miR-202=MIMAT0002811 target_pos: 227450311
	alt_seg 0: 227450819-227452871 (2 hits)
		RNA: hsa-miR-30e-5p=MIMAT0000692 target_pos: 227452512
		RNA: hsa-miR-96=MIMAT0000095 target_pos: 227452529

locus_link: 64418 refseq: NM_022484 (chr7, - strand): [CONSTITUTIVELY TARGETED]
	constitutive_region: 111966988-111967784 (1 hits)
		RNA: hsa-miR-520h=MIMAT0002867 target_pos: 111967659
	alt_seg 0: 111966323-111966987 (0 hits)

locus_link: 10161 refseq: NM_005767 (chr13, - strand): [NOT TARGETED]
	constitutive_region: 46783276-46783527 (0 hits)
	alt_seg 0: 46783183-46783275 (0 hits)

locus_link: 9255 refseq: NM_004757 (chr4, + strand): [NOT TARGETED]
	constitutive_region: 107727666-107727739 (0 hits)
	alt_seg 0: 107727740-107728392 (0 hits)
	alt_seg 1: 107728393-107728469 (0 hits)

locus_link: 8073 refseq: NM_080391 (chr1, - strand): [NOT TARGETED]
	constitutive_region: 31876729-31876927 (0 hits)

locus_link: 56672 refseq: NM_020642 (chr11, + strand): [NOT TARGETED]
	constitutive_region: 8905333-8905408 (0 hits)
	alt_seg 0: 8905409-8905932 (0 hits)

locus_link: 84280 refseq: NM_032320 (chr11, - strand): [CONSTITUTIVELY TARGETED]
	constitutive_region: 13373880-13374688 (4 hits)
		RNA: hsa-miR-30e-5p=MIMAT0000692 target_pos: 13374466
		RNA: hsa-miR-519d=MIMAT0002853 target_pos: 13374305
		RNA: hsa-miR-135b=MIMAT0000758 target_pos: 13374271
		RNA: hsa-miR-124a=MIMAT0000422 target_pos: 13374025

locus_link: 2099 refseq: NM_000125 (chr6, + strand): [CONSTITUTIVELY TARGETED]
	constitutive_region: 152451089-152455397 (6 hits)
		RNA: hsa-miR-18b=MIMAT0001412 target_pos: 152453031
		RNA: hsa-miR-181d=MIMAT0002821 target_pos: 152453091
		RNA: hsa-miR-22=MIMAT0000077 target_pos: 152453385
		RNA: hsa-miR-19b=MIMAT0000074 target_pos: 152454858
		RNA: hsa-miR-130b=MIMAT0000691 target_pos: 152454859
		RNA: hsa-miR-148b=MIMAT0000759 target_pos: 152454860

locus_link: 9133 refseq: NM_004701 (chr15, + strand): [NOT TARGETED]
	constitutive_region: 57133129-57133291 (0 hits)

locus_link: 140886 refseq: NM_080832 (chrX, + strand): [NOT TARGETED]
	constitutive_region: 89463579-89464559 (0 hits)
	alt_seg 0: 89464560-89465440 (0 hits)

locus_link: 23626 refseq: NM_012444 (chr20, + strand): [NOT TARGETED]
	constitutive_region: 56603935-56604471 (0 hits)

locus_link: 11112 refseq: NM_152740 (chr7, - strand): [NOT TARGETED]
	constitutive_region: 27307340-27308106 (0 hits)

locus_link: 55830 refseq: NM_018446 (chr3, - strand): [NOT TARGETED]
	constitutive_region: 52685855-52686210 (0 hits)

locus_link: 167153 refseq: NM_173797 (chr5, + strand): [NOT TARGETED]
	constitutive_region: 79065166-79066181 (0 hits)
	alt_seg 0: 79066182-79066537 (0 hits)

locus_link: 3217 refseq: NM_004502 (chr17, - strand): [CONSTITUTIVELY TARGETED]
	constitutive_region: 47159233-47159843 (1 hits)
		RNA: hsa-miR-196b=MIMAT0001080 target_pos: 47159618

locus_link: 58472 refseq: NM_021199 (chr15, + strand): [NOT TARGETED]
	constitutive_region: 43699281-43699509 (0 hits)

locus_link: 6181 refseq: NM_001004 (chr11, + strand): [NOT TARGETED]
	constitutive_region: 804475-804512 (0 hits)

locus_link: 5745 refseq: NM_000316 (chr3, + strand): [NOT TARGETED]
	constitutive_region: 46905735-46905877 (0 hits)

locus_link: 91614 refseq: NM_139160 (chr11, + strand): [NOT TARGETED]
	constitutive_region: 33019307-33019434 (0 hits)

locus_link: 25921 refseq: NM_015457 (chr11, + strand): [MODULATED]
	constitutive_region: 57242860-57243269 (2 hits)
		RNA: hsa-miR-367=MIMAT0000719 target_pos: 57243128
		RNA: hsa-miR-329=MIMAT0001629 target_pos: 57243230
	alt_seg 0: 57243270-57244014 (1 hits)
		RNA: hsa-miR-137=MIMAT0000429 target_pos: 57243771

locus_link: 4923 refseq: NM_002531 (chr20, + strand): [NOT TARGETED]
	constitutive_region: 62117965-62120472 (0 hits)

locus_link: 91369 refseq: NM_052855 (chr17, - strand): [NOT TARGETED]
	constitutive_region: 49247414-49247997 (0 hits)
	alt_seg 0: 49247386-49247413 (0 hits)
	alt_seg 1: 49246857-49247385 (0 hits)

locus_link: 7299 refseq: NM_000372 (chr11, + strand): [NOT TARGETED]
	constitutive_region: 88716684-88716991 (0 hits)
	alt_seg 0: 88716992-88717080 (0 hits)

locus_link: 27129 refseq: NM_014424 (chr1, - strand): [NOT TARGETED]
	constitutive_region: 15704105-15704773 (0 hits)
	alt_seg 0: 15703228-15704104 (0 hits)

locus_link: 89891 refseq: NM_052844 (chr9, - strand): [NOT TARGETED]
	constitutive_region: 126771987-126772069 (0 hits)

locus_link: 526 refseq: NM_001693 (chr8, + strand): [ON-OFF]
	constitutive_region: 20088183-20088320 (0 hits)
	alt_seg 0: 20088321-20089470 (1 hits)
		RNA: hsa-miR-200a=MIMAT0000682 target_pos: 20088332

locus_link: 1901 refseq: NM_001400 (chr1, + strand): [MODULATED]
	constitutive_region: 101168609-101169849 (3 hits)
		RNA: hsa-miR-19b=MIMAT0000074 target_pos: 101168871
		RNA: hsa-miR-130b=MIMAT0000691 target_pos: 101168872
		RNA: hsa-miR-148b=MIMAT0000759 target_pos: 101168873
	alt_seg 0: 101169850-101169995 (3 hits)
		RNA: hsa-miR-367=MIMAT0000719 target_pos: 101169869
		RNA: hsa-miR-19b=MIMAT0000074 target_pos: 101169945
		RNA: hsa-miR-9*=MIMAT0000442 target_pos: 101169953

locus_link: 245806 refseq: NM_182645 (chr6, + strand): [CONSTITUTIVELY TARGETED]
	constitutive_region: 117639224-117640295 (1 hits)
		RNA: hsa-miR-516-5p=MIMAT0002859 target_pos: 117639885

locus_link: 6218 refseq: NM_001021 (chr15, - strand): [NOT TARGETED]
	constitutive_region: 80536985-80537029 (0 hits)

locus_link: 26520 refseq: NM_012460 (chr14, - strand): [NOT TARGETED]
	constitutive_region: 56865505-56865794 (0 hits)
	alt_seg 0: 56865415-56865504 (0 hits)
	alt_seg 1: 56865255-56865414 (0 hits)

locus_link: 54534 refseq: NM_019051 (chr9, - strand): [NOT TARGETED]
	constitutive_region: 99532091-99532587 (0 hits)

locus_link: 359 refseq: NM_000486 (chr12, + strand): [NOT TARGETED]
	constitutive_region: 48635655-48636230 (0 hits)
	alt_seg 0: 48636231-48638931 (0 hits)

locus_link: 57150 refseq: NM_020425 (chr6, + strand): [NOT TARGETED]
	constitutive_region: 88045585-88045886 (0 hits)
	alt_seg 0: 88045887-88047069 (0 hits)
	alt_seg 1: 88047070-88047636 (0 hits)

locus_link: 55746 refseq: NM_018230 (chr1, - strand): [NOT TARGETED]
	constitutive_region: 226538699-226538863 (0 hits)
	alt_seg 0: 226538262-226538698 (0 hits)
	alt_seg 1: 226537954-226538261 (0 hits)

locus_link: 284443 refseq: NM_175910 (chr19, + strand): [NOT TARGETED]
	constitutive_region: 21399623-21401809 (0 hits)

locus_link: 114902 refseq: NM_015645 (chr11, - strand): [NOT TARGETED]
	constitutive_region: 118747305-118747694 (0 hits)

locus_link: 27063 refseq: NM_014391 (chr10, - strand): [NOT TARGETED]
	constitutive_region: 92337060-92337201 (0 hits)
	alt_seg 0: 92336435-92337059 (0 hits)

locus_link: 3694 refseq: NM_000888 (chr2, - strand): [NOT TARGETED]
	constitutive_region: 161158730-161160792 (0 hits)

locus_link: 23514 refseq: NM_005195 (chr8, - strand): [NOT TARGETED]
	constitutive_region: 48699438-48699834 (0 hits)

locus_link: 205564 refseq: NM_152699 (chr3, + strand): [CONSTITUTIVELY TARGETED]
	constitutive_region: 197984312-197984620 (1 hits)
		RNA: hsa-miR-26b=MIMAT0000083 target_pos: 197984368
	alt_seg 0: 197984621-197985067 (0 hits)

locus_link: 148534 refseq: NM_152487 (chr1, + strand): [NOT TARGETED]
	constitutive_region: 95129222-95130675 (0 hits)
	alt_seg 0: 95130676-95130741 (0 hits)
	alt_seg 1: 95130742-95134964 (0 hits)

locus_link: 55959 refseq: NM_018837 (chr20, - strand): [NOT TARGETED]
	constitutive_region: 46971847-46972529 (0 hits)
	alt_seg 0: 46971706-46971846 (0 hits)

locus_link: 27339 refseq: NM_014502 (chr11, - strand): [NOT TARGETED]
	constitutive_region: 60433563-60433999 (0 hits)
	alt_seg 0: 60433380-60433562 (0 hits)

locus_link: 51780 refseq: NM_016604 (chr5, + strand): [NOT TARGETED]
	constitutive_region: 137847602-137848843 (0 hits)
	alt_seg 0: 137848844-137848928 (0 hits)

locus_link: 1182 refseq: NM_001829 (chr4, + strand): [MODULATED]
	constitutive_region: 171337035-171337884 (4 hits)
		RNA: hsa-miR-206=MIMAT0000462 target_pos: 171337547
		RNA: hsa-miR-101=MIMAT0000099 target_pos: 171337670
		RNA: hsa-miR-27b=MIMAT0000419 target_pos: 171337672
		RNA: hsa-miR-183=MIMAT0000261 target_pos: 171337717
	alt_seg 0: 171337885-171338024 (2 hits)
		RNA: hsa-miR-323=MIMAT0000755 target_pos: 171337925
		RNA: hsa-miR-23b=MIMAT0000418 target_pos: 171337926
	alt_seg 1: 171338025-171338255 (2 hits)
		RNA: hsa-miR-199b=MIMAT0000263 target_pos: 171338081
		RNA: hsa-miR-130b=MIMAT0000691 target_pos: 171338177

locus_link: 225 refseq: NM_005164 (chr12, - strand): [NOT TARGETED]
	constitutive_region: 38232814-38233982 (0 hits)

locus_link: 6744 refseq: NM_006751 (chr2, + strand): [CONSTITUTIVELY TARGETED]
	constitutive_region: 182996923-182997790 (2 hits)
		RNA: hsa-miR-367=MIMAT0000719 target_pos: 182997207
		RNA: hsa-miR-498=MIMAT0002824 target_pos: 182997235
	alt_seg 0: 182997791-182998003 (0 hits)

locus_link: 142 refseq: NM_001618 (chr1, - strand): [NOT TARGETED]
	constitutive_region: 223523548-223523793 (0 hits)
	alt_seg 0: 223523338-223523547 (0 hits)
	alt_seg 1: 223523026-223523337 (0 hits)

locus_link: 48 refseq: NM_002197 (chr9, + strand): [NOT TARGETED]
	constitutive_region: 32440106-32440731 (0 hits)
	alt_seg 0: 32440732-32440834 (0 hits)

locus_link: 55089 refseq: NM_018018 (chr12, - strand): [CONSTITUTIVELY TARGETED]
	constitutive_region: 45444814-45446752 (2 hits)
		RNA: hsa-miR-7=MIMAT0000252 target_pos: 45445923
		RNA: hsa-miR-429=MIMAT0001536 target_pos: 45445867

locus_link: 54708 refseq: NM_017824 (chr10, + strand): [NOT TARGETED]
	constitutive_region: 93775538-93775869 (0 hits)
	alt_seg 0: 93775870-93776049 (0 hits)
	alt_seg 1: 93776050-93776190 (0 hits)
	alt_seg 2: 93776191-93776411 (0 hits)
	alt_seg 3: 93776412-93777046 (0 hits)
	alt_seg 4: 93777047-93777296 (0 hits)
	alt_seg 5: 93777297-93778194 (0 hits)
	alt_seg 6: 93778195-93778297 (0 hits)
	alt_seg 7: 93778298-93778413 (0 hits)

locus_link: 196500 refseq: NM_153685 (chr12, - strand): [CONSTITUTIVELY TARGETED]
	constitutive_region: 6673219-6674464 (2 hits)
		RNA: hsa-miR-197=MIMAT0000227 target_pos: 6673282
		RNA: hsa-miR-527=MIMAT0002862 target_pos: 6673226

locus_link: 54457 refseq: NM_024885 (chrX, - strand): [NOT TARGETED]
	constitutive_region: 99295103-99296039 (0 hits)

locus_link: 25978 refseq: NM_014043 (chr3, + strand): [NOT TARGETED]
	constitutive_region: 87223870-87224268 (0 hits)
	alt_seg 0: 87224269-87224952 (0 hits)
	alt_seg 1: 87224953-87225538 (0 hits)
	alt_seg 2: 87225539-87225599 (0 hits)

locus_link: 63940 refseq: NM_022107 (chr6, - strand): [NOT TARGETED]
	constitutive_region: 32229985-32230583 (0 hits)

locus_link: 56925 refseq: NM_020169 (chr3, - strand): [NOT TARGETED]
	constitutive_region: 159705125-159705349 (0 hits)

locus_link: 8667 refseq: NM_003756 (chr8, - strand): [NOT TARGETED]
	constitutive_region: 117613666-117613834 (0 hits)

locus_link: 51031 refseq: NM_016080 (chr17, - strand): [NOT TARGETED]
	constitutive_region: 648064-648164 (0 hits)
	alt_seg 0: 647435-648063 (0 hits)
	alt_seg 1: 647321-647434 (0 hits)

locus_link: 28981 refseq: NM_031473 (chr12, + strand): [NOT TARGETED]
	constitutive_region: 109118748-109119301 (0 hits)

locus_link: 154214 refseq: NM_152553 (chr6, + strand): [CONSTITUTIVELY TARGETED]
	constitutive_region: 125384616-125385237 (1 hits)
		RNA: hsa-miR-497=MIMAT0002820 target_pos: 125384858
	alt_seg 0: 125385238-125385459 (0 hits)

locus_link: 8607 refseq: NM_003707 (chr3, - strand): [NOT TARGETED]
	constitutive_region: 129120772-129121003 (0 hits)
	alt_seg 0: 129120716-129120771 (0 hits)

locus_link: 5288 refseq: NM_004570 (chr12, + strand): [NOT TARGETED]
	constitutive_region: 18692238-18692492 (0 hits)
	alt_seg 0: 18692493-18692617 (0 hits)

locus_link: 115426 refseq: NM_152896 (chr9, + strand): [CONSTITUTIVELY TARGETED]
	constitutive_region: 6496176-6497054 (4 hits)
		RNA: hsa-miR-196b=MIMAT0001080 target_pos: 6496458
		RNA: hsa-let-7i=MIMAT0000415 target_pos: 6496459
		RNA: hsa-miR-449=MIMAT0001541 target_pos: 6496534
		RNA: hsa-miR-34b=MIMAT0000685 target_pos: 6496535

locus_link: 26353 refseq: NM_014365 (chr12, + strand): [NOT TARGETED]
	constitutive_region: 118043613-118044501 (0 hits)

locus_link: 57586 refseq: NM_020826 (chr11, - strand): [NOT TARGETED]
	constitutive_region: 45226166-45229913 (0 hits)
	alt_seg 0: 45226039-45226165 (0 hits)

locus_link: 23385 refseq: NM_015331 (chr1, + strand): [NOT TARGETED]
	constitutive_region: 157544850-157545529 (0 hits)

locus_link: 7041 refseq: NM_015927 (chr16, + strand): [NOT TARGETED]
	constitutive_region: 31524954-31525335 (0 hits)

locus_link: 57190 refseq: NM_020451 (chr1, + strand): [NOT TARGETED]
	constitutive_region: 25746898-25749403 (0 hits)

locus_link: 56288 refseq: NM_019619 (chr10, - strand): [NOT TARGETED]
	constitutive_region: 34404051-34404104 (0 hits)

locus_link: 57221 refseq: NM_020340 (chr6, + strand): [NOT TARGETED]
	constitutive_region: 138638190-138638592 (0 hits)

locus_link: 9955 refseq: NM_006042 (chr17, - strand): [NOT TARGETED]
	constitutive_region: 13599573-13600081 (0 hits)

locus_link: 55388 refseq: NM_182751 (chr10, + strand): [NOT TARGETED]
	constitutive_region: 13255313-13255846 (0 hits)
	alt_seg 0: 13255847-13255906 (0 hits)
	alt_seg 1: 13255907-13257110 (0 hits)

locus_link: 10659 refseq: NM_006561 (chr10, + strand): [CONSTITUTIVELY TARGETED]
	constitutive_region: 11375019-11375223 (1 hits)
		RNA: hsa-miR-9*=MIMAT0000442 target_pos: 11375055

locus_link: 659 refseq: NM_001204 (chr2, + strand): [MODULATED]
	constitutive_region: 203627209-203627592 (5 hits)
		RNA: hsa-miR-153=MIMAT0000439 target_pos: 203627361
		RNA: hsa-miR-19b=MIMAT0000074 target_pos: 203627416
		RNA: hsa-miR-130b=MIMAT0000691 target_pos: 203627417
		RNA: hsa-miR-519a=MIMAT0002869 target_pos: 203627418
		RNA: hsa-miR-519d=MIMAT0002853 target_pos: 203627419
	alt_seg 0: 203627593-203629834 (0 hits)
	alt_seg 1: 203629835-203632879 (0 hits)
	alt_seg 2: 203632880-203633227 (0 hits)
	alt_seg 3: 203633228-203634788 (1 hits)
		RNA: hsa-miR-342=MIMAT0000753 target_pos: 203634759
	alt_seg 4: 203634789-203635012 (1 hits)
		RNA: hsa-miR-330=MIMAT0000751 target_pos: 203634870

locus_link: 64405 refseq: NM_021248 (chr20, - strand): [NOT TARGETED]
	constitutive_region: 45487804-45488568 (0 hits)

locus_link: 57144 refseq: NM_177990 (chr20, - strand): [CONSTITUTIVELY TARGETED]
	constitutive_region: 9513039-9515110 (7 hits)
		RNA: hsa-miR-520d=MIMAT0002856 target_pos: 9514713
		RNA: hsa-miR-519d=MIMAT0002853 target_pos: 9514712
		RNA: hsa-miR-497=MIMAT0002820 target_pos: 9513859
		RNA: hsa-miR-181d=MIMAT0002821 target_pos: 9513839
		RNA: hsa-miR-302c*=MIMAT0000716 target_pos: 9513775
		RNA: hsa-miR-139=MIMAT0000250 target_pos: 9513769
		RNA: hsa-miR-135b=MIMAT0000758 target_pos: 9513684

locus_link: 11333 refseq: NM_014891 (chr7, - strand): [CONSTITUTIVELY TARGETED]
	constitutive_region: 98605006-98605703 (1 hits)
		RNA: hsa-miR-381=MIMAT0000736 target_pos: 98605039

locus_link: 55784 refseq: NM_018349 (chr15, + strand): [NOT TARGETED]
	constitutive_region: 92752028-92753059 (0 hits)
	alt_seg 0: 92753060-92753292 (0 hits)

locus_link: 54495 refseq: NM_019022 (chr18, - strand): [NOT TARGETED]
	constitutive_region: 64492460-64493140 (0 hits)
	alt_seg 0: 64492275-64492459 (0 hits)
	alt_seg 1: 64490939-64492274 (0 hits)
	alt_seg 2: 64489899-64490938 (0 hits)

locus_link: 6017 refseq: NM_000326 (chr15, - strand): [NOT TARGETED]
	constitutive_region: 87483086-87483285 (0 hits)

locus_link: 6815 refseq: NM_145251 (chr14, + strand): [CONSTITUTIVELY TARGETED]
	constitutive_region: 51227859-51229520 (4 hits)
		RNA: hsa-miR-369-3p=MIMAT0000721 target_pos: 51228147
		RNA: hsa-miR-519a=MIMAT0002869 target_pos: 51228162
		RNA: hsa-miR-519d=MIMAT0002853 target_pos: 51228163
		RNA: hsa-miR-26b=MIMAT0000083 target_pos: 51228173
	alt_seg 0: 51229521-51230681 (0 hits)
	alt_seg 1: 51230682-51231697 (0 hits)

locus_link: 9904 refseq: NM_016196 (chr12, - strand): [NOT TARGETED]
	constitutive_region: 112672451-112672983 (0 hits)
	alt_seg 0: 112671819-112672450 (0 hits)

locus_link: 22976 refseq: NM_007349 (chr7, - strand): [CONSTITUTIVELY TARGETED]
	constitutive_region: 154127276-154127600 (2 hits)
		RNA: hsa-miR-369-3p=MIMAT0000721 target_pos: 154127386
		RNA: hsa-miR-374=MIMAT0000727 target_pos: 154127385
	alt_seg 0: 154127141-154127275 (0 hits)

locus_link: 83591 refseq: NM_031435 (chr12, + strand): [NOT TARGETED]
	constitutive_region: 70357152-70357266 (0 hits)
	alt_seg 0: 70357267-70357400 (0 hits)
	alt_seg 1: 70357401-70360686 (0 hits)

locus_link: 158038 refseq: NM_152570 (chr9, - strand): [CONSTITUTIVELY TARGETED]
	constitutive_region: 27938080-27938850 (1 hits)
		RNA: hsa-miR-137=MIMAT0000429 target_pos: 27938314

locus_link: 129138 refseq: NM_138797 (chr22, - strand): [NOT TARGETED]
	constitutive_region: 36469906-36470990 (0 hits)

locus_link: 340481 refseq: NM_178566 (chr9, - strand): [CONSTITUTIVELY TARGETED]
	constitutive_region: 14608679-14608965 (1 hits)
		RNA: hsa-miR-338=MIMAT0000763 target_pos: 14608928
	alt_seg 0: 14608201-14608678 (0 hits)
	alt_seg 1: 14607029-14608200 (0 hits)

locus_link: 144402 refseq: NM_153634 (chr12, - strand): [CONSTITUTIVELY TARGETED]
	constitutive_region: 37332428-37333952 (5 hits)
		RNA: hsa-miR-218=MIMAT0000275 target_pos: 37333646
		RNA: hsa-miR-30e-5p=MIMAT0000692 target_pos: 37333572
		RNA: hsa-miR-211=MIMAT0000268 target_pos: 37333025
		RNA: hsa-miR-188=MIMAT0000457 target_pos: 37333024
		RNA: hsa-miR-493=MIMAT0002813 target_pos: 37332823
	alt_seg 0: 37332273-37332427 (0 hits)

locus_link: 8724 refseq: NM_003795 (chr6, - strand): [NOT TARGETED]
	constitutive_region: 108578612-108578924 (0 hits)
	alt_seg 0: 108578311-108578611 (0 hits)
	alt_seg 1: 108577997-108578310 (0 hits)

locus_link: 5238 refseq: NM_015599 (chr6, - strand): [ON-OFF]
	constitutive_region: 83874225-83874550 (0 hits)
	alt_seg 0: 83871903-83874224 (1 hits)
		RNA: hsa-miR-510=MIMAT0002882 target_pos: 83873340

locus_link: 6335 refseq: NM_002977 (chr2, - strand): [NOT TARGETED]
	constitutive_region: 167257438-167257727 (0 hits)
	alt_seg 0: 167257352-167257437 (0 hits)
	alt_seg 1: 167257103-167257351 (0 hits)

locus_link: 11251 refseq: NM_004778 (chr11, - strand): [NOT TARGETED]
	constitutive_region: 60393774-60395369 (0 hits)

locus_link: 79645 refseq: NM_024593 (chr8, - strand): [NOT TARGETED]
	constitutive_region: 49687215-49687262 (0 hits)
	alt_seg 0: 49686951-49687214 (0 hits)
	alt_seg 1: 49685928-49686950 (0 hits)

locus_link: 50509 refseq: NM_015719 (chr19, - strand): [NOT TARGETED]
	constitutive_region: 9931366-9932088 (0 hits)
	alt_seg 0: 9931238-9931365 (0 hits)

locus_link: 64388 refseq: NM_022469 (chr1, - strand): [NOT TARGETED]
	constitutive_region: 237694940-237697419 (0 hits)
	alt_seg 0: 237694408-237694939 (0 hits)

locus_link: 64321 refseq: NM_022454 (chr8, + strand): [NOT TARGETED]
	constitutive_region: 55422512-55422891 (0 hits)

locus_link: 490 refseq: NM_001682 (chr12, - strand): [MODULATED]
	constitutive_region: 88486277-88487230 (5 hits)
		RNA: hsa-miR-126*=MIMAT0000444 target_pos: 88486820
		RNA: hsa-miR-30e-5p=MIMAT0000692 target_pos: 88486780
		RNA: hsa-miR-520d*=MIMAT0002855 target_pos: 88486769
		RNA: hsa-miR-330=MIMAT0000751 target_pos: 88486556
		RNA: hsa-miR-498=MIMAT0002824 target_pos: 88486328
	alt_seg 0: 88486054-88486276 (1 hits)
		RNA: hsa-miR-27b=MIMAT0000419 target_pos: 88486210

locus_link: 8634 refseq: NM_003729 (chr1, + strand): [NOT TARGETED]
	constitutive_region: 100219980-100220248 (0 hits)

locus_link: 1843 refseq: NM_004417 (chr5, - strand): [MODULATED]
	constitutive_region: 172176318-172176689 (1 hits)
		RNA: hsa-miR-429=MIMAT0001536 target_pos: 172176358
	alt_seg 0: 172176087-172176317 (2 hits)
		RNA: hsa-miR-202=MIMAT0002811 target_pos: 172176253
		RNA: hsa-miR-101=MIMAT0000099 target_pos: 172176231
	alt_seg 1: 172176028-172176086 (0 hits)

locus_link: 55197 refseq: NM_018170 (chr18, - strand): [NOT TARGETED]
	constitutive_region: 31823821-31825102 (0 hits)
	alt_seg 0: 31821779-31823820 (0 hits)

locus_link: 10516 refseq: NM_006329 (chr14, - strand): [NOT TARGETED]
	constitutive_region: 90326039-90326610 (0 hits)
	alt_seg 0: 90325801-90326038 (0 hits)

locus_link: 10389 refseq: NM_006089 (chrX, - strand): [CONSTITUTIVELY TARGETED]
	constitutive_region: 17618864-17620798 (3 hits)
		RNA: hsa-miR-153=MIMAT0000439 target_pos: 17619639
		RNA: hsa-miR-24=MIMAT0000080 target_pos: 17619607
		RNA: hsa-miR-21=MIMAT0000076 target_pos: 17619172

locus_link: 2626 refseq: NM_002052 (chr8, + strand): [NOT TARGETED]
	constitutive_region: 11653390-11654918 (0 hits)

locus_link: 51574 refseq: NM_016648 (chr4, + strand): [NOT TARGETED]
	constitutive_region: 114037300-114037562 (0 hits)
	alt_seg 0: 114037563-114037837 (0 hits)

locus_link: 84315 refseq: NM_032355 (chr3, - strand): [NOT TARGETED]
	constitutive_region: 49905322-49905460 (0 hits)

locus_link: 56916 refseq: NM_020159 (chr4, + strand): [MODULATED]
	constitutive_region: 95669076-95669444 (2 hits)
		RNA: hsa-miR-429=MIMAT0001536 target_pos: 95669390
		RNA: hsa-let-7i=MIMAT0000415 target_pos: 95669410
	alt_seg 0: 95669445-95670363 (2 hits)
		RNA: hsa-miR-506=MIMAT0002878 target_pos: 95669468
		RNA: hsa-miR-124a=MIMAT0000422 target_pos: 95669469
	alt_seg 1: 95670364-95670834 (0 hits)

locus_link: 9044 refseq: NM_003972 (chr10, + strand): [CONSTITUTIVELY TARGETED]
	constitutive_region: 93453264-93454659 (3 hits)
		RNA: hsa-miR-19b=MIMAT0000074 target_pos: 93453440
		RNA: hsa-miR-130b=MIMAT0000691 target_pos: 93453441
		RNA: hsa-miR-148b=MIMAT0000759 target_pos: 93453442

locus_link: 23365 refseq: NM_015313 (chr11, + strand): [ON-OFF]
	constitutive_region: 119893435-119893717 (0 hits)
	alt_seg 0: 119893718-119895002 (5 hits)
		RNA: hsa-miR-218=MIMAT0000275 target_pos: 119893805
		RNA: hsa-miR-515-3p=MIMAT0002827 target_pos: 119894201
		RNA: hsa-miR-519e=MIMAT0002829 target_pos: 119894202
		RNA: hsa-miR-193b=MIMAT0002819 target_pos: 119894550
		RNA: hsa-miR-96=MIMAT0000095 target_pos: 119894602
	alt_seg 1: 119895003-119897387 (3 hits)
		RNA: hsa-miR-508=MIMAT0002880 target_pos: 119897105
		RNA: hsa-miR-126*=MIMAT0000444 target_pos: 119897175
		RNA: hsa-miR-494=MIMAT0002816 target_pos: 119897292
	alt_seg 2: 119897388-119898293 (0 hits)

locus_link: 9941 refseq: NM_005107 (chr3, + strand): [NOT TARGETED]
	constitutive_region: 38526475-38527234 (0 hits)

locus_link: 27124 refseq: NM_014422 (chr22, + strand): [NOT TARGETED]
	constitutive_region: 29854956-29855237 (0 hits)

locus_link: 1562 refseq: NM_000772 (chr10, + strand): [NOT TARGETED]
	constitutive_region: 96159785-96160534 (0 hits)

locus_link: 51081 refseq: NM_015971 (chr17, + strand): [NOT TARGETED]
	constitutive_region: 73859124-73859260 (0 hits)
	alt_seg 0: 73859261-73859447 (0 hits)
	alt_seg 1: 73859448-73859564 (0 hits)

locus_link: 22943 refseq: NM_012242 (chr10, + strand): [NOT TARGETED]
	constitutive_region: 53421167-53421735 (0 hits)
	alt_seg 0: 53421736-53422020 (0 hits)

locus_link: 7111 refseq: NM_003275 (chr9, + strand): [NOT TARGETED]
	constitutive_region: 95741815-95742017 (0 hits)
	alt_seg 0: 95742018-95742277 (0 hits)

locus_link: 1358 refseq: NM_001869 (chr7, + strand): [NOT TARGETED]
	constitutive_region: 129482587-129482633 (0 hits)

locus_link: 22931 refseq: NM_021252 (chr10, + strand): [CONSTITUTIVELY TARGETED]
	constitutive_region: 27830983-27831448 (1 hits)
		RNA: hsa-miR-19b=MIMAT0000074 target_pos: 27831080
	alt_seg 0: 27831449-27832096 (0 hits)
	alt_seg 1: 27832097-27832402 (0 hits)
	alt_seg 2: 27832403-27832561 (0 hits)
	alt_seg 3: 27832562-27832692 (0 hits)
	alt_seg 4: 27832693-27832761 (0 hits)
	alt_seg 5: 27832762-27833091 (0 hits)

locus_link: 5225 refseq: NM_002630 (chr6, - strand): [NOT TARGETED]
	constitutive_region: 41751308-41751446 (0 hits)

locus_link: 25934 refseq: NM_015469 (chr9, + strand): [NOT TARGETED]
	constitutive_region: 102901454-102901697 (0 hits)
	alt_seg 0: 102901698-102902077 (0 hits)
	alt_seg 1: 102902078-102902238 (0 hits)

locus_link: 55247 refseq: NM_018248 (chr4, + strand): [NOT TARGETED]
	constitutive_region: 178979512-178979956 (0 hits)

locus_link: 2281 refseq: NM_004116 (chr2, + strand): [NOT TARGETED]
	constitutive_region: 24260594-24261086 (0 hits)

locus_link: 1557 refseq: NM_000769 (chr10, + strand): [NOT TARGETED]
	constitutive_region: 96277255-96277549 (0 hits)

locus_link: 10111 refseq: NM_133482 (chr5, + strand): [NOT TARGETED]
	constitutive_region: 132054269-132054384 (0 hits)
	alt_seg 0: 132054385-132055815 (0 hits)

locus_link: 6874 refseq: NM_003185 (chr20, - strand): [MODULATED]
	constitutive_region: 61235824-61236630 (5 hits)
		RNA: hsa-miR-518a-2*=MIMAT0002865 target_pos: 61236594
		RNA: hsa-miR-135b=MIMAT0000758 target_pos: 61236376
		RNA: hsa-miR-130b=MIMAT0000691 target_pos: 61235882
		RNA: hsa-miR-148b=MIMAT0000759 target_pos: 61235881
		RNA: hsa-miR-128b=MIMAT0000676 target_pos: 61235879
	alt_seg 0: 61235260-61235823 (6 hits)
		RNA: hsa-miR-518c*=MIMAT0002847 target_pos: 61235654
		RNA: hsa-miR-524*=MIMAT0002849 target_pos: 61235636
		RNA: hsa-miR-429=MIMAT0001536 target_pos: 61235464
		RNA: hsa-miR-194=MIMAT0000460 target_pos: 61235438
		RNA: hsa-miR-496=MIMAT0002818 target_pos: 61235386
		RNA: hsa-miR-19b=MIMAT0000074 target_pos: 61235377

locus_link: 1486 refseq: NM_004388 (chr1, - strand): [NOT TARGETED]
	constitutive_region: 84443162-84443276 (0 hits)
	alt_seg 0: 84442815-84443161 (0 hits)
	alt_seg 1: 84441401-84442814 (0 hits)

locus_link: 80345 refseq: NM_025231 (chr6, + strand): [NOT TARGETED]
	constitutive_region: 28205704-28205834 (0 hits)

locus_link: 4987 refseq: NM_182647 (chr20, + strand): [NOT TARGETED]
	constitutive_region: 63456497-63458334 (0 hits)

locus_link: 6883 refseq: NM_005644 (chr1, - strand): [ON-OFF]
	constitutive_region: 28617378-28617564 (0 hits)
	alt_seg 0: 28617126-28617377 (2 hits)
		RNA: hsa-miR-524*=MIMAT0002849 target_pos: 28617189
		RNA: hsa-miR-200a=MIMAT0000682 target_pos: 28617178

locus_link: 27101 refseq: NM_014412 (chr1, + strand): [NOT TARGETED]
	constitutive_region: 172218588-172218774 (0 hits)
	alt_seg 0: 172218775-172218880 (0 hits)
	alt_seg 1: 172218881-172219009 (0 hits)
	alt_seg 2: 172219010-172219310 (0 hits)

locus_link: 80714 refseq: NM_025245 (chr19, - strand): [NOT TARGETED]
	constitutive_region: 19533523-19533835 (0 hits)

locus_link: 5223 refseq: NM_002629 (chr10, + strand): [NOT TARGETED]
	constitutive_region: 98856865-98857449 (0 hits)
	alt_seg 0: 98857450-98857777 (0 hits)

locus_link: 2876 refseq: NM_000581 (chr3, - strand): [NOT TARGETED]
	constitutive_region: 49353627-49353834 (0 hits)

locus_link: 3607 refseq: NM_004514 (chr17, + strand): [CONSTITUTIVELY TARGETED]
	constitutive_region: 81238185-81239076 (4 hits)
		RNA: hsa-miR-96=MIMAT0000095 target_pos: 81238229
		RNA: hsa-miR-512-3p=MIMAT0002823 target_pos: 81238299
		RNA: hsa-miR-30e-3p=MIMAT0000693 target_pos: 81238303
		RNA: hsa-miR-203=MIMAT0000264 target_pos: 81238651

locus_link: 219595 refseq: NM_153696 (chr11, + strand): [NOT TARGETED]
	constitutive_region: 89119917-89120039 (0 hits)

locus_link: 3015 refseq: NM_002106 (chr4, - strand): [CONSTITUTIVELY TARGETED]
	constitutive_region: 101327644-101328014 (2 hits)
		RNA: hsa-miR-499=MIMAT0002870 target_pos: 101327835
		RNA: hsa-miR-132=MIMAT0000426 target_pos: 101327759

locus_link: 8451 refseq: NM_003589 (chr13, + strand): [ON-OFF]
	constitutive_region: 111865894-111866194 (0 hits)
	alt_seg 0: 111866195-111866858 (0 hits)
	alt_seg 1: 111866859-111867026 (1 hits)
		RNA: hsa-miR-9=MIMAT0000441 target_pos: 111867018
	alt_seg 2: 111867027-111867171 (0 hits)
	alt_seg 3: 111867172-111867353 (0 hits)
	alt_seg 4: 111867354-111867390 (0 hits)

locus_link: 94107 refseq: NM_053045 (chr9, - strand): [NOT TARGETED]
	constitutive_region: 135455832-135456750 (0 hits)

locus_link: 81627 refseq: NM_030934 (chr1, - strand): [NOT TARGETED]
	constitutive_region: 182328405-182328533 (0 hits)
	alt_seg 0: 182328041-182328404 (0 hits)
	alt_seg 1: 182327702-182328040 (0 hits)
	alt_seg 2: 182327561-182327701 (0 hits)
	alt_seg 3: 182327506-182327560 (0 hits)
	alt_seg 4: 182326865-182327505 (0 hits)
	alt_seg 5: 182326612-182326864 (0 hits)

locus_link: 84886 refseq: NM_032800 (chr1, - strand): [NOT TARGETED]
	constitutive_region: 228009187-228010604 (0 hits)
	alt_seg 0: 228007876-228009186 (0 hits)

locus_link: 2782 refseq: NM_002074 (chr1, - strand): [ON-OFF]
	constitutive_region: 1666574-1667068 (0 hits)
	alt_seg 0: 1666522-1666573 (0 hits)
	alt_seg 1: 1666495-1666521 (0 hits)
	alt_seg 2: 1665030-1666494 (4 hits)
		RNA: hsa-miR-218=MIMAT0000275 target_pos: 1666126
		RNA: hsa-miR-485-3p=MIMAT0002176 target_pos: 1665865
		RNA: hsa-miR-493=MIMAT0002813 target_pos: 1665854
		RNA: hsa-miR-154=MIMAT0000452 target_pos: 1665684

locus_link: 9867 refseq: NM_014819 (chr5, - strand): [NOT TARGETED]
	constitutive_region: 108748848-108749149 (0 hits)
	alt_seg 0: 108747528-108748847 (0 hits)
	alt_seg 1: 108746644-108747527 (0 hits)

locus_link: 5578 refseq: NM_002737 (chr17, + strand): [NOT TARGETED]
	constitutive_region: 65350253-65351537 (0 hits)

locus_link: 5327 refseq: NM_033011 (chr8, - strand): [NOT TARGETED]
	constitutive_region: 42050132-42050880 (0 hits)

locus_link: 1193 refseq: NM_001289 (chrX, - strand): [NOT TARGETED]
	constitutive_region: 152929340-152929507 (0 hits)
	alt_seg 0: 152928844-152929339 (0 hits)
	alt_seg 1: 152928807-152928843 (0 hits)
	alt_seg 2: 152928767-152928806 (0 hits)

locus_link: 23002 refseq: NM_014992 (chr14, + strand): [CONSTITUTIVELY TARGETED]
	constitutive_region: 57825615-57826399 (1 hits)
		RNA: hsa-miR-34b=MIMAT0000685 target_pos: 57825689

locus_link: 112770 refseq: NM_144580 (chr1, - strand): [NOT TARGETED]
	constitutive_region: 153479295-153479628 (0 hits)

locus_link: 57168 refseq: NM_020437 (chr22, + strand): [NOT TARGETED]
	constitutive_region: 25163723-25164119 (0 hits)
	alt_seg 0: 25164120-25165535 (0 hits)

locus_link: 56924 refseq: NM_020168 (chr15, + strand): [NOT TARGETED]
	constitutive_region: 38284348-38285743 (0 hits)

locus_link: 54960 refseq: NM_017856 (chrX, - strand): [NOT TARGETED]
	constitutive_region: 13388220-13388459 (0 hits)
	alt_seg 0: 13387825-13388219 (0 hits)

locus_link: 131368 refseq: NM_175056 (chr3, + strand): [NOT TARGETED]
	constitutive_region: 103517360-103517419 (0 hits)
	alt_seg 0: 103517420-103519586 (0 hits)

locus_link: 8723 refseq: NM_003794 (chr3, - strand): [CONSTITUTIVELY TARGETED]
	constitutive_region: 126487395-126487525 (1 hits)
		RNA: hsa-miR-218=MIMAT0000275 target_pos: 126487476
	alt_seg 0: 126486404-126487394 (0 hits)

locus_link: 6434 refseq: NM_004593 (chr3, - strand): [CONSTITUTIVELY TARGETED]
	constitutive_region: 186956033-186956417 (2 hits)
		RNA: hsa-miR-224=MIMAT0000281 target_pos: 186956307
		RNA: hsa-miR-330=MIMAT0000751 target_pos: 186956229
	alt_seg 0: 186955844-186956032 (0 hits)
	alt_seg 1: 186955458-186955843 (0 hits)

locus_link: 27097 refseq: NM_014409 (chr1, - strand): [NOT TARGETED]
	constitutive_region: 226690070-226691256 (0 hits)

locus_link: 395 refseq: NM_013423 (chrX, - strand): [CONSTITUTIVELY TARGETED]
	constitutive_region: 10517091-10518410 (1 hits)
		RNA: hsa-miR-135b=MIMAT0000758 target_pos: 10517828

locus_link: 10574 refseq: NM_006429 (chr2, + strand): [NOT TARGETED]
	constitutive_region: 73454524-73454669 (0 hits)

locus_link: 89 refseq: NM_001104 (chr11, + strand): [NOT TARGETED]
	constitutive_region: 66106021-66106155 (0 hits)

locus_link: 55454 refseq: NM_018590 (chr10, + strand): [NOT TARGETED]
	constitutive_region: 42962993-42964750 (0 hits)

locus_link: 988 refseq: NM_001253 (chr6, + strand): [NOT TARGETED]
	constitutive_region: 44461300-44461631 (0 hits)

locus_link: 2295 refseq: NM_001452 (chr6, + strand): [CONSTITUTIVELY TARGETED]
	constitutive_region: 1340090-1340831 (4 hits)
		RNA: hsa-miR-19b=MIMAT0000074 target_pos: 1340756
		RNA: hsa-miR-130b=MIMAT0000691 target_pos: 1340757
		RNA: hsa-miR-519a=MIMAT0002869 target_pos: 1340758
		RNA: hsa-miR-182=MIMAT0000259 target_pos: 1340782

locus_link: 57222 refseq: NM_020462 (chr5, + strand): [NOT TARGETED]
	constitutive_region: 172323001-172323192 (0 hits)
	alt_seg 0: 172323193-172326261 (0 hits)

locus_link: 132671 refseq: NM_145263 (chr4, + strand): [NOT TARGETED]
	constitutive_region: 52876592-52877423 (0 hits)
	alt_seg 0: 52877424-52879000 (0 hits)

locus_link: 10229 refseq: NM_016138 (chr16, + strand): [NOT TARGETED]
	constitutive_region: 19056030-19056173 (0 hits)
	alt_seg 0: 19056174-19057137 (0 hits)
	alt_seg 1: 19057138-19057887 (0 hits)
	alt_seg 2: 19057888-19057970 (0 hits)

locus_link: 10026 refseq: NM_005482 (chr1, - strand): [NOT TARGETED]
	constitutive_region: 76980507-76980653 (0 hits)
	alt_seg 0: 76980414-76980506 (0 hits)
	alt_seg 1: 76980315-76980413 (0 hits)
	alt_seg 2: 76980137-76980314 (0 hits)
	alt_seg 3: 76979981-76980136 (0 hits)
	alt_seg 4: 76977269-76979980 (0 hits)

locus_link: 84874 refseq: NM_032788 (chr2, - strand): [NOT TARGETED]
	constitutive_region: 95298439-95299784 (0 hits)
	alt_seg 0: 95297832-95298438 (0 hits)

locus_link: 23420 refseq: NM_014287 (chr16, + strand): [NOT TARGETED]
	constitutive_region: 14955938-14956218 (0 hits)
	alt_seg 0: 14956219-14956437 (0 hits)

locus_link: 63971 refseq: NM_022113 (chr6, - strand): [NOT TARGETED]
	constitutive_region: 17871906-17872321 (0 hits)

locus_link: 7982 refseq: NM_018412 (chr7, + strand): [CONSTITUTIVELY TARGETED]
	constitutive_region: 116424411-116424580 (2 hits)
		RNA: hsa-miR-96=MIMAT0000095 target_pos: 116424467
		RNA: hsa-miR-211=MIMAT0000268 target_pos: 116424508
	alt_seg 0: 116424581-116424658 (0 hits)

locus_link: 55248 refseq: NM_018252 (chr1, - strand): [NOT TARGETED]
	constitutive_region: 209594805-209595056 (0 hits)
	alt_seg 0: 209594326-209594804 (0 hits)

locus_link: 8661 refseq: NM_003750 (chr10, - strand): [ON-OFF]
	constitutive_region: 120459879-120460139 (0 hits)
	alt_seg 0: 120459848-120459878 (0 hits)
	alt_seg 1: 120459148-120459847 (3 hits)
		RNA: hsa-miR-520d*=MIMAT0002855 target_pos: 120459277
		RNA: hsa-miR-505=MIMAT0002876 target_pos: 120459262
		RNA: hsa-miR-497=MIMAT0002820 target_pos: 120459185

locus_link: 84444 refseq: NM_032482 (chr19, + strand): [CONSTITUTIVELY TARGETED]
	constitutive_region: 2180788-2181012 (4 hits)
		RNA: hsa-let-7i=MIMAT0000415 target_pos: 2180798
		RNA: hsa-miR-153=MIMAT0000439 target_pos: 2180816
		RNA: hsa-miR-502=MIMAT0002873 target_pos: 2180820
		RNA: hsa-miR-27b=MIMAT0000419 target_pos: 2180920

locus_link: 9187 refseq: NM_004727 (chr15, + strand): [NOT TARGETED]
	constitutive_region: 63662232-63662400 (0 hits)
	alt_seg 0: 63662401-63664004 (0 hits)
	alt_seg 1: 63664005-63664416 (0 hits)

locus_link: 57630 refseq: NM_020870 (chr4, - strand): [MODULATED]
	constitutive_region: 170713263-170713561 (2 hits)
		RNA: hsa-miR-506=MIMAT0002878 target_pos: 170713342
		RNA: hsa-miR-30e-5p=MIMAT0000692 target_pos: 170713267
	alt_seg 0: 170712371-170713262 (2 hits)
		RNA: hsa-miR-128b=MIMAT0000676 target_pos: 170712560
		RNA: hsa-miR-27b=MIMAT0000419 target_pos: 170712559
	alt_seg 1: 170711305-170712370 (1 hits)
		RNA: hsa-miR-320=MIMAT0000510 target_pos: 170711700

locus_link: 26065 refseq: NM_015578 (chr19, + strand): [MODULATED]
	constitutive_region: 39410130-39410360 (2 hits)
		RNA: hsa-miR-138=MIMAT0000430 target_pos: 39410242
		RNA: hsa-miR-512-3p=MIMAT0002823 target_pos: 39410245
	alt_seg 0: 39410361-39410836 (4 hits)
		RNA: hsa-miR-493=MIMAT0002813 target_pos: 39410684
		RNA: hsa-miR-144=MIMAT0000436 target_pos: 39410699
		RNA: hsa-miR-182=MIMAT0000259 target_pos: 39410759
		RNA: hsa-miR-524*=MIMAT0002849 target_pos: 39410780
	alt_seg 1: 39410837-39412005 (1 hits)
		RNA: hsa-miR-148b=MIMAT0000759 target_pos: 39411540
	alt_seg 2: 39412006-39412033 (0 hits)
	alt_seg 3: 39412034-39412260 (0 hits)

locus_link: 10044 refseq: NM_005489 (chr9, - strand): [NOT TARGETED]
	constitutive_region: 125876644-125877071 (0 hits)

locus_link: 10550 refseq: NM_006407 (chr3, + strand): [NOT TARGETED]
	constitutive_region: 69086854-69087171 (0 hits)
	alt_seg 0: 69087172-69087609 (0 hits)
	alt_seg 1: 69087610-69088019 (0 hits)
	alt_seg 2: 69088020-69088286 (0 hits)

locus_link: 7174 refseq: NM_003291 (chr13, + strand): [NOT TARGETED]
	constitutive_region: 101028664-101028807 (0 hits)
	alt_seg 0: 101028808-101028855 (0 hits)
	alt_seg 1: 101028856-101029456 (0 hits)
	alt_seg 2: 101029457-101029515 (0 hits)

locus_link: 649 refseq: NM_006129 (chr8, + strand): [NOT TARGETED]
	constitutive_region: 22091176-22091774 (0 hits)

locus_link: 23119 refseq: NM_015094 (chr22, + strand): [CONSTITUTIVELY TARGETED]
	constitutive_region: 20125583-20130306 (10 hits)
		RNA: hsa-miR-145=MIMAT0000437 target_pos: 20126535
		RNA: hsa-let-7i=MIMAT0000415 target_pos: 20126745
		RNA: hsa-miR-512-3p=MIMAT0002823 target_pos: 20127743
		RNA: hsa-miR-520d=MIMAT0002856 target_pos: 20127744
		RNA: hsa-miR-9=MIMAT0000441 target_pos: 20128316
		RNA: hsa-miR-218=MIMAT0000275 target_pos: 20128320
		RNA: hsa-miR-30e-5p=MIMAT0000692 target_pos: 20128388
		RNA: hsa-miR-200a=MIMAT0000682 target_pos: 20128927
		RNA: hsa-miR-181d=MIMAT0002821 target_pos: 20128963
		RNA: hsa-miR-493=MIMAT0002813 target_pos: 20130249

locus_link: 5527 refseq: NM_178588 (chr14, + strand): [ON-OFF]
	alt_seg 0: 100383721-100383900 (1 hits)
		RNA: hsa-miR-132=MIMAT0000426 target_pos: 100383883
	alt_seg 1: 100383901-100384064 (0 hits)
	alt_seg 2: 100384065-100384115 (1 hits)
		RNA: hsa-miR-493=MIMAT0002813 target_pos: 100384086
	alt_seg 3: 100384116-100384355 (0 hits)

locus_link: 64332 refseq: NM_031419 (chr3, + strand): [CONSTITUTIVELY TARGETED]
	constitutive_region: 102899113-102900765 (2 hits)
		RNA: hsa-miR-522=MIMAT0002868 target_pos: 102899188
		RNA: hsa-miR-376b=MIMAT0002172 target_pos: 102899222

locus_link: 2150 refseq: NM_005242 (chr5, + strand): [NOT TARGETED]
	constitutive_region: 76213696-76215213 (0 hits)

locus_link: 140628 refseq: NM_080473 (chr20, - strand): [NOT TARGETED]
	constitutive_region: 61724560-61725298 (0 hits)
	alt_seg 0: 61723976-61724559 (0 hits)

locus_link: 642 refseq: NM_000386 (chr17, - strand): [CONSTITUTIVELY TARGETED]
	constitutive_region: 28720788-28721599 (1 hits)
		RNA: hsa-miR-29c=MIMAT0000681 target_pos: 28720823

locus_link: 50859 refseq: NM_016950 (chr4, - strand): [NOT TARGETED]
	constitutive_region: 168351913-168351963 (0 hits)

locus_link: 8704 refseq: NM_030587 (chr1, + strand): [NOT TARGETED]
	constitutive_region: 43869411-43870134 (0 hits)

locus_link: 58158 refseq: NM_021191 (chr12, + strand): [NOT TARGETED]
	constitutive_region: 53707483-53707861 (0 hits)
	alt_seg 0: 53707862-53710066 (0 hits)

locus_link: 23650 refseq: NM_012101 (chr11, - strand): [NOT TARGETED]
	constitutive_region: 119519648-119520775 (0 hits)

locus_link: 26164 refseq: NM_015666 (chr20, + strand): [NOT TARGETED]
	constitutive_region: 61461535-61461630 (0 hits)

locus_link: 11279 refseq: NM_007250 (chrX, + strand): [NOT TARGETED]
	constitutive_region: 55277715-55278321 (0 hits)

locus_link: 220108 refseq: NM_145019 (chr13, + strand): [NOT TARGETED]
	constitutive_region: 49653390-49653623 (0 hits)

locus_link: 64216 refseq: NM_022366 (chr1, - strand): [NOT TARGETED]
	constitutive_region: 243650841-243651058 (0 hits)
	alt_seg 0: 243650591-243650840 (0 hits)

locus_link: 23216 refseq: NM_015173 (chr4, + strand): [NOT TARGETED]
	constitutive_region: 38036133-38036419 (0 hits)

locus_link: 1718 refseq: NM_014762 (chr1, - strand): [ON-OFF]
	constitutive_region: 54686781-54687825 (0 hits)
	alt_seg 0: 54685228-54686780 (2 hits)
		RNA: hsa-miR-506=MIMAT0002878 target_pos: 54686724
		RNA: hsa-miR-124a=MIMAT0000422 target_pos: 54686723

locus_link: 10190 refseq: NM_005783 (chr2, - strand): [NOT TARGETED]
	constitutive_region: 99557084-99557546 (0 hits)
	alt_seg 0: 99556893-99557083 (0 hits)

locus_link: 8082 refseq: NM_005086 (chr12, + strand): [NOT TARGETED]
	constitutive_region: 26275273-26277155 (0 hits)

locus_link: 113026 refseq: NM_133373 (chr17, - strand): [NOT TARGETED]
	constitutive_region: 43664184-43665150 (0 hits)

locus_link: 79078 refseq: NM_024097 (chr1, + strand): [NOT TARGETED]
	constitutive_region: 42654356-42654705 (0 hits)

locus_link: 11168 refseq: NM_033222 (chr9, - strand): [CONSTITUTIVELY TARGETED]
	constitutive_region: 15454583-15455519 (1 hits)
		RNA: hsa-miR-429=MIMAT0001536 target_pos: 15455337
	alt_seg 0: 15454065-15454582 (0 hits)

locus_link: 55666 refseq: NM_017921 (chr17, - strand): [NOT TARGETED]
	constitutive_region: 80219883-80222254 (0 hits)

locus_link: 6242 refseq: NM_033046 (chr2, - strand): [CONSTITUTIVELY TARGETED]
	constitutive_region: 74627549-74627909 (1 hits)
		RNA: hsa-miR-145=MIMAT0000437 target_pos: 74627669

locus_link: 342945 refseq: NM_181846 (chr19, + strand): [NOT TARGETED]
	constitutive_region: 63542501-63545510 (0 hits)

locus_link: 151827 refseq: NM_153353 (chr3, - strand): [NOT TARGETED]
	constitutive_region: 170832187-170832337 (0 hits)

locus_link: 8668 refseq: NM_003757 (chr1, + strand): [NOT TARGETED]
	constitutive_region: 32199267-32199661 (0 hits)

locus_link: 85479 refseq: NM_033105 (chr8, + strand): [NOT TARGETED]
	constitutive_region: 67062224-67062327 (0 hits)
	alt_seg 0: 67062328-67062716 (0 hits)

locus_link: 55144 refseq: NM_018103 (chr1, + strand): [CONSTITUTIVELY TARGETED]
	constitutive_region: 89868114-89868471 (1 hits)
		RNA: hsa-miR-30e-5p=MIMAT0000692 target_pos: 89868417

locus_link: 2665 refseq: NM_001494 (chr10, - strand): [NOT TARGETED]
	constitutive_region: 5811852-5811976 (0 hits)
	alt_seg 0: 5811378-5811851 (0 hits)
	alt_seg 1: 5811205-5811377 (0 hits)

locus_link: 4609 refseq: NM_002467 (chr8, + strand): [CONSTITUTIVELY TARGETED]
	constitutive_region: 128709790-128710109 (2 hits)
		RNA: hsa-miR-453=MIMAT0001630 target_pos: 128709885
		RNA: hsa-miR-34b=MIMAT0000685 target_pos: 128709932
	alt_seg 0: 128710110-128710246 (0 hits)

locus_link: 283518 refseq: NM_173605 (chr13, + strand): [NOT TARGETED]
	constitutive_region: 48392588-48393057 (0 hits)

locus_link: 7272 refseq: NM_003318 (chr6, + strand): [NOT TARGETED]
	constitutive_region: 80747512-80747696 (0 hits)
	alt_seg 0: 80747697-80747829 (0 hits)

locus_link: 90956 refseq: NM_052853 (chr7, + strand): [NOT TARGETED]
	constitutive_region: 139801877-139802184 (0 hits)

locus_link: 54872 refseq: NM_017733 (chr4, + strand): [NOT TARGETED]
	constitutive_region: 523155-523314 (0 hits)
	alt_seg 0: 523315-523985 (0 hits)

locus_link: 84734 refseq: NM_032648 (chr1, + strand): [NOT TARGETED]
	constitutive_region: 32216672-32216930 (0 hits)

locus_link: 55092 refseq: NM_018022 (chr1, + strand): [NOT TARGETED]
	constitutive_region: 14908933-14909668 (0 hits)

locus_link: 119587 refseq: NM_198148 (chr10, - strand): [NOT TARGETED]
	constitutive_region: 125046548-125046613 (0 hits)
	alt_seg 0: 125045490-125046547 (0 hits)

locus_link: 23194 refseq: NM_012304 (chr5, + strand): [CONSTITUTIVELY TARGETED]
	constitutive_region: 15990030-15992640 (1 hits)
		RNA: hsa-miR-137=MIMAT0000429 target_pos: 15992625

locus_link: 201627 refseq: NM_152678 (chr3, - strand): [CONSTITUTIVELY TARGETED]
	constitutive_region: 57568533-57571290 (1 hits)
		RNA: hsa-miR-125a=MIMAT0000443 target_pos: 57570920

locus_link: 776 refseq: NM_000720 (chr3, + strand): [CONSTITUTIVELY TARGETED]
	constitutive_region: 53802778-53803660 (2 hits)
		RNA: hsa-miR-515-3p=MIMAT0002827 target_pos: 53802867
		RNA: hsa-miR-135b=MIMAT0000758 target_pos: 53802932
	alt_seg 0: 53803661-53803838 (0 hits)

locus_link: 154197 refseq: NM_173516 (chr6, + strand): [NOT TARGETED]
	constitutive_region: 160150834-160151024 (0 hits)

locus_link: 3738 refseq: NM_002232 (chr1, - strand): [NOT TARGETED]
	constitutive_region: 110513815-110514432 (0 hits)

locus_link: 26266 refseq: NM_012450 (chr7, - strand): [NOT TARGETED]
	constitutive_region: 134782085-134782411 (0 hits)

locus_link: 66008 refseq: NM_015049 (chr2, - strand): [ON-OFF]
	constitutive_region: 202447648-202447810 (0 hits)
	alt_seg 0: 202447500-202447647 (0 hits)
	alt_seg 1: 202447119-202447499 (0 hits)
	alt_seg 2: 202446615-202447118 (1 hits)
		RNA: hsa-miR-367=MIMAT0000719 target_pos: 202446902
	alt_seg 3: 202444480-202446614 (0 hits)

locus_link: 2673 refseq: NM_002056 (chr2, - strand): [NOT TARGETED]
	constitutive_region: 69527722-69527856 (0 hits)
	alt_seg 0: 69526941-69527721 (0 hits)
	alt_seg 1: 69526605-69526940 (0 hits)

locus_link: 23404 refseq: NM_014285 (chr9, + strand): [NOT TARGETED]
	constitutive_region: 128855203-128855586 (0 hits)
	alt_seg 0: 128855587-128855686 (0 hits)
	alt_seg 1: 128855687-128856002 (0 hits)
	alt_seg 2: 128856003-128856178 (0 hits)
	alt_seg 3: 128856179-128856290 (0 hits)

locus_link: 85009 refseq: NM_006037 (chr2, - strand): [MODULATED]
	constitutive_region: 240186373-240186798 (1 hits)
		RNA: hsa-miR-29c=MIMAT0000681 target_pos: 240186384
	alt_seg 0: 240182388-240186372 (7 hits)
		RNA: hsa-miR-124a=MIMAT0000422 target_pos: 240186060
		RNA: hsa-miR-409-3p=MIMAT0001639 target_pos: 240183281
		RNA: hsa-miR-206=MIMAT0000462 target_pos: 240183280
		RNA: hsa-miR-365=MIMAT0000710 target_pos: 240183203
		RNA: hsa-miR-19b=MIMAT0000074 target_pos: 240183082
		RNA: hsa-miR-22=MIMAT0000077 target_pos: 240183066
		RNA: hsa-miR-320=MIMAT0000510 target_pos: 240183064
	alt_seg 1: 240181876-240182387 (0 hits)

locus_link: 55213 refseq: NM_018191 (chr13, - strand): [NOT TARGETED]
	constitutive_region: 47904088-47906260 (0 hits)

locus_link: 412 refseq: NM_000351 (chrX, + strand): [NOT TARGETED]
	constitutive_region: 6729804-6730272 (0 hits)
	alt_seg 0: 6730273-6732605 (0 hits)
	alt_seg 1: 6732606-6734187 (0 hits)

locus_link: 181 refseq: NM_007316 (chr16, - strand): [NOT TARGETED]
	constitutive_region: 67292712-67292777 (0 hits)

locus_link: 6239 refseq: NM_002955 (chr6, + strand): [CONSTITUTIVELY TARGETED]
	constitutive_region: 7194197-7196689 (7 hits)
		RNA: hsa-miR-506=MIMAT0002878 target_pos: 7194418
		RNA: hsa-miR-124a=MIMAT0000422 target_pos: 7194419
		RNA: hsa-miR-155=MIMAT0000646 target_pos: 7194536
		RNA: hsa-miR-337=MIMAT0000754 target_pos: 7194609
		RNA: hsa-miR-199a*=MIMAT0000232 target_pos: 7195195
		RNA: hsa-miR-27b=MIMAT0000419 target_pos: 7196546
		RNA: hsa-miR-125a=MIMAT0000443 target_pos: 7196651

locus_link: 11073 refseq: NM_007027 (chr3, - strand): [NOT TARGETED]
	constitutive_region: 134640786-134641004 (0 hits)
	alt_seg 0: 134640411-134640785 (0 hits)
	alt_seg 1: 134640361-134640410 (0 hits)

locus_link: 22936 refseq: NM_012081 (chr5, - strand): [ON-OFF]
	constitutive_region: 95298597-95298649 (0 hits)
	alt_seg 0: 95298505-95298596 (0 hits)
	alt_seg 1: 95297324-95298504 (8 hits)
		RNA: hsa-miR-124a=MIMAT0000422 target_pos: 95298191
		RNA: hsa-miR-19b=MIMAT0000074 target_pos: 95298164
		RNA: hsa-miR-124a=MIMAT0000422 target_pos: 95298012
		RNA: hsa-miR-203=MIMAT0000264 target_pos: 95297706
		RNA: hsa-miR-320=MIMAT0000510 target_pos: 95297689
		RNA: hsa-miR-144=MIMAT0000436 target_pos: 95297452
		RNA: hsa-miR-27b=MIMAT0000419 target_pos: 95297450
		RNA: hsa-miR-203=MIMAT0000264 target_pos: 95297421
	alt_seg 2: 95297170-95297323 (3 hits)
		RNA: hsa-miR-211=MIMAT0000268 target_pos: 95297262
		RNA: hsa-miR-30e-5p=MIMAT0000692 target_pos: 95297248
		RNA: hsa-miR-182=MIMAT0000259 target_pos: 95297223
	alt_seg 3: 95297137-95297169 (0 hits)
	alt_seg 4: 95294876-95297136 (0 hits)

locus_link: 206358 refseq: NM_078483 (chr5, + strand): [NOT TARGETED]
	constitutive_region: 150896322-150896791 (0 hits)
	alt_seg 0: 150896792-150900440 (0 hits)

locus_link: 11069 refseq: NM_007023 (chr2, + strand): [CONSTITUTIVELY TARGETED]
	constitutive_region: 174119036-174120161 (5 hits)
		RNA: hsa-miR-30e-5p=MIMAT0000692 target_pos: 174119656
		RNA: hsa-miR-19b=MIMAT0000074 target_pos: 174119925
		RNA: hsa-miR-130b=MIMAT0000691 target_pos: 174119926
		RNA: hsa-miR-519a=MIMAT0002869 target_pos: 174119927
		RNA: hsa-miR-519d=MIMAT0002853 target_pos: 174119928

locus_link: 285736 refseq: NM_198392 (chr6, + strand): [NOT TARGETED]
	constitutive_region: 134193507-134193803 (0 hits)
	alt_seg 0: 134193804-134193965 (0 hits)

locus_link: 29763 refseq: NM_016223 (chr11, - strand): [NOT TARGETED]
	constitutive_region: 47163388-47163792 (0 hits)

locus_link: 55668 refseq: NM_017926 (chr14, + strand): [NOT TARGETED]
	constitutive_region: 74658232-74659173 (0 hits)

locus_link: 55515 refseq: NM_018674 (chr2, + strand): [NOT TARGETED]
	constitutive_region: 220605304-220606030 (0 hits)

locus_link: 830 refseq: NM_006136 (chr7, + strand): [CONSTITUTIVELY TARGETED]
	constitutive_region: 116112421-116113205 (1 hits)
		RNA: hsa-miR-369-3p=MIMAT0000721 target_pos: 116113164
	alt_seg 0: 116113206-116113288 (0 hits)
	alt_seg 1: 116113289-116113710 (0 hits)
	alt_seg 2: 116113711-116113816 (0 hits)

locus_link: 8476 refseq: NM_003607 (chr1, - strand): [NOT TARGETED]
	constitutive_region: 224155063-224156601 (0 hits)

locus_link: 51129 refseq: NM_139314 (chr19, + strand): [NOT TARGETED]
	constitutive_region: 8344767-8345252 (0 hits)

locus_link: 29066 refseq: NM_014153 (chr16, - strand): [CONSTITUTIVELY TARGETED]
	constitutive_region: 11810886-11811606 (2 hits)
		RNA: hsa-miR-501=MIMAT0002872 target_pos: 11811149
		RNA: hsa-miR-522=MIMAT0002868 target_pos: 11811114

locus_link: 79573 refseq: NM_024525 (chr1, - strand): [NOT TARGETED]
	constitutive_region: 228077000-228077657 (0 hits)

locus_link: 50484 refseq: NM_015713 (chr8, - strand): [NOT TARGETED]
	constitutive_region: 103176897-103176945 (0 hits)
	alt_seg 0: 103173488-103176896 (0 hits)
	alt_seg 1: 103173436-103173487 (0 hits)
	alt_seg 2: 103173394-103173435 (0 hits)
	alt_seg 3: 103173315-103173393 (0 hits)

locus_link: 51626 refseq: NM_016008 (chr2, + strand): [NOT TARGETED]
	constitutive_region: 43996413-43996798 (0 hits)
	alt_seg 0: 43996799-43996846 (0 hits)

locus_link: 9063 refseq: NM_173206 (chr18, - strand): [NOT TARGETED]
	constitutive_region: 42644048-42644384 (0 hits)

locus_link: 9688 refseq: NM_014669 (chr16, + strand): [NOT TARGETED]
	constitutive_region: 56653915-56654070 (0 hits)

locus_link: 8892 refseq: NM_014239 (chr14, + strand): [NOT TARGETED]
	constitutive_region: 73465929-73466332 (0 hits)

locus_link: 5224 refseq: NM_000290 (chr7, - strand): [NOT TARGETED]
	constitutive_region: 43843107-43843144 (0 hits)

locus_link: 5129 refseq: NM_002596 (chr1, + strand): [NOT TARGETED]
	constitutive_region: 202677936-202679345 (0 hits)

locus_link: 51075 refseq: NM_015959 (chr11, + strand): [NOT TARGETED]
	constitutive_region: 57283074-57283570 (0 hits)
	alt_seg 0: 57283571-57283799 (0 hits)

locus_link: 280665 refseq: NM_000087 (chr4, - strand): [NOT TARGETED]
	constitutive_region: 47853540-47853981 (0 hits)

locus_link: 81789 refseq: NM_030953 (chr5, - strand): [NOT TARGETED]
	constitutive_region: 149402802-149402857 (0 hits)
	alt_seg 0: 149402758-149402801 (0 hits)
	alt_seg 1: 149401192-149402757 (0 hits)

locus_link: 146456 refseq: NM_144676 (chr16, - strand): [NOT TARGETED]
	constitutive_region: 69153349-69153499 (0 hits)

locus_link: 6660 refseq: NM_178010 (chr12, - strand): [MODULATED]
	constitutive_region: 23578085-23578421 (3 hits)
		RNA: hsa-miR-218=MIMAT0000275 target_pos: 23578346
		RNA: hsa-miR-132=MIMAT0000426 target_pos: 23578321
		RNA: hsa-miR-21=MIMAT0000076 target_pos: 23578191
	alt_seg 0: 23576499-23578084 (5 hits)
		RNA: hsa-miR-96=MIMAT0000095 target_pos: 23578048
		RNA: hsa-miR-181d=MIMAT0002821 target_pos: 23578030
		RNA: hsa-miR-96=MIMAT0000095 target_pos: 23577702
		RNA: hsa-miR-200a=MIMAT0000682 target_pos: 23577626
		RNA: hsa-miR-139=MIMAT0000250 target_pos: 23577546

locus_link: 55573 refseq: NM_017548 (chr3, + strand): [ON-OFF]
	constitutive_region: 134627796-134628071 (0 hits)
	alt_seg 0: 134628072-134630011 (4 hits)
		RNA: hsa-miR-24=MIMAT0000080 target_pos: 134628110
		RNA: hsa-miR-196b=MIMAT0001080 target_pos: 134628130
		RNA: hsa-let-7i=MIMAT0000415 target_pos: 134628131
		RNA: hsa-miR-345=MIMAT0000772 target_pos: 134628267

locus_link: 4681 refseq: NM_182744 (chr1, + strand): [ON-OFF]
	constitutive_region: 19453094-19453312 (0 hits)
	alt_seg 0: 19453313-19454419 (2 hits)
		RNA: hsa-miR-519a=MIMAT0002869 target_pos: 19454170
		RNA: hsa-miR-519d=MIMAT0002853 target_pos: 19454171

locus_link: 7189 refseq: NM_004620 (chr11, - strand): [NOT TARGETED]
	constitutive_region: 36475326-36475698 (0 hits)
	alt_seg 0: 36475266-36475325 (0 hits)

locus_link: 22980 refseq: NM_014972 (chr16, + strand): [NOT TARGETED]
	constitutive_region: 89719876-89720015 (0 hits)

locus_link: 4287 refseq: NM_004993 (chr14, - strand): [NOT TARGETED]
	constitutive_region: 90520480-90520706 (0 hits)
	alt_seg 0: 90519968-90520479 (0 hits)

locus_link: 84871 refseq: NM_024603 (chr1, - strand): [NOT TARGETED]
	constitutive_region: 48563113-48563476 (0 hits)

locus_link: 57448 refseq: NM_016252 (chr2, + strand): [MODULATED]
	constitutive_region: 32817503-32817618 (1 hits)
		RNA: hsa-miR-218=MIMAT0000275 target_pos: 32817546
	alt_seg 0: 32817619-32817906 (1 hits)
		RNA: hsa-miR-181d=MIMAT0002821 target_pos: 32817812
	alt_seg 1: 32817907-32818015 (0 hits)

locus_link: 11173 refseq: NM_014272 (chr15, - strand): [NOT TARGETED]
	constitutive_region: 76767373-76767583 (0 hits)

locus_link: 7691 refseq: NM_003433 (chr19, - strand): [NOT TARGETED]
	constitutive_region: 63635996-63636503 (0 hits)

locus_link: 26499 refseq: NM_016445 (chr14, - strand): [NOT TARGETED]
	constitutive_region: 65843746-65844088 (0 hits)
	alt_seg 0: 65843525-65843745 (0 hits)

locus_link: 55266 refseq: NM_018279 (chr12, + strand): [NOT TARGETED]
	constitutive_region: 70381039-70381919 (0 hits)
	alt_seg 0: 70381920-70382092 (0 hits)

locus_link: 11139 refseq: NM_007064 (chr3, + strand): [CONSTITUTIVELY TARGETED]
	constitutive_region: 125759215-125760563 (1 hits)
		RNA: hsa-miR-218=MIMAT0000275 target_pos: 125759826
	alt_seg 0: 125760564-125760935 (0 hits)

locus_link: 4664 refseq: NM_005966 (chr2, + strand): [ON-OFF]
	constitutive_region: 191757599-191757955 (0 hits)
	alt_seg 0: 191757956-191757996 (1 hits)
		RNA: hsa-miR-26b=MIMAT0000083 target_pos: 191757989
	alt_seg 1: 191757997-191759781 (0 hits)
	alt_seg 2: 191759782-191760032 (0 hits)

locus_link: 220988 refseq: NM_194247 (chr2, + strand): [NOT TARGETED]
	constitutive_region: 178286568-178287042 (0 hits)
	alt_seg 0: 178287043-178287403 (0 hits)
	alt_seg 1: 178287404-178288655 (0 hits)

locus_link: 114798 refseq: NM_052910 (chr13, - strand): [CONSTITUTIVELY TARGETED]
	constitutive_region: 82249345-82251554 (6 hits)
		RNA: hsa-miR-517c=MIMAT0002866 target_pos: 82251099
		RNA: hsa-miR-181d=MIMAT0002821 target_pos: 82251087
		RNA: hsa-miR-183=MIMAT0000261 target_pos: 82250887
		RNA: hsa-miR-181d=MIMAT0002821 target_pos: 82250634
		RNA: hsa-miR-516-3p=MIMAT0002860 target_pos: 82250457
		RNA: hsa-miR-17-3p=MIMAT0000071 target_pos: 82250025

locus_link: 5756 refseq: NM_198974 (chr12, - strand): [CONSTITUTIVELY TARGETED]
	constitutive_region: 42474489-42475656 (1 hits)
		RNA: hsa-miR-30e-3p=MIMAT0000693 target_pos: 42475590
	alt_seg 0: 42473977-42474488 (0 hits)
	alt_seg 1: 42473796-42473976 (0 hits)

locus_link: 4856 refseq: NM_002514 (chr8, + strand): [NOT TARGETED]
	constitutive_region: 120391957-120393181 (0 hits)

locus_link: 440 refseq: NM_001673 (chr7, - strand): [NOT TARGETED]
	constitutive_region: 97093181-97093302 (0 hits)

locus_link: 23527 refseq: NM_012287 (chr3, - strand): [NOT TARGETED]
	constitutive_region: 196319030-196319566 (0 hits)
	alt_seg 0: 196318752-196319029 (0 hits)
	alt_seg 1: 196318534-196318751 (0 hits)
	alt_seg 2: 196314989-196318533 (0 hits)

locus_link: 9110 refseq: NM_004687 (chr17, - strand): [MODULATED]
	constitutive_region: 57042732-57043663 (1 hits)
		RNA: hsa-miR-29c=MIMAT0000681 target_pos: 57042793
	alt_seg 0: 57041539-57042731 (3 hits)
		RNA: hsa-miR-107=MIMAT0000104 target_pos: 57042559
		RNA: hsa-miR-497=MIMAT0002820 target_pos: 57042558
		RNA: hsa-miR-519a=MIMAT0002869 target_pos: 57042540

locus_link: 1289 refseq: NM_000093 (chr9, + strand): [ON-OFF]
	constitutive_region: 133173471-133174045 (0 hits)
	alt_seg 0: 133174046-133175719 (1 hits)
		RNA: hsa-miR-518a-2*=MIMAT0002865 target_pos: 133175711

locus_link: 64377 refseq: NM_022467 (chr19, + strand): [NOT TARGETED]
	constitutive_region: 38955805-38956251 (0 hits)

locus_link: 2525 refseq: NM_000149 (chr19, - strand): [NOT TARGETED]
	constitutive_region: 5793906-5794766 (0 hits)

locus_link: 7159 refseq: NM_005426 (chr1, - strand): [NOT TARGETED]
	constitutive_region: 220942422-220943187 (0 hits)
	alt_seg 0: 220942233-220942421 (0 hits)

locus_link: 55610 refseq: NM_024553 (chr7, + strand): [NOT TARGETED]
	constitutive_region: 92517685-92517769 (0 hits)

locus_link: 120534 refseq: NM_152316 (chr11, + strand): [NOT TARGETED]
	constitutive_region: 30322648-30324077 (0 hits)

locus_link: 1044 refseq: NM_001804 (chr5, + strand): [NOT TARGETED]
	constitutive_region: 149591750-149592575 (0 hits)
	alt_seg 0: 149592576-149592624 (0 hits)

locus_link: 84249 refseq: NM_032289 (chr5, + strand): [NOT TARGETED]
	constitutive_region: 139250557-139252548 (0 hits)

locus_link: 4668 refseq: NM_000262 (chr22, - strand): [NOT TARGETED]
	constitutive_region: 40698812-40699323 (0 hits)
	alt_seg 0: 40697505-40698811 (0 hits)
	alt_seg 1: 40697433-40697504 (0 hits)

locus_link: 80895 refseq: NM_030768 (chr2, - strand): [NOT TARGETED]
	constitutive_region: 239365802-239365928 (0 hits)

locus_link: 7869 refseq: NM_004636 (chr3, + strand): [NOT TARGETED]
	constitutive_region: 50273146-50273581 (0 hits)

locus_link: 5737 refseq: NM_000959 (chr1, + strand): [NOT TARGETED]
	constitutive_region: 78424962-78425141 (0 hits)
	alt_seg 0: 78425142-78427066 (0 hits)

locus_link: 8708 refseq: NM_020981 (chr2, + strand): [NOT TARGETED]
	constitutive_region: 168929071-168929280 (0 hits)

locus_link: 25782 refseq: NM_012414 (chr1, - strand): [NOT TARGETED]
	constitutive_region: 217380728-217380885 (0 hits)
	alt_seg 0: 217380069-217380727 (0 hits)

locus_link: 91 refseq: NM_004302 (chr12, + strand): [CONSTITUTIVELY TARGETED]
	constitutive_region: 50674158-50677115 (1 hits)
		RNA: hsa-let-7i=MIMAT0000415 target_pos: 50674239

locus_link: 51700 refseq: NM_016229 (chr11, - strand): [NOT TARGETED]
	constitutive_region: 7650645-7650915 (0 hits)

locus_link: 2137 refseq: NM_001440 (chr8, + strand): [CONSTITUTIVELY TARGETED]
	constitutive_region: 28630292-28633111 (1 hits)
		RNA: hsa-miR-136=MIMAT0000448 target_pos: 28633099

locus_link: 26973 refseq: NM_012124 (chr11, - strand): [NOT TARGETED]
	constitutive_region: 89623390-89623727 (0 hits)
	alt_seg 0: 89623343-89623389 (0 hits)
	alt_seg 1: 89622772-89623342 (0 hits)
	alt_seg 2: 89622336-89622771 (0 hits)

locus_link: 53354 refseq: NM_138316 (chr10, - strand): [CONSTITUTIVELY TARGETED]
	constitutive_region: 91007606-91008741 (2 hits)
		RNA: hsa-miR-214=MIMAT0000271 target_pos: 91008625
		RNA: hsa-miR-27b=MIMAT0000419 target_pos: 91008260
	alt_seg 0: 91007323-91007605 (0 hits)

locus_link: 26502 refseq: NM_012336 (chr17, + strand): [NOT TARGETED]
	constitutive_region: 81124843-81124939 (0 hits)

locus_link: 4116 refseq: NM_002370 (chr1, - strand): [NOT TARGETED]
	constitutive_region: 53062522-53062636 (0 hits)

locus_link: 467 refseq: NM_001674 (chr1, + strand): [CONSTITUTIVELY TARGETED]
	constitutive_region: 209849392-209850604 (1 hits)
		RNA: hsa-miR-494=MIMAT0002816 target_pos: 209850478

locus_link: 27115 refseq: NM_018945 (chr6, + strand): [CONSTITUTIVELY TARGETED]
	constitutive_region: 136493545-136494521 (4 hits)
		RNA: hsa-miR-138=MIMAT0000430 target_pos: 136493952
		RNA: hsa-miR-128b=MIMAT0000676 target_pos: 136494418
		RNA: hsa-miR-27b=MIMAT0000419 target_pos: 136494419
		RNA: hsa-miR-144=MIMAT0000436 target_pos: 136494428
	alt_seg 0: 136494522-136494653 (0 hits)
	alt_seg 1: 136494654-136495109 (0 hits)

locus_link: 79857 refseq: NM_021238 (chr12, - strand): [MODULATED]
	constitutive_region: 31326231-31326914 (1 hits)
		RNA: hsa-miR-497=MIMAT0002820 target_pos: 31326439
	alt_seg 0: 31325739-31326230 (0 hits)
	alt_seg 1: 31325010-31325738 (0 hits)
	alt_seg 2: 31324786-31325009 (5 hits)
		RNA: hsa-miR-519a=MIMAT0002869 target_pos: 31324904
		RNA: hsa-miR-519d=MIMAT0002853 target_pos: 31324903
		RNA: hsa-miR-520h=MIMAT0002867 target_pos: 31324902
		RNA: hsa-miR-524*=MIMAT0002849 target_pos: 31324900
		RNA: hsa-miR-144=MIMAT0000436 target_pos: 31324853
	alt_seg 3: 31324624-31324785 (0 hits)

locus_link: 138162 refseq: NM_144654 (chr9, - strand): [NOT TARGETED]
	constitutive_region: 133826357-133826685 (0 hits)

locus_link: 8324 refseq: NM_003507 (chr2, + strand): [CONSTITUTIVELY TARGETED]
	constitutive_region: 203103635-203104946 (2 hits)
		RNA: hsa-miR-409-3p=MIMAT0001639 target_pos: 203104634
		RNA: hsa-miR-206=MIMAT0000462 target_pos: 203104635
	alt_seg 0: 203104947-203105621 (0 hits)
	alt_seg 1: 203105622-203105711 (0 hits)

locus_link: 7552 refseq: NM_021998 (chrX, + strand): [CONSTITUTIVELY TARGETED]
	constitutive_region: 83298688-83300225 (5 hits)
		RNA: hsa-miR-524*=MIMAT0002849 target_pos: 83298810
		RNA: hsa-miR-107=MIMAT0000104 target_pos: 83299804
		RNA: hsa-miR-19b=MIMAT0000074 target_pos: 83300012
		RNA: hsa-miR-493=MIMAT0002813 target_pos: 83300123
		RNA: hsa-miR-130b=MIMAT0000691 target_pos: 83300217

locus_link: 11177 refseq: NM_013448 (chr14, - strand): [CONSTITUTIVELY TARGETED]
	constitutive_region: 33211981-33212754 (2 hits)
		RNA: hsa-miR-520f=MIMAT0002830 target_pos: 33212610
		RNA: hsa-miR-142-3p=MIMAT0000434 target_pos: 33212308

locus_link: 563 refseq: NM_001185 (chr7, - strand): [NOT TARGETED]
	constitutive_region: 99175762-99176024 (0 hits)

locus_link: 135152 refseq: NM_080742 (chr6, - strand): [NOT TARGETED]
	constitutive_region: 71566402-71566965 (0 hits)

locus_link: 79625 refseq: NM_024574 (chr4, - strand): [NOT TARGETED]
	constitutive_region: 122415778-122416241 (0 hits)
	alt_seg 0: 122415618-122415777 (0 hits)

locus_link: 9497 refseq: NM_003615 (chr3, - strand): [ON-OFF]
	constitutive_region: 27391847-27393221 (0 hits)
	alt_seg 0: 27390451-27391846 (3 hits)
		RNA: hsa-miR-124a=MIMAT0000422 target_pos: 27390848
		RNA: hsa-miR-519a=MIMAT0002869 target_pos: 27390739
		RNA: hsa-miR-519d=MIMAT0002853 target_pos: 27390738
	alt_seg 1: 27389181-27390450 (1 hits)
		RNA: hsa-miR-182=MIMAT0000259 target_pos: 27390341

locus_link: 256051 refseq: NM_153263 (chr19, + strand): [NOT TARGETED]
	constitutive_region: 62742104-62743455 (0 hits)
	alt_seg 0: 62743456-62744056 (0 hits)

locus_link: 22926 refseq: NM_007348 (chr1, + strand): [NOT TARGETED]
	constitutive_region: 159115818-159116225 (0 hits)

locus_link: 126068 refseq: NM_152355 (chr19, + strand): [NOT TARGETED]
	constitutive_region: 11753718-11755893 (0 hits)

locus_link: 80148 refseq: NM_025078 (chr18, - strand): [NOT TARGETED]
	constitutive_region: 75762683-75762954 (0 hits)
	alt_seg 0: 75761480-75762682 (0 hits)
	alt_seg 1: 75761399-75761479 (0 hits)

locus_link: 7334 refseq: NM_003348 (chr12, - strand): [ON-OFF]
	constitutive_region: 92306162-92306284 (0 hits)
	alt_seg 0: 92306131-92306161 (0 hits)
	alt_seg 1: 92305607-92306130 (4 hits)
		RNA: hsa-miR-128b=MIMAT0000676 target_pos: 92305989
		RNA: hsa-miR-27b=MIMAT0000419 target_pos: 92305988
		RNA: hsa-miR-205=MIMAT0000266 target_pos: 92305981
		RNA: hsa-miR-522=MIMAT0002868 target_pos: 92305668
	alt_seg 2: 92304617-92305606 (2 hits)
		RNA: hsa-miR-524*=MIMAT0002849 target_pos: 92305591
		RNA: hsa-miR-219=MIMAT0000276 target_pos: 92305546
	alt_seg 3: 92304557-92304616 (0 hits)

locus_link: 256691 refseq: NM_153267 (chr9, + strand): [CONSTITUTIVELY TARGETED]
	constitutive_region: 68298064-68299005 (2 hits)
		RNA: hsa-miR-125a=MIMAT0000443 target_pos: 68298225
		RNA: hsa-miR-181d=MIMAT0002821 target_pos: 68298412

locus_link: 8899 refseq: NM_003913 (chr6, + strand): [CONSTITUTIVELY TARGETED]
	constitutive_region: 4005846-4007134 (6 hits)
		RNA: hsa-miR-139=MIMAT0000250 target_pos: 4006046
		RNA: hsa-miR-182=MIMAT0000259 target_pos: 4006064
		RNA: hsa-miR-524=MIMAT0002850 target_pos: 4006591
		RNA: hsa-miR-101=MIMAT0000099 target_pos: 4006602
		RNA: hsa-miR-23b=MIMAT0000418 target_pos: 4006987
		RNA: hsa-miR-224=MIMAT0000281 target_pos: 4006990

locus_link: 57531 refseq: NM_020771 (chr6, - strand): [NOT TARGETED]
	constitutive_region: 105222377-105223108 (0 hits)
	alt_seg 0: 105221910-105222376 (0 hits)
	alt_seg 1: 105221543-105221909 (0 hits)

locus_link: 79716 refseq: NM_024663 (chr20, + strand): [CONSTITUTIVELY TARGETED]
	constitutive_region: 57975801-57976314 (4 hits)
		RNA: hsa-miR-19b=MIMAT0000074 target_pos: 57975849
		RNA: hsa-miR-130b=MIMAT0000691 target_pos: 57975850
		RNA: hsa-miR-148b=MIMAT0000759 target_pos: 57975851
		RNA: hsa-miR-137=MIMAT0000429 target_pos: 57975867

locus_link: 59352 refseq: NM_021636 (chr1, + strand): [NOT TARGETED]
	constitutive_region: 199576589-199577071 (0 hits)
	alt_seg 0: 199577072-199577143 (0 hits)

locus_link: 63921 refseq: NM_022091 (chr6, - strand): [NOT TARGETED]
	alt_seg 0: 101002211-101002264 (0 hits)
	alt_seg 1: 101001920-101002210 (0 hits)

locus_link: 55635 refseq: NM_017779 (chr1, - strand): [NOT TARGETED]
	constitutive_region: 68312497-68312532 (0 hits)
	alt_seg 0: 68311751-68312496 (0 hits)
	alt_seg 1: 68311182-68311750 (0 hits)
	alt_seg 2: 68310855-68311181 (0 hits)

locus_link: 374355 refseq: NM_198515 (chr10, + strand): [NOT TARGETED]
	constitutive_region: 117803454-117804128 (0 hits)

locus_link: 201514 refseq: NM_173548 (chr19, + strand): [NOT TARGETED]
	constitutive_region: 63620960-63621495 (0 hits)

locus_link: 145864 refseq: NM_178232 (chr15, - strand): [NOT TARGETED]
	constitutive_region: 87150303-87150970 (0 hits)

locus_link: 8884 refseq: NM_021095 (chr2, - strand): [NOT TARGETED]
	constitutive_region: 27396994-27397840 (0 hits)

locus_link: 10215 refseq: NM_005806 (chr21, + strand): [NOT TARGETED]
	constitutive_region: 33320535-33321889 (0 hits)

locus_link: 54908 refseq: NM_017785 (chr5, + strand): [NOT TARGETED]
	constitutive_region: 169012103-169012669 (0 hits)

locus_link: 5934 refseq: NM_005611 (chr16, + strand): [ON-OFF]
	constitutive_region: 53302811-53302846 (0 hits)
	alt_seg 0: 53302847-53303557 (2 hits)
		RNA: hsa-miR-519e=MIMAT0002829 target_pos: 53303448
		RNA: hsa-miR-519d=MIMAT0002853 target_pos: 53303510
	alt_seg 1: 53303558-53303680 (0 hits)
	alt_seg 2: 53303681-53304160 (0 hits)

locus_link: 5961 refseq: NM_000322 (chr6, - strand): [NOT TARGETED]
	constitutive_region: 42711192-42712889 (0 hits)

locus_link: 10363 refseq: NM_018200 (chr15, + strand): [NOT TARGETED]
	constitutive_region: 75487473-75487765 (0 hits)

locus_link: 10568 refseq: NM_006424 (chr4, + strand): [NOT TARGETED]
	constitutive_region: 25429251-25429388 (0 hits)
	alt_seg 0: 25429389-25431253 (0 hits)

locus_link: 126326 refseq: NM_133261 (chr19, + strand): [NOT TARGETED]
	constitutive_region: 3541185-3544539 (0 hits)

locus_link: 84961 refseq: NM_032875 (chr17, - strand): [NOT TARGETED]
	constitutive_region: 37791804-37792677 (0 hits)

locus_link: 6322 refseq: NM_006746 (chrX, + strand): [NOT TARGETED]
	constitutive_region: 17132935-17134526 (0 hits)

locus_link: 10981 refseq: NM_006834 (chr6, + strand): [NOT TARGETED]
	constitutive_region: 146856308-146856659 (0 hits)

locus_link: 55186 refseq: NM_018155 (chr3, + strand): [ON-OFF]
	constitutive_region: 142016201-142016901 (0 hits)
	alt_seg 0: 142016902-142019684 (5 hits)
		RNA: hsa-miR-367=MIMAT0000719 target_pos: 142017581
		RNA: hsa-miR-519d=MIMAT0002853 target_pos: 142017620
		RNA: hsa-miR-520h=MIMAT0002867 target_pos: 142017621
		RNA: hsa-miR-409-3p=MIMAT0001639 target_pos: 142019267
		RNA: hsa-miR-206=MIMAT0000462 target_pos: 142019268

locus_link: 222 refseq: NM_000695 (chr11, - strand): [NOT TARGETED]
	constitutive_region: 67204998-67206047 (0 hits)

locus_link: 3995 refseq: NM_021727 (chr11, - strand): [NOT TARGETED]
	constitutive_region: 61416359-61416647 (0 hits)

locus_link: 10265 refseq: NM_005853 (chr16, + strand): [CONSTITUTIVELY TARGETED]
	constitutive_region: 54746384-54746999 (1 hits)
		RNA: hsa-miR-222=MIMAT0000279 target_pos: 54746635

locus_link: 54812 refseq: NM_017657 (chr2, + strand): [CONSTITUTIVELY TARGETED]
	constitutive_region: 64793700-64794669 (2 hits)
		RNA: hsa-miR-181d=MIMAT0002821 target_pos: 64794385
		RNA: hsa-miR-19b=MIMAT0000074 target_pos: 64794455

locus_link: 51188 refseq: NM_016305 (chr3, + strand): [NOT TARGETED]
	constitutive_region: 42596590-42597070 (0 hits)
	alt_seg 0: 42597071-42597198 (0 hits)

locus_link: 8313 refseq: NM_004655 (chr17, - strand): [NOT TARGETED]
	constitutive_region: 64075944-64076196 (0 hits)

locus_link: 348793 refseq: NM_182627 (chr3, - strand): [NOT TARGETED]
	constitutive_region: 197607581-197607604 (0 hits)

locus_link: 84891 refseq: NM_032805 (chr16, - strand): [NOT TARGETED]
	constitutive_region: 3139185-3139378 (0 hits)

locus_link: 81892 refseq: NM_031210 (chr14, + strand): [NOT TARGETED]
	constitutive_region: 76173942-76173975 (0 hits)

locus_link: 7274 refseq: NM_000370 (chr8, - strand): [NOT TARGETED]
	constitutive_region: 64023393-64023773 (0 hits)

locus_link: 6506 refseq: NM_004171 (chr11, - strand): [CONSTITUTIVELY TARGETED]
	constitutive_region: 35245207-35246751 (1 hits)
		RNA: hsa-miR-182=MIMAT0000259 target_pos: 35246565
	alt_seg 0: 35240278-35245206 (0 hits)
	alt_seg 1: 35237066-35240277 (0 hits)

locus_link: 10451 refseq: NM_006113 (chr1, - strand): [MODULATED]
	constitutive_region: 107468936-107470628 (1 hits)
		RNA: hsa-miR-27b=MIMAT0000419 target_pos: 107469057
	alt_seg 0: 107468462-107468935 (1 hits)
		RNA: hsa-miR-9=MIMAT0000441 target_pos: 107468592

locus_link: 23235 refseq: NM_015191 (chr11, + strand): [ON-OFF]
	constitutive_region: 111132499-111133522 (0 hits)
	alt_seg 0: 111133523-111133698 (1 hits)
		RNA: hsa-miR-506=MIMAT0002878 target_pos: 111133541
	alt_seg 1: 111133699-111133806 (0 hits)
	alt_seg 2: 111133807-111134425 (1 hits)
		RNA: hsa-miR-218=MIMAT0000275 target_pos: 111133990
	alt_seg 3: 111134426-111134937 (0 hits)

locus_link: 23093 refseq: NM_015072 (chr14, + strand): [NOT TARGETED]
	constitutive_region: 74343141-74343691 (0 hits)

locus_link: 8509 refseq: NM_003635 (chr10, - strand): [NOT TARGETED]
	constitutive_region: 74906279-74906813 (0 hits)

locus_link: 54674 refseq: NM_018334 (chr7, + strand): [CONSTITUTIVELY TARGETED]
	constitutive_region: 110325483-110325989 (2 hits)
		RNA: hsa-miR-202=MIMAT0002811 target_pos: 110325828
		RNA: hsa-miR-518a-2*=MIMAT0002865 target_pos: 110325870
	alt_seg 0: 110325990-110326038 (0 hits)

locus_link: 4076 refseq: NM_005898 (chr11, + strand): [CONSTITUTIVELY TARGETED]
	constitutive_region: 34085220-34085375 (2 hits)
		RNA: hsa-miR-199b=MIMAT0000263 target_pos: 34085260
		RNA: hsa-miR-211=MIMAT0000268 target_pos: 34085336
	alt_seg 0: 34085376-34085512 (0 hits)
	alt_seg 1: 34085513-34085595 (0 hits)
	alt_seg 2: 34085596-34085648 (0 hits)
	alt_seg 3: 34085649-34086360 (0 hits)
	alt_seg 4: 34086361-34087011 (1 hits)
		RNA: hsa-miR-199b=MIMAT0000263 target_pos: 34086375

locus_link: 158 refseq: NM_000026 (chr22, + strand): [NOT TARGETED]
	constitutive_region: 39005562-39005599 (0 hits)
	alt_seg 0: 39005600-39005791 (0 hits)

locus_link: 10422 refseq: NM_016172 (chr9, - strand): [NOT TARGETED]
	constitutive_region: 134264398-134264572 (0 hits)
	alt_seg 0: 134264143-134264397 (0 hits)

locus_link: 55690 refseq: NM_018026 (chr11, + strand): [NOT TARGETED]
	constitutive_region: 65786108-65787569 (0 hits)

locus_link: 9790 refseq: NM_014753 (chr10, + strand): [NOT TARGETED]
	constitutive_region: 42610547-42610855 (0 hits)

locus_link: 23499 refseq: NM_012090 (chr1, + strand): [MODULATED]
	constitutive_region: 39364757-39364946 (1 hits)
		RNA: hsa-miR-124a=MIMAT0000422 target_pos: 39364887
	alt_seg 0: 39364947-39365183 (0 hits)
	alt_seg 1: 39365184-39365786 (2 hits)
		RNA: hsa-miR-19b=MIMAT0000074 target_pos: 39365318
		RNA: hsa-miR-138=MIMAT0000430 target_pos: 39365704
	alt_seg 2: 39365787-39365947 (1 hits)
		RNA: hsa-miR-377=MIMAT0000730 target_pos: 39365845

locus_link: 4928 refseq: NM_139131 (chr11, - strand): [NOT TARGETED]
	alt_seg 0: 3660625-3661417 (0 hits)
	alt_seg 1: 3660559-3660624 (0 hits)
	alt_seg 0: 3697375-3697754 (0 hits)
	alt_seg 1: 3697093-3697374 (0 hits)

locus_link: 51100 refseq: NM_016009 (chr1, + strand): [ON-OFF]
	constitutive_region: 86631508-86631591 (0 hits)
	alt_seg 0: 86631592-86631670 (0 hits)
	alt_seg 1: 86631671-86631863 (1 hits)
		RNA: hsa-miR-373*=MIMAT0000725 target_pos: 86631769

locus_link: 11335 refseq: NM_007276 (chr7, + strand): [NOT TARGETED]
	constitutive_region: 25994097-25995239 (0 hits)

locus_link: 10427 refseq: NM_006323 (chr4, + strand): [NOT TARGETED]
	constitutive_region: 110919648-110919683 (0 hits)
	alt_seg 0: 110919684-110920430 (0 hits)

locus_link: 284018 refseq: NM_181655 (chr17, - strand): [NOT TARGETED]
	constitutive_region: 66537319-66538131 (0 hits)

locus_link: 9665 refseq: NM_019081 (chr16, - strand): [ON-OFF]
	constitutive_region: 15654945-15656990 (0 hits)
	alt_seg 0: 15654688-15654944 (1 hits)
		RNA: hsa-miR-133b=MIMAT0000770 target_pos: 15654721

locus_link: 9993 refseq: NM_005137 (chr22, - strand): [NOT TARGETED]
	constitutive_region: 17398358-17400933 (0 hits)

locus_link: 36 refseq: NM_001609 (chr10, + strand): [NOT TARGETED]
	constitutive_region: 124353610-124354973 (0 hits)
	alt_seg 0: 124354974-124358133 (0 hits)

locus_link: 84146 refseq: NM_016620 (chr1, - strand): [ON-OFF]
	constitutive_region: 90848864-90849157 (0 hits)
	alt_seg 0: 90847996-90848863 (6 hits)
		RNA: hsa-miR-200a=MIMAT0000682 target_pos: 90848823
		RNA: hsa-miR-365=MIMAT0000710 target_pos: 90848690
		RNA: hsa-miR-452*=MIMAT0001636 target_pos: 90848660
		RNA: hsa-miR-132=MIMAT0000426 target_pos: 90848658
		RNA: hsa-let-7i=MIMAT0000415 target_pos: 90848436
		RNA: hsa-miR-30e-5p=MIMAT0000692 target_pos: 90848121
	alt_seg 1: 90847935-90847995 (0 hits)
	alt_seg 2: 90847771-90847934 (0 hits)
	alt_seg 3: 90847663-90847770 (2 hits)
		RNA: hsa-miR-202=MIMAT0002811 target_pos: 90847742
		RNA: hsa-miR-449=MIMAT0001541 target_pos: 90847736

locus_link: 1368 refseq: NM_198320 (chr12, - strand): [NOT TARGETED]
	constitutive_region: 67536466-67536485 (0 hits)
	alt_seg 0: 67534490-67536465 (0 hits)
	alt_seg 1: 67533499-67534489 (0 hits)
	alt_seg 2: 67532160-67533498 (0 hits)
	alt_seg 3: 67531227-67532159 (0 hits)

locus_link: 55684 refseq: NM_024718 (chr9, + strand): [NOT TARGETED]
	constitutive_region: 135092264-135092927 (0 hits)

locus_link: 1655 refseq: NM_004396 (chr17, - strand): [CONSTITUTIVELY TARGETED]
	constitutive_region: 63045855-63046143 (5 hits)
		RNA: hsa-miR-17-3p=MIMAT0000071 target_pos: 63046035
		RNA: hsa-miR-519a=MIMAT0002869 target_pos: 63046011
		RNA: hsa-miR-519d=MIMAT0002853 target_pos: 63046010
		RNA: hsa-miR-206=MIMAT0000462 target_pos: 63045976
		RNA: hsa-miR-200a=MIMAT0000682 target_pos: 63045928

locus_link: 23376 refseq: NM_015323 (chr6, + strand): [NOT TARGETED]
	constitutive_region: 97046974-97047145 (0 hits)
	alt_seg 0: 97047146-97048688 (0 hits)
	alt_seg 1: 97048689-97048750 (0 hits)

locus_link: 5077 refseq: NM_181459 (chr2, - strand): [CONSTITUTIVELY TARGETED]
	constitutive_region: 223267150-223268433 (9 hits)
		RNA: hsa-miR-409-3p=MIMAT0001639 target_pos: 223268339
		RNA: hsa-miR-206=MIMAT0000462 target_pos: 223268338
		RNA: hsa-miR-199b=MIMAT0000263 target_pos: 223268133
		RNA: hsa-miR-367=MIMAT0000719 target_pos: 223267830
		RNA: hsa-miR-144=MIMAT0000436 target_pos: 223267825
		RNA: hsa-miR-518a-2*=MIMAT0002865 target_pos: 223267759
		RNA: hsa-miR-206=MIMAT0000462 target_pos: 223267363
		RNA: hsa-miR-485-5p=MIMAT0002175 target_pos: 223267240
		RNA: hsa-miR-496=MIMAT0002818 target_pos: 223267201

locus_link: 84517 refseq: NM_032487 (chr3, - strand): [NOT TARGETED]
	constitutive_region: 170805623-170806134 (0 hits)

locus_link: 132 refseq: NM_001123 (chr10, + strand): [NOT TARGETED]
	constitutive_region: 75812803-75812897 (0 hits)
	alt_seg 0: 75812898-75813056 (0 hits)
	alt_seg 1: 75813057-75813387 (0 hits)
	alt_seg 2: 75813388-75813664 (0 hits)

locus_link: 11269 refseq: NM_007242 (chr16, + strand): [NOT TARGETED]
	constitutive_region: 70143673-70143914 (0 hits)

locus_link: 6905 refseq: NM_003193 (chr1, + strand): [NOT TARGETED]
	constitutive_region: 232653223-232653428 (0 hits)

locus_link: 5412 refseq: NM_007106 (chr13, - strand): [CONSTITUTIVELY TARGETED]
	constitutive_region: 28138198-28139393 (2 hits)
		RNA: hsa-miR-19b=MIMAT0000074 target_pos: 28138277
		RNA: hsa-miR-512-3p=MIMAT0002823 target_pos: 28138271
	alt_seg 0: 28138132-28138197 (0 hits)
	alt_seg 1: 28137750-28138131 (0 hits)
	alt_seg 2: 28137388-28137749 (0 hits)
	alt_seg 3: 28137182-28137387 (0 hits)
	alt_seg 4: 28136769-28137181 (0 hits)
	alt_seg 5: 28136553-28136768 (0 hits)

locus_link: 93183 refseq: NM_145167 (chr1, - strand): [NOT TARGETED]
	constitutive_region: 157216802-157217051 (0 hits)

locus_link: 2180 refseq: NM_001995 (chr4, - strand): [ON-OFF]
	constitutive_region: 186374070-186374170 (0 hits)
	alt_seg 0: 186373156-186374069 (3 hits)
		RNA: hsa-miR-449=MIMAT0001541 target_pos: 186374000
		RNA: hsa-miR-34b=MIMAT0000685 target_pos: 186373999
		RNA: hsa-miR-124a=MIMAT0000422 target_pos: 186373997
	alt_seg 1: 186372647-186373155 (2 hits)
		RNA: hsa-miR-130b=MIMAT0000691 target_pos: 186372844
		RNA: hsa-miR-205=MIMAT0000266 target_pos: 186372675

locus_link: 8936 refseq: NM_003931 (chr6, - strand): [ON-OFF]
	constitutive_region: 110467257-110467296 (0 hits)
	alt_seg 0: 110466593-110467256 (3 hits)
		RNA: hsa-miR-22=MIMAT0000077 target_pos: 110466937
		RNA: hsa-miR-449=MIMAT0001541 target_pos: 110466880
		RNA: hsa-miR-34b=MIMAT0000685 target_pos: 110466879

locus_link: 9152 refseq: NM_004211 (chr11, + strand): [NOT TARGETED]
	constitutive_region: 20640720-20640919 (0 hits)

locus_link: 201254 refseq: NM_144998 (chr17, - strand): [NOT TARGETED]
	constitutive_region: 80655398-80655895 (0 hits)

locus_link: 130916 refseq: NM_182501 (chr2, - strand): [ON-OFF]
	constitutive_region: 242355727-242356154 (0 hits)
	alt_seg 0: 242355587-242355726 (1 hits)
		RNA: hsa-miR-520d=MIMAT0002856 target_pos: 242355701

locus_link: 79738 refseq: NM_024685 (chr12, - strand): [NOT TARGETED]
	constitutive_region: 75240825-75242062 (0 hits)
	alt_seg 0: 75240755-75240824 (0 hits)

locus_link: 90050 refseq: NM_138344 (chr14, + strand): [NOT TARGETED]
	constitutive_region: 92385548-92385986 (0 hits)

locus_link: 114134 refseq: NM_052885 (chr12, - strand): [CONSTITUTIVELY TARGETED]
	constitutive_region: 38439010-38440096 (1 hits)
		RNA: hsa-miR-449=MIMAT0001541 target_pos: 38440024

locus_link: 149175 refseq: NM_152496 (chr1, + strand): [NOT TARGETED]
	constitutive_region: 37693517-37694454 (0 hits)

locus_link: 83872 refseq: NM_031935 (chr1, + strand): [CONSTITUTIVELY TARGETED]
	constitutive_region: 183397999-183399047 (1 hits)
		RNA: hsa-miR-29c=MIMAT0000681 target_pos: 183398113
	alt_seg 0: 183399048-183399073 (0 hits)

locus_link: 9486 refseq: NM_004854 (chr2, - strand): [NOT TARGETED]
	constitutive_region: 100629728-100631108 (0 hits)

locus_link: 1018 refseq: NM_001258 (chr17, + strand): [NOT TARGETED]
	constitutive_region: 74598624-74599202 (0 hits)

locus_link: 78991 refseq: NM_024028 (chr5, + strand): [NOT TARGETED]
	constitutive_region: 148776724-148777178 (0 hits)
	alt_seg 0: 148777179-148777725 (0 hits)

locus_link: 10575 refseq: NM_006430 (chr2, - strand): [NOT TARGETED]
	constitutive_region: 62070177-62070362 (0 hits)
	alt_seg 0: 62070107-62070176 (0 hits)
	alt_seg 1: 62069797-62070106 (0 hits)

locus_link: 148867 refseq: NM_133496 (chr1, + strand): [CONSTITUTIVELY TARGETED]
	constitutive_region: 100903333-100907798 (2 hits)
		RNA: hsa-miR-101=MIMAT0000099 target_pos: 100903383
		RNA: hsa-miR-452=MIMAT0001635 target_pos: 100903898
	alt_seg 0: 100907799-100910234 (0 hits)

locus_link: 9765 refseq: NM_014733 (chr5, + strand): [NOT TARGETED]
	constitutive_region: 79857266-79857927 (0 hits)
	alt_seg 0: 79857928-79858794 (0 hits)
	alt_seg 1: 79858795-79859002 (0 hits)
	alt_seg 2: 79859003-79859144 (0 hits)
	alt_seg 3: 79859145-79859242 (0 hits)

locus_link: 57121 refseq: NM_020400 (chr12, - strand): [NOT TARGETED]
	constitutive_region: 6599028-6599558 (0 hits)
	alt_seg 0: 6598569-6599027 (0 hits)

locus_link: 998 refseq: NM_044472 (chr1, + strand): [ON-OFF]
	alt_seg 0: 21886096-21886767 (1 hits)
		RNA: hsa-miR-330=MIMAT0000751 target_pos: 21886510
	alt_seg 0: 21887580-21888316 (1 hits)
		RNA: hsa-miR-29c=MIMAT0000681 target_pos: 21888064
	alt_seg 1: 21888317-21888379 (0 hits)
	alt_seg 2: 21888380-21888700 (1 hits)
		RNA: hsa-miR-133b=MIMAT0000770 target_pos: 21888603
	alt_seg 3: 21888701-21888909 (2 hits)
		RNA: hsa-miR-524*=MIMAT0002849 target_pos: 21888863
		RNA: hsa-miR-186=MIMAT0000456 target_pos: 21888875

locus_link: 2806 refseq: NM_002080 (chr16, - strand): [NOT TARGETED]
	constitutive_region: 58516435-58517473 (0 hits)

locus_link: 113201 refseq: NM_177974 (chr15, + strand): [CONSTITUTIVELY TARGETED]
	constitutive_region: 42421657-42424008 (1 hits)
		RNA: hsa-miR-493=MIMAT0002813 target_pos: 42421815

locus_link: 25840 refseq: NM_014033 (chr12, + strand): [NOT TARGETED]
	constitutive_region: 49610197-49612486 (0 hits)
	alt_seg 0: 49612487-49612548 (0 hits)

locus_link: 55297 refseq: NM_018318 (chr12, + strand): [NOT TARGETED]
	constitutive_region: 28593370-28593448 (0 hits)

locus_link: 9241 refseq: NM_005450 (chr17, + strand): [CONSTITUTIVELY TARGETED]
	constitutive_region: 55146918-55147185 (4 hits)
		RNA: hsa-miR-148b=MIMAT0000759 target_pos: 55147094
		RNA: hsa-miR-429=MIMAT0001536 target_pos: 55147169
		RNA: hsa-miR-369-3p=MIMAT0000721 target_pos: 55147171
		RNA: hsa-miR-374=MIMAT0000727 target_pos: 55147172

locus_link: 3032 refseq: NM_000183 (chr2, + strand): [CONSTITUTIVELY TARGETED]
	constitutive_region: 26487353-26487498 (1 hits)
		RNA: hsa-miR-33=MIMAT0000091 target_pos: 26487418
	alt_seg 0: 26487499-26487764 (0 hits)
	alt_seg 1: 26487765-26487866 (0 hits)

locus_link: 1789 refseq: NM_006892 (chr20, + strand): [NOT TARGETED]
	constitutive_region: 32111382-32112838 (0 hits)

locus_link: 7385 refseq: NM_003366 (chr16, + strand): [NOT TARGETED]
	constitutive_region: 21961042-21961219 (0 hits)
	alt_seg 0: 21961220-21961512 (0 hits)

locus_link: 23240 refseq: NM_015196 (chr4, + strand): [NOT TARGETED]
	constitutive_region: 155135352-155135403 (0 hits)
	alt_seg 0: 155135404-155135490 (0 hits)

locus_link: 51006 refseq: NM_173179 (chr20, - strand): [NOT TARGETED]
	constitutive_region: 45664010-45664456 (0 hits)
	alt_seg 0: 45663799-45664009 (0 hits)
	alt_seg 1: 45663590-45663798 (0 hits)

locus_link: 128434 refseq: NM_080607 (chr20, + strand): [NOT TARGETED]
	constitutive_region: 37258081-37259181 (0 hits)

locus_link: 3192 refseq: NM_004501 (chr1, - strand): [ON-OFF]
	constitutive_region: 241964438-241964477 (0 hits)
	alt_seg 0: 241964163-241964437 (7 hits)
		RNA: hsa-miR-132=MIMAT0000426 target_pos: 241964418
		RNA: hsa-miR-206=MIMAT0000462 target_pos: 241964387
		RNA: hsa-miR-517c=MIMAT0002866 target_pos: 241964259
		RNA: hsa-miR-429=MIMAT0001536 target_pos: 241964239
		RNA: hsa-miR-23b=MIMAT0000418 target_pos: 241964207
		RNA: hsa-miR-224=MIMAT0000281 target_pos: 241964204
		RNA: hsa-miR-330=MIMAT0000751 target_pos: 241964164
	alt_seg 1: 241963689-241964162 (2 hits)
		RNA: hsa-miR-524*=MIMAT0002849 target_pos: 241964162
		RNA: hsa-miR-122a=MIMAT0000421 target_pos: 241963998
	alt_seg 2: 241963550-241963688 (0 hits)
	alt_seg 3: 241963416-241963549 (2 hits)
		RNA: hsa-miR-214=MIMAT0000271 target_pos: 241963494
		RNA: hsa-miR-495=MIMAT0002817 target_pos: 241963440

locus_link: 22903 refseq: NM_014962 (chr20, + strand): [CONSTITUTIVELY TARGETED]
	constitutive_region: 11899311-11902239 (5 hits)
		RNA: hsa-miR-130b=MIMAT0000691 target_pos: 11901995
		RNA: hsa-miR-148b=MIMAT0000759 target_pos: 11901996
		RNA: hsa-miR-181d=MIMAT0002821 target_pos: 11902145
		RNA: hsa-miR-101=MIMAT0000099 target_pos: 11902156
		RNA: hsa-miR-181d=MIMAT0002821 target_pos: 11902199

locus_link: 5159 refseq: NM_002609 (chr5, - strand): [NOT TARGETED]
	constitutive_region: 149521920-149523837 (0 hits)

locus_link: 6733 refseq: NM_182691 (chr7, - strand): [MODULATED]
	constitutive_region: 104317915-104318817 (3 hits)
		RNA: hsa-miR-101=MIMAT0000099 target_pos: 104318682
		RNA: hsa-miR-369-3p=MIMAT0000721 target_pos: 104318351
		RNA: hsa-miR-374=MIMAT0000727 target_pos: 104318350
	alt_seg 0: 104317357-104317914 (2 hits)
		RNA: hsa-miR-181d=MIMAT0002821 target_pos: 104317541
		RNA: hsa-miR-527=MIMAT0002862 target_pos: 104317461

locus_link: 1545 refseq: NM_000104 (chr2, - strand): [ON-OFF]
	constitutive_region: 38270713-38272401 (0 hits)
	alt_seg 0: 38269779-38270712 (0 hits)
	alt_seg 1: 38269287-38269778 (1 hits)
		RNA: hsa-miR-513=MIMAT0002877 target_pos: 38269654
	alt_seg 2: 38269188-38269286 (0 hits)

locus_link: 283218 refseq: NM_002576 (chr11, - strand): [NOT TARGETED]
	constitutive_region: 76760338-76760628 (0 hits)
	alt_seg 0: 76760255-76760337 (0 hits)
	alt_seg 1: 76759374-76760254 (0 hits)

locus_link: 64792 refseq: NM_022777 (chr7, - strand): [NOT TARGETED]
	constitutive_region: 100518119-100518597 (0 hits)

locus_link: 51520 refseq: NM_020117 (chr5, - strand): [NOT TARGETED]
	constitutive_region: 145521986-145522180 (0 hits)

locus_link: 54819 refseq: NM_017665 (chr5, - strand): [NOT TARGETED]
	constitutive_region: 132410018-132410492 (0 hits)
	alt_seg 0: 132408901-132410017 (0 hits)

locus_link: 1773 refseq: NM_005223 (chr16, + strand): [NOT TARGETED]
	constitutive_region: 3708236-3708373 (0 hits)

locus_link: 6468 refseq: NM_022039 (chr10, - strand): [NOT TARGETED]
	constitutive_region: 103035011-103035636 (0 hits)

locus_link: 7561 refseq: NM_021030 (chr19, - strand): [NOT TARGETED]
	constitutive_region: 19682282-19683162 (0 hits)

locus_link: 84320 refseq: NM_032360 (chr1, - strand): [NOT TARGETED]
	constitutive_region: 177496756-177496880 (0 hits)

locus_link: 58508 refseq: NM_021230 (chr7, - strand): [MODULATED]
	constitutive_region: 151224965-151225659 (7 hits)
		RNA: hsa-miR-512-3p=MIMAT0002823 target_pos: 151225421
		RNA: hsa-miR-520d=MIMAT0002856 target_pos: 151225420
		RNA: hsa-miR-519d=MIMAT0002853 target_pos: 151225419
		RNA: hsa-miR-181d=MIMAT0002821 target_pos: 151225250
		RNA: hsa-miR-138=MIMAT0000430 target_pos: 151225232
		RNA: hsa-miR-130b=MIMAT0000691 target_pos: 151225081
		RNA: hsa-miR-26b=MIMAT0000083 target_pos: 151225061
	alt_seg 0: 151223755-151224964 (9 hits)
		RNA: hsa-miR-497=MIMAT0002820 target_pos: 151224938
		RNA: hsa-miR-194=MIMAT0000460 target_pos: 151224933
		RNA: hsa-miR-194=MIMAT0000460 target_pos: 151224908
		RNA: hsa-miR-524*=MIMAT0002849 target_pos: 151224902
		RNA: hsa-miR-27b=MIMAT0000419 target_pos: 151224526
		RNA: hsa-miR-30e-5p=MIMAT0000692 target_pos: 151224247
		RNA: hsa-miR-9*=MIMAT0000442 target_pos: 151224171
		RNA: hsa-miR-485-3p=MIMAT0002176 target_pos: 151223972
		RNA: hsa-miR-129=MIMAT0000242 target_pos: 151223853

locus_link: 66037 refseq: NM_033030 (chr2, - strand): [NOT TARGETED]
	constitutive_region: 198795524-198795823 (0 hits)
	alt_seg 0: 198794155-198795523 (0 hits)

locus_link: 11054 refseq: NM_007346 (chr20, + strand): [NOT TARGETED]
	constitutive_region: 62171347-62171701 (0 hits)

locus_link: 138311 refseq: NM_152421 (chr9, + strand): [NOT TARGETED]
	constitutive_region: 134975516-134975778 (0 hits)

locus_link: 83879 refseq: NM_145810 (chr2, + strand): [NOT TARGETED]
	constitutive_region: 174434933-174436169 (0 hits)

locus_link: 6374 refseq: NM_002994 (chr4, - strand): [CONSTITUTIVELY TARGETED]
	constitutive_region: 75327844-75329606 (2 hits)
		RNA: hsa-miR-23b=MIMAT0000418 target_pos: 75328074
		RNA: hsa-miR-367=MIMAT0000719 target_pos: 75327890
	alt_seg 0: 75327694-75327843 (0 hits)
	alt_seg 1: 75327611-75327693 (0 hits)

locus_link: 83643 refseq: NM_031455 (chr10, - strand): [NOT TARGETED]
	constitutive_region: 12943310-12944423 (0 hits)
	alt_seg 0: 12942635-12943309 (0 hits)

locus_link: 56478 refseq: NM_019843 (chr22, - strand): [ON-OFF]
	constitutive_region: 30160199-30160421 (0 hits)
	alt_seg 0: 30160094-30160198 (0 hits)
	alt_seg 1: 30159921-30160093 (1 hits)
		RNA: hsa-miR-9*=MIMAT0000442 target_pos: 30160045

locus_link: 94240 refseq: NM_033255 (chr13, - strand): [NOT TARGETED]
	constitutive_region: 41260123-41260631 (0 hits)
	alt_seg 0: 41258525-41260122 (0 hits)

locus_link: 51388 refseq: NM_016101 (chr16, + strand): [NOT TARGETED]
	constitutive_region: 69151740-69151982 (0 hits)
	alt_seg 0: 69151983-69152163 (0 hits)
	alt_seg 1: 69152164-69152539 (0 hits)
	alt_seg 2: 69152540-69153183 (0 hits)

locus_link: 3775 refseq: NM_002245 (chr1, + strand): [CONSTITUTIVELY TARGETED]
	constitutive_region: 230891542-230892249 (1 hits)
		RNA: hsa-miR-26b=MIMAT0000083 target_pos: 230891818
	alt_seg 0: 230892250-230892291 (0 hits)
	alt_seg 1: 230892292-230892518 (0 hits)

locus_link: 4978 refseq: NM_002545 (chr11, - strand): [MODULATED]
	constitutive_region: 131825734-131827740 (4 hits)
		RNA: hsa-miR-134=MIMAT0000447 target_pos: 131826527
		RNA: hsa-miR-519e=MIMAT0002829 target_pos: 131826120
		RNA: hsa-miR-520f=MIMAT0002830 target_pos: 131826093
		RNA: hsa-miR-520d=MIMAT0002856 target_pos: 131826092
	alt_seg 0: 131822531-131825733 (1 hits)
		RNA: hsa-miR-196b=MIMAT0001080 target_pos: 131822635

locus_link: 84191 refseq: NM_032231 (chr15, - strand): [NOT TARGETED]
	constitutive_region: 62080584-62080948 (0 hits)

locus_link: 4253 refseq: NM_005930 (chr14, + strand): [NOT TARGETED]
	constitutive_region: 37809504-37809666 (0 hits)
	alt_seg 0: 37809667-37809891 (0 hits)
	alt_seg 1: 37809892-37809933 (0 hits)
	alt_seg 2: 37809934-37810436 (0 hits)

locus_link: 5690 refseq: NM_002794 (chr1, - strand): [NOT TARGETED]
	constitutive_region: 35496406-35496531 (0 hits)

locus_link: 7412 refseq: NM_001078 (chr1, + strand): [NOT TARGETED]
	constitutive_region: 100666759-100667065 (0 hits)
	alt_seg 0: 100667066-100667515 (0 hits)

locus_link: 25962 refseq: NM_183009 (chr8, - strand): [NOT TARGETED]
	alt_seg 0: 95457338-95457444 (0 hits)
	alt_seg 0: 95479559-95479789 (0 hits)

locus_link: 6741 refseq: NM_003142 (chr2, + strand): [NOT TARGETED]
	constitutive_region: 170870807-170871109 (0 hits)

locus_link: 10891 refseq: NM_013261 (chr4, - strand): [MODULATED]
	constitutive_region: 23545649-23548329 (9 hits)
		RNA: hsa-miR-202=MIMAT0002811 target_pos: 23548288
		RNA: hsa-miR-218=MIMAT0000275 target_pos: 23548096
		RNA: hsa-miR-320=MIMAT0000510 target_pos: 23548072
		RNA: hsa-miR-219=MIMAT0000276 target_pos: 23547627
		RNA: hsa-miR-136=MIMAT0000448 target_pos: 23547233
		RNA: hsa-miR-153=MIMAT0000439 target_pos: 23547176
		RNA: hsa-miR-148b=MIMAT0000759 target_pos: 23547173
		RNA: hsa-miR-374=MIMAT0000727 target_pos: 23546432
		RNA: hsa-miR-138=MIMAT0000430 target_pos: 23545965
	alt_seg 0: 23545543-23545648 (0 hits)
	alt_seg 1: 23544535-23545542 (4 hits)
		RNA: hsa-miR-139=MIMAT0000250 target_pos: 23544872
		RNA: hsa-miR-485-3p=MIMAT0002176 target_pos: 23544611
		RNA: hsa-miR-485-5p=MIMAT0002175 target_pos: 23544567
		RNA: hsa-miR-211=MIMAT0000268 target_pos: 23544549

locus_link: 3918 refseq: NM_005562 (chr1, + strand): [NOT TARGETED]
	constitutive_region: 180451913-180452397 (0 hits)
	alt_seg 0: 180452398-180452655 (0 hits)
	alt_seg 1: 180452656-180453078 (0 hits)
	alt_seg 2: 180453079-180453416 (0 hits)

locus_link: 5442 refseq: NM_005035 (chr19, - strand): [NOT TARGETED]
	constitutive_region: 568231-568275 (0 hits)

locus_link: 11258 refseq: NM_007234 (chr9, - strand): [NOT TARGETED]
	constitutive_region: 34603551-34603780 (0 hits)

locus_link: 84706 refseq: NM_133443 (chr16, + strand): [NOT TARGETED]
	constitutive_region: 46743994-46744431 (0 hits)
	alt_seg 0: 46744432-46746286 (0 hits)

locus_link: 5270 refseq: NM_006216 (chr2, - strand): [NOT TARGETED]
	constitutive_region: 225042523-225043124 (0 hits)
	alt_seg 0: 225042414-225042522 (0 hits)

locus_link: 729 refseq: NM_000065 (chr5, - strand): [NOT TARGETED]
	constitutive_region: 41188043-41188429 (0 hits)
	alt_seg 0: 41187842-41188042 (0 hits)

locus_link: 134957 refseq: NM_139244 (chr6, + strand): [CONSTITUTIVELY TARGETED]
	constitutive_region: 147686458-147687055 (1 hits)
		RNA: hsa-miR-200a=MIMAT0000682 target_pos: 147686827
	alt_seg 0: 147687056-147687404 (0 hits)
	alt_seg 1: 147687405-147687445 (0 hits)

locus_link: 9887 refseq: NM_014837 (chr1, + strand): [MODULATED]
	constitutive_region: 180760444-180760850 (1 hits)
		RNA: hsa-miR-202*=MIMAT0002810 target_pos: 180760845
	alt_seg 0: 180760851-180762704 (3 hits)
		RNA: hsa-miR-330=MIMAT0000751 target_pos: 180760864
		RNA: hsa-miR-320=MIMAT0000510 target_pos: 180762671
		RNA: hsa-miR-185=MIMAT0000455 target_pos: 180762697

locus_link: 6319 refseq: NM_005063 (chr10, + strand): [NOT TARGETED]
	constitutive_region: 101785274-101787952 (0 hits)
	alt_seg 0: 101787953-101789168 (0 hits)

locus_link: 79650 refseq: NM_024598 (chr16, + strand): [NOT TARGETED]
	constitutive_region: 57829543-57830910 (0 hits)

locus_link: 2979 refseq: NM_002098 (chr6, - strand): [NOT TARGETED]
	constitutive_region: 42197878-42199409 (0 hits)

locus_link: 124093 refseq: NM_173476 (chr16, - strand): [NOT TARGETED]
	constitutive_region: 712588-714909 (0 hits)

locus_link: 50862 refseq: NM_016422 (chr11, - strand): [NOT TARGETED]
	constitutive_region: 10500600-10500773 (0 hits)
	alt_seg 0: 10499931-10500599 (0 hits)
	alt_seg 1: 10498183-10499930 (0 hits)
	alt_seg 2: 10497794-10498182 (0 hits)
	alt_seg 3: 10497718-10497793 (0 hits)

locus_link: 51284 refseq: NM_016562 (chrX, + strand): [NOT TARGETED]
	constitutive_region: 12268200-12268484 (0 hits)
	alt_seg 0: 12268485-12268524 (0 hits)

locus_link: 2961 refseq: NM_002095 (chr8, - strand): [NOT TARGETED]
	constitutive_region: 30493715-30494107 (0 hits)
	alt_seg 0: 30493504-30493714 (0 hits)

locus_link: 93979 refseq: NM_080385 (chr7, + strand): [NOT TARGETED]
	constitutive_region: 129561438-129561574 (0 hits)

locus_link: 2569 refseq: NM_002042 (chr6, - strand): [NOT TARGETED]
	constitutive_region: 89883543-89884086 (0 hits)

locus_link: 5864 refseq: NM_002866 (chr19, - strand): [NOT TARGETED]
	constitutive_region: 18168612-18169281 (0 hits)

locus_link: 115098 refseq: NM_138442 (chr19, + strand): [NOT TARGETED]
	constitutive_region: 17915521-17915782 (0 hits)

locus_link: 55808 refseq: NM_018414 (chr17, - strand): [NOT TARGETED]
	constitutive_region: 75217969-75218536 (0 hits)

locus_link: 84186 refseq: NM_032226 (chr9, + strand): [NOT TARGETED]
	constitutive_region: 37347262-37347387 (0 hits)
	alt_seg 0: 37347388-37348143 (0 hits)

locus_link: 2571 refseq: NM_013445 (chr2, + strand): [CONSTITUTIVELY TARGETED]
	constitutive_region: 171918933-171920205 (1 hits)
		RNA: hsa-miR-381=MIMAT0000736 target_pos: 171919676

locus_link: 11215 refseq: NM_016248 (chr13, + strand): [ON-OFF]
	constitutive_region: 40691361-40691439 (0 hits)
	alt_seg 0: 40691440-40691825 (0 hits)
	alt_seg 1: 40691826-40695391 (1 hits)
		RNA: hsa-miR-206=MIMAT0000462 target_pos: 40694936

locus_link: 90268 refseq: NM_138348 (chr5, + strand): [NOT TARGETED]
	constitutive_region: 14745892-14747370 (0 hits)
	alt_seg 0: 14747371-14747460 (0 hits)
	alt_seg 1: 14747461-14747689 (0 hits)

locus_link: 124540 refseq: NM_170721 (chr17, + strand): [NOT TARGETED]
	constitutive_region: 56183827-56184901 (0 hits)
	alt_seg 0: 56184902-56185182 (0 hits)

locus_link: 3048 refseq: NM_000184 (chr11, - strand): [NOT TARGETED]
	constitutive_region: 5238743-5238817 (0 hits)

locus_link: 346606 refseq: NM_178176 (chr7, - strand): [NOT TARGETED]
	constitutive_region: 100399314-100399409 (0 hits)

locus_link: 7104 refseq: NM_004617 (chr3, + strand): [NOT TARGETED]
	constitutive_region: 150541386-150541589 (0 hits)
	alt_seg 0: 150541590-150541969 (0 hits)

locus_link: 153222 refseq: NM_153607 (chr5, + strand): [ON-OFF]
	constitutive_region: 172541668-172541892 (0 hits)
	alt_seg 0: 172541893-172545687 (26 hits)
		RNA: hsa-miR-516-3p=MIMAT0002860 target_pos: 172542029
		RNA: hsa-miR-506=MIMAT0002878 target_pos: 172542270
		RNA: hsa-miR-381=MIMAT0000736 target_pos: 172542274
		RNA: hsa-miR-485-3p=MIMAT0002176 target_pos: 172542311
		RNA: hsa-miR-181d=MIMAT0002821 target_pos: 172542408
		RNA: hsa-miR-526a=MIMAT0002845 target_pos: 172542503
		RNA: hsa-miR-9=MIMAT0000441 target_pos: 172542582
		RNA: hsa-miR-511=MIMAT0002808 target_pos: 172542585
		RNA: hsa-miR-19b=MIMAT0000074 target_pos: 172542631
		RNA: hsa-miR-144=MIMAT0000436 target_pos: 172542648
		RNA: hsa-miR-181d=MIMAT0002821 target_pos: 172542656
		RNA: hsa-miR-27b=MIMAT0000419 target_pos: 172542720
		RNA: hsa-miR-224=MIMAT0000281 target_pos: 172543188
		RNA: hsa-miR-203=MIMAT0000264 target_pos: 172544149
		RNA: hsa-miR-200a=MIMAT0000682 target_pos: 172544206
		RNA: hsa-miR-520f=MIMAT0002830 target_pos: 172544320
		RNA: hsa-miR-520d=MIMAT0002856 target_pos: 172544321
		RNA: hsa-miR-519d=MIMAT0002853 target_pos: 172544322
		RNA: hsa-miR-520h=MIMAT0002867 target_pos: 172544323
		RNA: hsa-miR-497=MIMAT0002820 target_pos: 172544367
		RNA: hsa-miR-26b=MIMAT0000083 target_pos: 172544404
		RNA: hsa-miR-320=MIMAT0000510 target_pos: 172544503
		RNA: hsa-miR-331=MIMAT0000760 target_pos: 172544519
		RNA: hsa-miR-199b=MIMAT0000263 target_pos: 172544931
		RNA: hsa-miR-506=MIMAT0002878 target_pos: 172545123
		RNA: hsa-miR-124a=MIMAT0000422 target_pos: 172545124

locus_link: 6921 refseq: NM_005648 (chr8, - strand): [ON-OFF]
	constitutive_region: 74908813-74908827 (0 hits)
	alt_seg 0: 74908598-74908812 (1 hits)
		RNA: hsa-miR-429=MIMAT0001536 target_pos: 74908788
	alt_seg 1: 74908296-74908597 (0 hits)
	alt_seg 2: 74908084-74908295 (0 hits)
	alt_seg 3: 74907809-74908083 (0 hits)

locus_link: 80177 refseq: NM_025107 (chr6, + strand): [NOT TARGETED]
	constitutive_region: 153074376-153076695 (0 hits)

locus_link: 168455 refseq: NM_175884 (chr7, - strand): [CONSTITUTIVELY TARGETED]
	constitutive_region: 105860339-105861167 (1 hits)
		RNA: hsa-miR-125a=MIMAT0000443 target_pos: 105860650
	alt_seg 0: 105860295-105860338 (0 hits)

locus_link: 116987 refseq: NM_014914 (chr2, + strand): [CONSTITUTIVELY TARGETED]
	constitutive_region: 237319513-237320644 (1 hits)
		RNA: hsa-miR-514=MIMAT0002883 target_pos: 237320029

locus_link: 4682 refseq: NM_002484 (chr16, + strand): [NOT TARGETED]
	constitutive_region: 10829391-10829605 (0 hits)
	alt_seg 0: 10829606-10829640 (0 hits)

locus_link: 283537 refseq: NM_181785 (chr13, - strand): [NOT TARGETED]
	constitutive_region: 27073541-27073635 (0 hits)
	alt_seg 0: 27072222-27073540 (0 hits)

locus_link: 10048 refseq: NM_005493 (chr6, - strand): [CONSTITUTIVELY TARGETED]
	constitutive_region: 13729712-13730574 (8 hits)
		RNA: hsa-miR-505=MIMAT0002876 target_pos: 13730092
		RNA: hsa-miR-323=MIMAT0000755 target_pos: 13730069
		RNA: hsa-miR-101=MIMAT0000099 target_pos: 13730063
		RNA: hsa-miR-512-5p=MIMAT0002822 target_pos: 13730036
		RNA: hsa-miR-508=MIMAT0002880 target_pos: 13730010
		RNA: hsa-miR-429=MIMAT0001536 target_pos: 13729889
		RNA: hsa-miR-380-3p=MIMAT0000735 target_pos: 13729885
		RNA: hsa-miR-524*=MIMAT0002849 target_pos: 13729804

locus_link: 7324 refseq: NM_182666 (chr3, + strand): [CONSTITUTIVELY TARGETED]
	constitutive_region: 23907059-23907759 (1 hits)
		RNA: hsa-miR-31=MIMAT0000089 target_pos: 23907223

locus_link: 55843 refseq: NM_018460 (chr2, + strand): [NOT TARGETED]
	constitutive_region: 144736507-144736687 (0 hits)

locus_link: 84930 refseq: NM_032844 (chr10, + strand): [NOT TARGETED]
	constitutive_region: 27479468-27479760 (0 hits)

locus_link: 375444 refseq: NM_198566 (chr5, - strand): [NOT TARGETED]
	constitutive_region: 43532313-43532519 (0 hits)

locus_link: 91543 refseq: NM_080657 (chr2, + strand): [NOT TARGETED]
	constitutive_region: 7057809-7058119 (0 hits)
	alt_seg 0: 7058120-7059194 (0 hits)
	alt_seg 1: 7059195-7059566 (0 hits)

locus_link: 4783 refseq: NM_005384 (chr9, - strand): [NOT TARGETED]
	constitutive_region: 89512740-89513038 (0 hits)

locus_link: 30811 refseq: NM_014586 (chr21, + strand): [NOT TARGETED]
	constitutive_region: 32291891-32294714 (0 hits)

locus_link: 1133 refseq: NM_012125 (chr15, + strand): [NOT TARGETED]
	constitutive_region: 32072570-32073343 (0 hits)

locus_link: 2224 refseq: NM_002004 (chr1, + strand): [NOT TARGETED]
	constitutive_region: 152507189-152507248 (0 hits)

locus_link: 54165 refseq: NM_020640 (chr3, - strand): [ON-OFF]
	constitutive_region: 183983736-183983796 (0 hits)
	alt_seg 0: 183983400-183983735 (2 hits)
		RNA: hsa-miR-373*=MIMAT0000725 target_pos: 183983484
		RNA: hsa-miR-218=MIMAT0000275 target_pos: 183983460
	alt_seg 1: 183982889-183983399 (1 hits)
		RNA: hsa-miR-520d=MIMAT0002856 target_pos: 183983337
	alt_seg 2: 183981473-183982888 (3 hits)
		RNA: hsa-miR-128b=MIMAT0000676 target_pos: 183982661
		RNA: hsa-miR-182=MIMAT0000259 target_pos: 183982653
		RNA: hsa-miR-429=MIMAT0001536 target_pos: 183982025
	alt_seg 3: 183981077-183981472 (1 hits)
		RNA: hsa-miR-182=MIMAT0000259 target_pos: 183981279

locus_link: 54901 refseq: NM_017774 (chr6, + strand): [NOT TARGETED]
	constitutive_region: 21339246-21339317 (0 hits)
	alt_seg 0: 21339318-21340614 (0 hits)

locus_link: 79672 refseq: NM_024619 (chr17, + strand): [NOT TARGETED]
	constitutive_region: 81363857-81364362 (0 hits)
	alt_seg 0: 81364363-81364592 (0 hits)
	alt_seg 1: 81364593-81364673 (0 hits)

locus_link: 26020 refseq: NM_014045 (chr14, + strand): [NOT TARGETED]
	constitutive_region: 21336861-21337172 (0 hits)
	alt_seg 0: 21337173-21337418 (0 hits)

locus_link: 5476 refseq: NM_000308 (chr20, + strand): [NOT TARGETED]
	constitutive_region: 45212508-45212878 (0 hits)

locus_link: 55795 refseq: NM_018386 (chr13, - strand): [NOT TARGETED]
	constitutive_region: 111780074-111780514 (0 hits)
	alt_seg 0: 111779934-111780073 (0 hits)

locus_link: 25973 refseq: NM_152268 (chr1, - strand): [NOT TARGETED]
	constitutive_region: 54592490-54593326 (0 hits)

locus_link: 26257 refseq: NM_014360 (chr14, - strand): [NOT TARGETED]
	constitutive_region: 35039824-35040147 (0 hits)

locus_link: 5152 refseq: NM_002606 (chr21, + strand): [NOT TARGETED]
	constitutive_region: 43089536-43089755 (0 hits)

locus_link: 23312 refseq: NM_015263 (chr15, - strand): [CONSTITUTIVELY TARGETED]
	constitutive_region: 49456045-49457238 (3 hits)
		RNA: hsa-miR-19b=MIMAT0000074 target_pos: 49456616
		RNA: hsa-miR-181d=MIMAT0002821 target_pos: 49456396
		RNA: hsa-miR-153=MIMAT0000439 target_pos: 49456317

locus_link: 5564 refseq: NM_006253 (chr12, + strand): [NOT TARGETED]
	constitutive_region: 118530080-118530470 (0 hits)
	alt_seg 0: 118530471-118531374 (0 hits)

locus_link: 4191 refseq: NM_005918 (chr7, + strand): [NOT TARGETED]
	constitutive_region: 75307814-75307906 (0 hits)
	alt_seg 0: 75307907-75307992 (0 hits)

locus_link: 57214 refseq: NM_018689 (chr15, + strand): [NOT TARGETED]
	constitutive_region: 78957081-78959801 (0 hits)
	alt_seg 0: 78959802-78959926 (0 hits)

locus_link: 26984 refseq: NM_012430 (chr3, + strand): [NOT TARGETED]
	constitutive_region: 124311467-124311889 (0 hits)
	alt_seg 0: 124311890-124311925 (0 hits)
	alt_seg 1: 124311926-124312107 (0 hits)
	alt_seg 2: 124312108-124312265 (0 hits)

locus_link: 10954 refseq: NM_006810 (chr3, + strand): [CONSTITUTIVELY TARGETED]
	constitutive_region: 124201705-124201850 (1 hits)
		RNA: hsa-miR-128b=MIMAT0000676 target_pos: 124201739

locus_link: 22837 refseq: NM_014900 (chr2, - strand): [ON-OFF]
	constitutive_region: 165744883-165745001 (0 hits)
	alt_seg 0: 165743880-165744882 (1 hits)
		RNA: hsa-miR-497=MIMAT0002820 target_pos: 165744781
	alt_seg 1: 165743820-165743879 (0 hits)

locus_link: 80781 refseq: NM_030582 (chr21, + strand): [NOT TARGETED]
	constitutive_region: 45788511-45788677 (0 hits)
	alt_seg 0: 45788678-45789836 (0 hits)

locus_link: 22808 refseq: NM_012219 (chr3, + strand): [NOT TARGETED]
	constitutive_region: 139442017-139442503 (0 hits)
	alt_seg 0: 139442504-139442882 (0 hits)
	alt_seg 1: 139442883-139445283 (0 hits)

locus_link: 4998 refseq: NM_004153 (chr1, - strand): [NOT TARGETED]
	constitutive_region: 52208422-52208772 (0 hits)

locus_link: 1301 refseq: NM_001854 (chr1, - strand): [MODULATED]
	constitutive_region: 102805967-102806499 (2 hits)
		RNA: hsa-miR-29c=MIMAT0000681 target_pos: 102806221
		RNA: hsa-miR-29c=MIMAT0000681 target_pos: 102806173
	alt_seg 0: 102805920-102805966 (1 hits)
		RNA: hsa-miR-524*=MIMAT0002849 target_pos: 102805924

locus_link: 55776 refseq: NM_018322 (chr6, - strand): [NOT TARGETED]
	constitutive_region: 39119832-39120064 (0 hits)
	alt_seg 0: 39119527-39119831 (0 hits)
	alt_seg 1: 39118704-39119526 (0 hits)

locus_link: 10464 refseq: NM_006346 (chr13, + strand): [NOT TARGETED]
	constitutive_region: 71388055-71388207 (0 hits)
	alt_seg 0: 71388208-71388284 (0 hits)
	alt_seg 1: 71388285-71388593 (0 hits)

locus_link: 51119 refseq: NM_016038 (chr7, - strand): [NOT TARGETED]
	constitutive_region: 65864380-65864975 (0 hits)
	alt_seg 0: 65864309-65864379 (0 hits)

locus_link: 55781 refseq: NM_018343 (chr5, - strand): [NOT TARGETED]
	constitutive_region: 96572714-96572839 (0 hits)

locus_link: 112939 refseq: NM_052876 (chr19, + strand): [NOT TARGETED]
	constitutive_region: 13110217-13112957 (0 hits)

locus_link: 10487 refseq: NM_006367 (chr1, + strand): [ON-OFF]
	constitutive_region: 39950496-39950564 (0 hits)
	alt_seg 0: 39950565-39951589 (2 hits)
		RNA: hsa-miR-202=MIMAT0002811 target_pos: 39950648
		RNA: hsa-miR-448=MIMAT0001532 target_pos: 39951486

locus_link: 118987 refseq: NM_173791 (chr10, - strand): [NOT TARGETED]
	constitutive_region: 118707195-118707367 (0 hits)

locus_link: 8555 refseq: NM_033332 (chr9, - strand): [NOT TARGETED]
	constitutive_region: 94642234-94645874 (0 hits)

locus_link: 84987 refseq: NM_032901 (chr12, + strand): [NOT TARGETED]
	constitutive_region: 48800264-48800499 (0 hits)

locus_link: 4157 refseq: NM_002386 (chr16, + strand): [NOT TARGETED]
	constitutive_region: 89728848-89729607 (0 hits)

locus_link: 8496 refseq: NM_003622 (chr12, + strand): [NOT TARGETED]
	constitutive_region: 27737079-27739127 (0 hits)
	alt_seg 0: 27739128-27739759 (0 hits)

locus_link: 11122 refseq: NM_007050 (chr20, - strand): [CONSTITUTIVELY TARGETED]
	constitutive_region: 41386843-41394949 (1 hits)
		RNA: hsa-miR-128b=MIMAT0000676 target_pos: 41387066

locus_link: 51013 refseq: NM_016046 (chr10, - strand): [NOT TARGETED]
	constitutive_region: 98860589-98860790 (0 hits)
	alt_seg 0: 98860504-98860588 (0 hits)

locus_link: 92 refseq: NM_001616 (chr2, + strand): [MODULATED]
	constitutive_region: 148895609-148896086 (3 hits)
		RNA: hsa-miR-223=MIMAT0000280 target_pos: 148895925
		RNA: hsa-miR-203=MIMAT0000264 target_pos: 148896011
		RNA: hsa-miR-105=MIMAT0000102 target_pos: 148896047
	alt_seg 0: 148896087-148896160 (2 hits)
		RNA: hsa-miR-181d=MIMAT0002821 target_pos: 148896102
		RNA: hsa-miR-497=MIMAT0002820 target_pos: 148896115
	alt_seg 1: 148896161-148896281 (1 hits)
		RNA: hsa-miR-202=MIMAT0002811 target_pos: 148896201

locus_link: 85458 refseq: NM_033425 (chr11, + strand): [NOT TARGETED]
	constitutive_region: 111427406-111429445 (0 hits)

locus_link: 1164 refseq: NM_001827 (chr9, + strand): [NOT TARGETED]
	constitutive_region: 87420809-87421090 (0 hits)

locus_link: 1477 refseq: NM_001324 (chr20, + strand): [NOT TARGETED]
	constitutive_region: 55664202-55664527 (0 hits)
	alt_seg 0: 55664528-55664733 (0 hits)

locus_link: 11261 refseq: NM_007236 (chr15, + strand): [CONSTITUTIVELY TARGETED]
	constitutive_region: 39287640-39290117 (2 hits)
		RNA: hsa-miR-506=MIMAT0002878 target_pos: 39290077
		RNA: hsa-miR-124a=MIMAT0000422 target_pos: 39290078

locus_link: 55311 refseq: NM_018337 (chr19, + strand): [NOT TARGETED]
	constitutive_region: 61363379-61364066 (0 hits)

locus_link: 79731 refseq: NM_024678 (chr11, - strand): [NOT TARGETED]
	constitutive_region: 77873623-77874025 (0 hits)
	alt_seg 0: 77873547-77873622 (0 hits)
	alt_seg 1: 77873325-77873546 (0 hits)

locus_link: 6954 refseq: NM_018679 (chr6, - strand): [NOT TARGETED]
	constitutive_region: 35132708-35132902 (0 hits)

locus_link: 56061 refseq: NM_019116 (chr16, + strand): [ON-OFF]
	constitutive_region: 23548461-23548584 (0 hits)
	alt_seg 0: 23548585-23548731 (1 hits)
		RNA: hsa-miR-345=MIMAT0000772 target_pos: 23548675

locus_link: 148697 refseq: NM_153014 (chr1, - strand): [CONSTITUTIVELY TARGETED]
	constitutive_region: 205279306-205281123 (5 hits)
		RNA: hsa-miR-199b=MIMAT0000263 target_pos: 205279556
		RNA: hsa-miR-369-3p=MIMAT0000721 target_pos: 205279544
		RNA: hsa-miR-374=MIMAT0000727 target_pos: 205279543
		RNA: hsa-miR-101=MIMAT0000099 target_pos: 205279344
		RNA: hsa-miR-410=MIMAT0002171 target_pos: 205279336

locus_link: 56893 refseq: NM_020131 (chr1, - strand): [NOT TARGETED]
	constitutive_region: 153221892-153223562 (0 hits)

locus_link: 29107 refseq: NM_013248 (chr20, + strand): [NOT TARGETED]
	constitutive_region: 23330098-23330340 (0 hits)
	alt_seg 0: 23330341-23330407 (0 hits)

locus_link: 55312 refseq: NM_018339 (chr9, - strand): [NOT TARGETED]
	constitutive_region: 74458642-74459435 (0 hits)
	alt_seg 0: 74457567-74458641 (0 hits)

locus_link: 167410 refseq: NM_153234 (chr5, - strand): [NOT TARGETED]
	constitutive_region: 96504074-96504526 (0 hits)
	alt_seg 0: 96501656-96504073 (0 hits)

locus_link: 84842 refseq: NM_032756 (chr1, + strand): [NOT TARGETED]
	constitutive_region: 45207227-45207499 (0 hits)

locus_link: 4597 refseq: NM_002461 (chr16, - strand): [NOT TARGETED]
	constitutive_region: 88462474-88463059 (0 hits)

locus_link: 6404 refseq: NM_003006 (chr12, - strand): [NOT TARGETED]
	constitutive_region: 107518520-107519312 (0 hits)

locus_link: 10735 refseq: NM_006603 (chrX, + strand): [MODULATED]
	constitutive_region: 121932199-121933103 (2 hits)
		RNA: hsa-miR-21=MIMAT0000076 target_pos: 121932404
		RNA: hsa-miR-518a-2*=MIMAT0002865 target_pos: 121933013
	alt_seg 0: 121933104-121934101 (5 hits)
		RNA: hsa-miR-495=MIMAT0002817 target_pos: 121933130
		RNA: hsa-miR-527=MIMAT0002862 target_pos: 121933288
		RNA: hsa-miR-302b*=MIMAT0000714 target_pos: 121933307
		RNA: hsa-miR-22=MIMAT0000077 target_pos: 121933501
		RNA: hsa-miR-320=MIMAT0000510 target_pos: 121933960
	alt_seg 1: 121934102-121934261 (0 hits)

locus_link: 51691 refseq: NM_016200 (chr7, + strand): [NOT TARGETED]
	constitutive_region: 117386556-117386721 (0 hits)
	alt_seg 0: 117386722-117387383 (0 hits)

locus_link: 6310 refseq: NM_000332 (chr6, - strand): [MODULATED]
	constitutive_region: 16412893-16414540 (4 hits)
		RNA: hsa-miR-139=MIMAT0000250 target_pos: 16414476
		RNA: hsa-miR-148b=MIMAT0000759 target_pos: 16413859
		RNA: hsa-miR-200a=MIMAT0000682 target_pos: 16413667
		RNA: hsa-miR-101=MIMAT0000099 target_pos: 16413536
	alt_seg 0: 16412367-16412892 (0 hits)
	alt_seg 1: 16407325-16412366 (10 hits)
		RNA: hsa-miR-181d=MIMAT0002821 target_pos: 16409379
		RNA: hsa-miR-188=MIMAT0000457 target_pos: 16408932
		RNA: hsa-miR-7=MIMAT0000252 target_pos: 16408415
		RNA: hsa-miR-19b=MIMAT0000074 target_pos: 16407731
		RNA: hsa-miR-18b=MIMAT0001412 target_pos: 16407728
		RNA: hsa-miR-130b=MIMAT0000691 target_pos: 16407607
		RNA: hsa-miR-329=MIMAT0001629 target_pos: 16407543
		RNA: hsa-miR-520d*=MIMAT0002855 target_pos: 16407533
		RNA: hsa-miR-29c=MIMAT0000681 target_pos: 16407480
		RNA: hsa-miR-96=MIMAT0000095 target_pos: 16407330

locus_link: 55006 refseq: NM_017910 (chr2, - strand): [NOT TARGETED]
	constitutive_region: 29047227-29047601 (0 hits)

locus_link: 2739 refseq: NM_006708 (chr6, - strand): [NOT TARGETED]
	constitutive_region: 38691366-38691927 (0 hits)
	alt_seg 0: 38690759-38691365 (0 hits)
	alt_seg 1: 38690580-38690758 (0 hits)

locus_link: 670 refseq: NM_004332 (chr6, + strand): [NOT TARGETED]
	constitutive_region: 3097805-3098428 (0 hits)

locus_link: 80235 refseq: NM_025163 (chr3, - strand): [NOT TARGETED]
	constitutive_region: 198000209-198000550 (0 hits)
	alt_seg 0: 197999762-198000208 (0 hits)
	alt_seg 1: 197999736-197999761 (0 hits)

locus_link: 55741 refseq: NM_018217 (chr20, - strand): [NOT TARGETED]
	constitutive_region: 34418862-34418913 (0 hits)

locus_link: 51637 refseq: NM_016039 (chr14, + strand): [NOT TARGETED]
	constitutive_region: 50461269-50461449 (0 hits)

locus_link: 53615 refseq: NM_003926 (chr19, - strand): [NOT TARGETED]
	constitutive_region: 1527688-1529340 (0 hits)

locus_link: 54472 refseq: NM_019009 (chr11, - strand): [NOT TARGETED]
	constitutive_region: 1264942-1265351 (0 hits)
	alt_seg 0: 1263967-1264941 (0 hits)
	alt_seg 1: 1263302-1263966 (0 hits)
	alt_seg 2: 1262689-1263301 (0 hits)

locus_link: 53335 refseq: NM_138559 (chr2, - strand): [ON-OFF]

locus_link: 7073 refseq: NM_022333 (chr10, - strand): [NOT TARGETED]

locus_link: 92691 refseq: NM_138390 (chr2, + strand): [NOT TARGETED]
	constitutive_region: 217167804-217168323 (0 hits)
	alt_seg 0: 217168324-217170043 (0 hits)

locus_link: 3208 refseq: NM_002143 (chr1, + strand): [NOT TARGETED]
	constitutive_region: 32861933-32862719 (0 hits)

locus_link: 6836 refseq: NM_033161 (chr9, - strand): [NOT TARGETED]
	constitutive_region: 131505790-131506415 (0 hits)
	alt_seg 0: 131504389-131505789 (0 hits)

locus_link: 56931 refseq: NM_020175 (chr19, - strand): [NOT TARGETED]
	constitutive_region: 5736152-5736215 (0 hits)

locus_link: 3839 refseq: NM_002267 (chr13, - strand): [MODULATED]
	constitutive_region: 48073618-48073938 (6 hits)
		RNA: hsa-miR-135b=MIMAT0000758 target_pos: 48073804
		RNA: hsa-miR-520h=MIMAT0002867 target_pos: 48073789
		RNA: hsa-miR-527=MIMAT0002862 target_pos: 48073787
		RNA: hsa-miR-518a-2*=MIMAT0002865 target_pos: 48073786
		RNA: hsa-miR-182=MIMAT0000259 target_pos: 48073779
		RNA: hsa-miR-448=MIMAT0001532 target_pos: 48073744
	alt_seg 0: 48073431-48073617 (2 hits)
		RNA: hsa-miR-520h=MIMAT0002867 target_pos: 48073559
		RNA: hsa-miR-24=MIMAT0000080 target_pos: 48073506
	alt_seg 1: 48071468-48073430 (11 hits)
		RNA: hsa-miR-214=MIMAT0000271 target_pos: 48073177
		RNA: hsa-miR-30e-5p=MIMAT0000692 target_pos: 48072893
		RNA: hsa-miR-499=MIMAT0002870 target_pos: 48072878
		RNA: hsa-miR-33=MIMAT0000091 target_pos: 48072487
		RNA: hsa-miR-188=MIMAT0000457 target_pos: 48072472
		RNA: hsa-miR-27b=MIMAT0000419 target_pos: 48072422
		RNA: hsa-miR-381=MIMAT0000736 target_pos: 48072277
		RNA: hsa-miR-506=MIMAT0002878 target_pos: 48072090
		RNA: hsa-miR-519a=MIMAT0002869 target_pos: 48071628
		RNA: hsa-miR-519d=MIMAT0002853 target_pos: 48071627
		RNA: hsa-miR-200a=MIMAT0000682 target_pos: 48071607

locus_link: 9459 refseq: NM_004840 (chrX, - strand): [CONSTITUTIVELY TARGETED]
	constitutive_region: 134453447-134455796 (2 hits)
		RNA: hsa-miR-135b=MIMAT0000758 target_pos: 134453540
		RNA: hsa-miR-30e-5p=MIMAT0000692 target_pos: 134453500
	alt_seg 0: 134453317-134453446 (0 hits)

locus_link: 8976 refseq: NM_003941 (chr7, - strand): [NOT TARGETED]
	constitutive_region: 122877267-122879077 (0 hits)
	alt_seg 0: 122876506-122877266 (0 hits)

locus_link: 221074 refseq: NM_152725 (chr10, + strand): [NOT TARGETED]
	constitutive_region: 18335765-18336222 (0 hits)

locus_link: 84942 refseq: NM_032856 (chr15, - strand): [NOT TARGETED]
	constitutive_region: 82916081-82916470 (0 hits)

locus_link: 406 refseq: NM_001178 (chr11, + strand): [MODULATED]
	constitutive_region: 13372609-13373038 (3 hits)
		RNA: hsa-miR-200a=MIMAT0000682 target_pos: 13372806
		RNA: hsa-miR-9*=MIMAT0000442 target_pos: 13372921
		RNA: hsa-miR-203=MIMAT0000264 target_pos: 13372942
	alt_seg 0: 13373039-13373119 (1 hits)
		RNA: hsa-miR-302b*=MIMAT0000714 target_pos: 13373062

locus_link: 26148 refseq: NM_015652 (chr10, + strand): [CONSTITUTIVELY TARGETED]
	constitutive_region: 98409475-98410551 (5 hits)
		RNA: hsa-miR-506=MIMAT0002878 target_pos: 98409749
		RNA: hsa-miR-124a=MIMAT0000422 target_pos: 98409750
		RNA: hsa-miR-26b=MIMAT0000083 target_pos: 98409827
		RNA: hsa-miR-520f=MIMAT0002830 target_pos: 98409839
		RNA: hsa-miR-520d=MIMAT0002856 target_pos: 98409840

locus_link: 7088 refseq: NM_005077 (chr9, - strand): [NOT TARGETED]
	constitutive_region: 79655721-79656233 (0 hits)

locus_link: 2289 refseq: NM_004117 (chr6, - strand): [CONSTITUTIVELY TARGETED]
	constitutive_region: 35589594-35590468 (1 hits)
		RNA: hsa-miR-495=MIMAT0002817 target_pos: 35590372
	alt_seg 0: 35589307-35589593 (0 hits)
	alt_seg 1: 35588772-35589306 (0 hits)
	alt_seg 2: 35588223-35588771 (0 hits)

locus_link: 4798 refseq: NM_006165 (chr11, - strand): [NOT TARGETED]
	constitutive_region: 129271760-129272273 (0 hits)
	alt_seg 0: 129271328-129271759 (0 hits)

locus_link: 19 refseq: NM_005502 (chr9, - strand): [MODULATED]
	constitutive_region: 102923683-102926435 (2 hits)
		RNA: hsa-miR-145=MIMAT0000437 target_pos: 102926321
		RNA: hsa-miR-324-3p=MIMAT0000762 target_pos: 102926250
	alt_seg 0: 102923138-102923682 (6 hits)
		RNA: hsa-miR-520f=MIMAT0002830 target_pos: 102923354
		RNA: hsa-miR-520d=MIMAT0002856 target_pos: 102923353
		RNA: hsa-miR-519d=MIMAT0002853 target_pos: 102923352
		RNA: hsa-miR-19b=MIMAT0000074 target_pos: 102923321
		RNA: hsa-miR-130b=MIMAT0000691 target_pos: 102923320
		RNA: hsa-miR-148b=MIMAT0000759 target_pos: 102923319

locus_link: 84306 refseq: NM_032346 (chr19, + strand): [NOT TARGETED]
	constitutive_region: 39608862-39608913 (0 hits)

locus_link: 3096 refseq: NM_002114 (chr6, + strand): [CONSTITUTIVELY TARGETED]
	constitutive_region: 12272677-12273217 (3 hits)
		RNA: hsa-miR-218=MIMAT0000275 target_pos: 12272754
		RNA: hsa-miR-367=MIMAT0000719 target_pos: 12272792
		RNA: hsa-miR-506=MIMAT0002878 target_pos: 12272871

locus_link: 54363 refseq: NM_017545 (chr20, - strand): [NOT TARGETED]
	constitutive_region: 7858636-7859241 (0 hits)

locus_link: 54883 refseq: NM_017748 (chr17, - strand): [NOT TARGETED]
	constitutive_region: 37332778-37333309 (0 hits)
	alt_seg 0: 37332410-37332777 (0 hits)

locus_link: 2730 refseq: NM_002061 (chr1, - strand): [NOT TARGETED]
	constitutive_region: 93825818-93826348 (0 hits)

locus_link: 54751 refseq: NM_017556 (chr1, + strand): [NOT TARGETED]
	constitutive_region: 15473850-15475777 (0 hits)

locus_link: 150465 refseq: NM_153712 (chr2, + strand): [CONSTITUTIVELY TARGETED]
	constitutive_region: 113381515-113383591 (2 hits)
		RNA: hsa-miR-506=MIMAT0002878 target_pos: 113381855
		RNA: hsa-miR-124a=MIMAT0000422 target_pos: 113381856
	alt_seg 0: 113383592-113383702 (0 hits)
	alt_seg 1: 113383703-113384632 (0 hits)
	alt_seg 2: 113384633-113385123 (0 hits)
	alt_seg 3: 113385124-113385369 (0 hits)

locus_link: 54622 refseq: NM_019087 (chr5, - strand): [CONSTITUTIVELY TARGETED]
	constitutive_region: 53196500-53198277 (1 hits)
		RNA: hsa-miR-142-3p=MIMAT0000434 target_pos: 53198077

locus_link: 8874 refseq: NM_145735 (chr13, + strand): [NOT TARGETED]
	alt_seg 0: 109653795-109656075 (0 hits)

locus_link: 26511 refseq: NM_012110 (chr4, - strand): [CONSTITUTIVELY TARGETED]
	constitutive_region: 54791502-54791805 (2 hits)
		RNA: hsa-miR-506=MIMAT0002878 target_pos: 54791752
		RNA: hsa-miR-29c=MIMAT0000681 target_pos: 54791742

locus_link: 3430 refseq: NM_005533 (chr17, + strand): [NOT TARGETED]
	constitutive_region: 41539478-41539624 (0 hits)

locus_link: 150864 refseq: NM_173511 (chr2, + strand): [CONSTITUTIVELY TARGETED]
	constitutive_region: 203833027-203833701 (1 hits)
		RNA: hsa-miR-133b=MIMAT0000770 target_pos: 203833579
	alt_seg 0: 203833702-203837023 (0 hits)

locus_link: 5193 refseq: NM_000286 (chr17, - strand): [NOT TARGETED]
	constitutive_region: 34047367-34048352 (0 hits)

locus_link: 123803 refseq: NM_173474 (chr16, - strand): [NOT TARGETED]
	constitutive_region: 15098154-15098328 (0 hits)

locus_link: 570 refseq: NM_001701 (chr9, - strand): [CONSTITUTIVELY TARGETED]
	constitutive_region: 99502538-99504549 (1 hits)
		RNA: hsa-miR-199b=MIMAT0000263 target_pos: 99503125

locus_link: 57563 refseq: NM_020803 (chr4, - strand): [NOT TARGETED]
	constitutive_region: 88541992-88543067 (0 hits)
	alt_seg 0: 88540119-88541991 (0 hits)
	alt_seg 1: 88539797-88540118 (0 hits)

locus_link: 63895 refseq: NM_022068 (chr18, - strand): [CONSTITUTIVELY TARGETED]
	constitutive_region: 10660437-10661525 (2 hits)
		RNA: hsa-miR-218=MIMAT0000275 target_pos: 10661470
		RNA: hsa-miR-124a=MIMAT0000422 target_pos: 10660922
	alt_seg 0: 10660245-10660436 (0 hits)

locus_link: 7118 refseq: NM_182794 (chr9, + strand): [CONSTITUTIVELY TARGETED]
	constitutive_region: 126480687-126481098 (2 hits)
		RNA: hsa-miR-200a*=MIMAT0001620 target_pos: 126480772
		RNA: hsa-miR-448=MIMAT0001532 target_pos: 126481062

locus_link: 24145 refseq: NM_015368 (chr11, + strand): [NOT TARGETED]
	constitutive_region: 93602185-93602300 (0 hits)
	alt_seg 0: 93602301-93603285 (0 hits)

locus_link: 1880 refseq: NM_004951 (chr13, - strand): [NOT TARGETED]
	constitutive_region: 97645229-97645316 (0 hits)
	alt_seg 0: 97645013-97645228 (0 hits)
	alt_seg 1: 97644795-97645012 (0 hits)

locus_link: 5191 refseq: NM_000288 (chr6, + strand): [NOT TARGETED]
	constitutive_region: 137215231-137215314 (0 hits)
	alt_seg 0: 137215315-137215616 (0 hits)

locus_link: 3761 refseq: NM_152868 (chr22, - strand): [NOT TARGETED]
	constitutive_region: 37065372-37065840 (0 hits)

locus_link: 4610 refseq: NM_005376 (chr1, - strand): [CONSTITUTIVELY TARGETED]
	constitutive_region: 39778697-39779781 (3 hits)
		RNA: hsa-miR-329=MIMAT0001629 target_pos: 39779735
		RNA: hsa-miR-149=MIMAT0000450 target_pos: 39779700
		RNA: hsa-miR-331=MIMAT0000760 target_pos: 39779668
	alt_seg 0: 39778579-39778696 (0 hits)

locus_link: 51164 refseq: NM_016221 (chr5, - strand): [NOT TARGETED]
	constitutive_region: 150118561-150119222 (0 hits)
	alt_seg 0: 150117980-150118560 (0 hits)
	alt_seg 1: 150117896-150117979 (0 hits)
	alt_seg 2: 150116822-150117895 (0 hits)
	alt_seg 3: 150116513-150116821 (0 hits)

locus_link: 84969 refseq: NM_032883 (chr20, + strand): [NOT TARGETED]
	constitutive_region: 43382752-43383685 (0 hits)

locus_link: 51764 refseq: NM_016541 (chr16, - strand): [NOT TARGETED]
	constitutive_region: 788043-788721 (0 hits)

locus_link: 1998 refseq: NM_006874 (chr4, - strand): [MODULATED]
	constitutive_region: 140557055-140557765 (5 hits)
		RNA: hsa-miR-133b=MIMAT0000770 target_pos: 140557505
		RNA: hsa-miR-448=MIMAT0001532 target_pos: 140557365
		RNA: hsa-miR-29c=MIMAT0000681 target_pos: 140557317
		RNA: hsa-miR-23b=MIMAT0000418 target_pos: 140557278
		RNA: hsa-miR-21=MIMAT0000076 target_pos: 140557106
	alt_seg 0: 140556644-140557054 (3 hits)
		RNA: hsa-miR-429=MIMAT0001536 target_pos: 140557036
		RNA: hsa-miR-496=MIMAT0002818 target_pos: 140557016
		RNA: hsa-miR-200a=MIMAT0000682 target_pos: 140556761

locus_link: 143458 refseq: NM_174902 (chr11, + strand): [NOT TARGETED]
	constitutive_region: 36215253-36217993 (0 hits)

locus_link: 6774 refseq: NM_139276 (chr17, - strand): [NOT TARGETED]
	constitutive_region: 40840748-40840929 (0 hits)
	alt_seg 0: 40840375-40840747 (0 hits)

locus_link: 6667 refseq: NM_138473 (chr12, + strand): [MODULATED]
	constitutive_region: 52091288-52091690 (1 hits)
		RNA: hsa-miR-135b=MIMAT0000758 target_pos: 52091636
	alt_seg 0: 52091691-52093091 (9 hits)
		RNA: hsa-miR-124a=MIMAT0000422 target_pos: 52091816
		RNA: hsa-miR-24=MIMAT0000080 target_pos: 52091834
		RNA: hsa-miR-515-3p=MIMAT0002827 target_pos: 52092071
		RNA: hsa-miR-519e=MIMAT0002829 target_pos: 52092072
		RNA: hsa-miR-7=MIMAT0000252 target_pos: 52092444
		RNA: hsa-miR-218=MIMAT0000275 target_pos: 52092697
		RNA: hsa-miR-452*=MIMAT0001636 target_pos: 52092814
		RNA: hsa-miR-128b=MIMAT0000676 target_pos: 52092954
		RNA: hsa-miR-27b=MIMAT0000419 target_pos: 52092955
	alt_seg 1: 52093092-52093213 (1 hits)
		RNA: hsa-miR-361=MIMAT0000703 target_pos: 52093093
	alt_seg 2: 52093214-52093481 (0 hits)
	alt_seg 3: 52093482-52096497 (0 hits)

locus_link: 9352 refseq: NM_004786 (chr18, - strand): [CONSTITUTIVELY TARGETED]
	constitutive_region: 52419119-52419246 (2 hits)
		RNA: hsa-miR-199b=MIMAT0000263 target_pos: 52419231
		RNA: hsa-miR-28=MIMAT0000085 target_pos: 52419199
	alt_seg 0: 52419050-52419118 (0 hits)
	alt_seg 1: 52418785-52419049 (0 hits)

locus_link: 56938 refseq: NM_020183 (chr12, + strand): [NOT TARGETED]
	constitutive_region: 27464729-27465087 (0 hits)

locus_link: 5236 refseq: NM_002633 (chr1, + strand): [NOT TARGETED]
	constitutive_region: 63495260-63495832 (0 hits)

locus_link: 338657 refseq: NM_198489 (chr11, + strand): [NOT TARGETED]
	constitutive_region: 118423957-118424103 (0 hits)
	alt_seg 0: 118424104-118424155 (0 hits)

locus_link: 7169 refseq: NM_003289 (chr9, - strand): [NOT TARGETED]
	constitutive_region: 35672931-35673157 (0 hits)

locus_link: 10243 refseq: NM_020806 (chr14, + strand): [MODULATED]
	constitutive_region: 65637692-65637889 (2 hits)
		RNA: hsa-miR-190=MIMAT0000458 target_pos: 65637732
		RNA: hsa-miR-448=MIMAT0001532 target_pos: 65637756
	alt_seg 0: 65637890-65638561 (2 hits)
		RNA: hsa-miR-330=MIMAT0000751 target_pos: 65637936
		RNA: hsa-miR-302c*=MIMAT0000716 target_pos: 65638477

locus_link: 10765 refseq: NM_006618 (chr1, - strand): [NOT TARGETED]
	constitutive_region: 199986082-199986422 (0 hits)
	alt_seg 0: 199985816-199986081 (0 hits)
	alt_seg 1: 199985590-199985815 (0 hits)
	alt_seg 2: 199984790-199985589 (0 hits)

locus_link: 55254 refseq: NM_018266 (chr3, - strand): [NOT TARGETED]
	constitutive_region: 120471678-120471730 (0 hits)
	alt_seg 0: 120471572-120471677 (0 hits)
	alt_seg 1: 120471504-120471571 (0 hits)
	alt_seg 2: 120470537-120471503 (0 hits)
	alt_seg 3: 120469249-120470536 (0 hits)

locus_link: 54542 refseq: NM_018835 (chr9, - strand): [NOT TARGETED]
	constitutive_region: 120992121-120992199 (0 hits)

locus_link: 55638 refseq: NM_017786 (chr8, - strand): [CONSTITUTIVELY TARGETED]
	constitutive_region: 110543022-110543719 (2 hits)
		RNA: hsa-miR-19b=MIMAT0000074 target_pos: 110543596
		RNA: hsa-miR-130b=MIMAT0000691 target_pos: 110543595
	alt_seg 0: 110542791-110543021 (0 hits)

locus_link: 23186 refseq: NM_015156 (chr14, + strand): [MODULATED]
	constitutive_region: 101182881-101183419 (1 hits)
		RNA: hsa-miR-124a=MIMAT0000422 target_pos: 101183036
	alt_seg 0: 101183420-101184189 (1 hits)
		RNA: hsa-miR-506=MIMAT0002878 target_pos: 101183733

locus_link: 22955 refseq: NM_012236 (chr1, - strand): [NOT TARGETED]
	constitutive_region: 40906171-40907161 (0 hits)

locus_link: 347240 refseq: NM_194313 (chr9, - strand): [NOT TARGETED]
	constitutive_region: 34242527-34244379 (0 hits)
	alt_seg 0: 34242379-34242526 (0 hits)

locus_link: 51652 refseq: NM_016079 (chr2, - strand): [NOT TARGETED]
	constitutive_region: 86707268-86707468 (0 hits)
	alt_seg 0: 86707181-86707267 (0 hits)
	alt_seg 1: 86707127-86707180 (0 hits)
	alt_seg 2: 86707072-86707126 (0 hits)
	alt_seg 3: 86705172-86707071 (0 hits)

locus_link: 64399 refseq: NM_022475 (chr4, + strand): [NOT TARGETED]
	constitutive_region: 146236733-146236820 (0 hits)

locus_link: 105 refseq: NM_018702 (chr10, - strand): [NOT TARGETED]
	constitutive_region: 1182074-1183134 (0 hits)

locus_link: 8330 refseq: NM_003510 (chr6, - strand): [NOT TARGETED]
	constitutive_region: 27911266-27913705 (0 hits)

locus_link: 80304 refseq: NM_025203 (chr2, - strand): [NOT TARGETED]
	constitutive_region: 24226753-24228339 (0 hits)

locus_link: 5976 refseq: NM_002911 (chr19, + strand): [ON-OFF]
	constitutive_region: 18837969-18838408 (0 hits)
	alt_seg 0: 18838409-18840038 (1 hits)
		RNA: hsa-miR-186=MIMAT0000456 target_pos: 18838894

locus_link: 6532 refseq: NM_001045 (chr17, - strand): [NOT TARGETED]
	constitutive_region: 28670470-28671038 (0 hits)

locus_link: 23287 refseq: NM_015239 (chr9, - strand): [NOT TARGETED]
	constitutive_region: 83619084-83619144 (0 hits)
	alt_seg 0: 83618974-83619083 (0 hits)
	alt_seg 1: 83618586-83618973 (0 hits)

locus_link: 111 refseq: NM_183357 (chr3, - strand): [CONSTITUTIVELY TARGETED]
	constitutive_region: 124323679-124324357 (1 hits)
		RNA: hsa-miR-9=MIMAT0000441 target_pos: 124324137

locus_link: 80765 refseq: NM_181900 (chr15, - strand): [NOT TARGETED]
	constitutive_region: 79320932-79321417 (0 hits)

locus_link: 84253 refseq: NM_032293 (chr9, + strand): [NOT TARGETED]
	constitutive_region: 125531575-125531863 (0 hits)
	alt_seg 0: 125531864-125531984 (0 hits)

locus_link: 6206 refseq: NM_001016 (chr6, + strand): [NOT TARGETED]
	constitutive_region: 133119248-133119268 (0 hits)

locus_link: 54762 refseq: NM_017577 (chr3, + strand): [NOT TARGETED]
	constitutive_region: 114985223-114986892 (0 hits)
	alt_seg 0: 114986893-114986918 (0 hits)

locus_link: 57178 refseq: NM_020338 (chr10, + strand): [MODULATED]
	constitutive_region: 80417106-80420737 (2 hits)
		RNA: hsa-miR-524*=MIMAT0002849 target_pos: 80420484
		RNA: hsa-miR-203=MIMAT0000264 target_pos: 80420615
	alt_seg 0: 80420738-80420879 (1 hits)
		RNA: hsa-miR-302c*=MIMAT0000716 target_pos: 80420844

locus_link: 3577 refseq: NM_000634 (chr2, - strand): [NOT TARGETED]
	constitutive_region: 219230592-219231425 (0 hits)
	alt_seg 0: 219230111-219230591 (0 hits)

locus_link: 92342 refseq: NM_033418 (chr1, - strand): [NOT TARGETED]
	constitutive_region: 166949048-166949096 (0 hits)

locus_link: 51112 refseq: NM_016030 (chr2, + strand): [NOT TARGETED]
	constitutive_region: 5092653-5092758 (0 hits)

locus_link: 25791 refseq: NM_019850 (chr2, - strand): [NOT TARGETED]
	constitutive_region: 233945951-233946739 (0 hits)

locus_link: 7010 refseq: NM_000459 (chr9, + strand): [NOT TARGETED]
	constitutive_region: 27219227-27220165 (0 hits)

locus_link: 56911 refseq: NM_020152 (chr21, + strand): [NOT TARGETED]
	constitutive_region: 29467657-29468326 (0 hits)
	alt_seg 0: 29468327-29468655 (0 hits)

locus_link: 134353 refseq: NM_173491 (chr5, + strand): [NOT TARGETED]
	constitutive_region: 157163164-157163220 (0 hits)

locus_link: 9254 refseq: NM_006030 (chr3, - strand): [NOT TARGETED]
	constitutive_region: 50359342-50361110 (0 hits)
	alt_seg 0: 50359250-50359341 (0 hits)

locus_link: 8912 refseq: NM_021098 (chr16, + strand): [NOT TARGETED]
	constitutive_region: 1210992-1211765 (0 hits)

locus_link: 253559 refseq: NM_153184 (chr3, + strand): [MODULATED]
	constitutive_region: 86036831-86038171 (5 hits)
		RNA: hsa-miR-498=MIMAT0002824 target_pos: 86037083
		RNA: hsa-miR-302c*=MIMAT0000716 target_pos: 86037105
		RNA: hsa-miR-218=MIMAT0000275 target_pos: 86037946
		RNA: hsa-miR-485-5p=MIMAT0002175 target_pos: 86037994
		RNA: hsa-miR-186=MIMAT0000456 target_pos: 86038158
	alt_seg 0: 86038172-86038844 (1 hits)
		RNA: hsa-miR-153=MIMAT0000439 target_pos: 86038180

locus_link: 6777 refseq: NM_012448 (chr17, - strand): [NOT TARGETED]
	constitutive_region: 40724606-40726922 (0 hits)
	alt_seg 0: 40724365-40724605 (0 hits)

locus_link: 65056 refseq: NM_022913 (chr5, + strand): [CONSTITUTIVELY TARGETED]
	constitutive_region: 56574461-56574790 (4 hits)
		RNA: hsa-miR-505=MIMAT0002876 target_pos: 56574632
		RNA: hsa-miR-524*=MIMAT0002849 target_pos: 56574648
		RNA: hsa-miR-23b=MIMAT0000418 target_pos: 56574733
		RNA: hsa-miR-126*=MIMAT0000444 target_pos: 56574767
	alt_seg 0: 56574791-56574844 (0 hits)
	alt_seg 1: 56574845-56575294 (0 hits)

locus_link: 6236 refseq: NM_004165 (chr16, - strand): [CONSTITUTIVELY TARGETED]
	constitutive_region: 66731828-66732217 (1 hits)
		RNA: hsa-miR-30e-5p=MIMAT0000692 target_pos: 66731863

locus_link: 79094 refseq: NM_024111 (chr15, + strand): [NOT TARGETED]
	constitutive_region: 38964025-38964766 (0 hits)

locus_link: 51200 refseq: NM_016352 (chr7, + strand): [NOT TARGETED]
	constitutive_region: 129515516-129517023 (0 hits)

locus_link: 8867 refseq: NM_003895 (chr21, - strand): [CONSTITUTIVELY TARGETED]
	constitutive_region: 32921472-32923703 (5 hits)
		RNA: hsa-miR-365=MIMAT0000710 target_pos: 32923640
		RNA: hsa-miR-367=MIMAT0000719 target_pos: 32923620
		RNA: hsa-miR-9=MIMAT0000441 target_pos: 32923307
		RNA: hsa-miR-497=MIMAT0002820 target_pos: 32922590
		RNA: hsa-miR-429=MIMAT0001536 target_pos: 32921551

locus_link: 26098 refseq: NM_015608 (chr10, + strand): [MODULATED]
	constitutive_region: 127026438-127026548 (1 hits)
		RNA: hsa-miR-506=MIMAT0002878 target_pos: 127026475
	alt_seg 0: 127026549-127027108 (1 hits)
		RNA: hsa-miR-27b=MIMAT0000419 target_pos: 127027057

locus_link: 2800 refseq: NM_002077 (chr9, - strand): [MODULATED]
	constitutive_region: 123017532-123018855 (1 hits)
		RNA: hsa-miR-522=MIMAT0002868 target_pos: 123018124
	alt_seg 0: 123016871-123017531 (0 hits)
	alt_seg 1: 123016699-123016870 (1 hits)
		RNA: hsa-miR-519a=MIMAT0002869 target_pos: 123016870
	alt_seg 2: 123016619-123016698 (0 hits)

locus_link: 79003 refseq: NM_024039 (chr17, + strand): [NOT TARGETED]
	constitutive_region: 5593362-5594688 (0 hits)

locus_link: 54991 refseq: NM_017891 (chr1, - strand): [NOT TARGETED]
	constitutive_region: 923262-924332 (0 hits)

locus_link: 23604 refseq: NM_014326 (chr15, - strand): [NOT TARGETED]
	constitutive_region: 61915940-61916537 (0 hits)
	alt_seg 0: 61915053-61915939 (0 hits)

locus_link: 7791 refseq: NM_003461 (chr7, + strand): [NOT TARGETED]
	constitutive_region: 142558702-142559129 (0 hits)

locus_link: 30850 refseq: NM_014603 (chr17, + strand): [CONSTITUTIVELY TARGETED]
	constitutive_region: 73597289-73599003 (1 hits)
		RNA: hsa-miR-124a=MIMAT0000422 target_pos: 73598660

locus_link: 6632 refseq: NM_006938 (chr18, + strand): [NOT TARGETED]
	constitutive_region: 17461083-17461181 (0 hits)
	alt_seg 0: 17461182-17462177 (0 hits)

locus_link: 85457 refseq: NM_033426 (chr14, + strand): [NOT TARGETED]
	constitutive_region: 75570699-75573663 (0 hits)

locus_link: 57665 refseq: NM_020905 (chr2, - strand): [NOT TARGETED]
	constitutive_region: 18720517-18720971 (0 hits)

locus_link: 59335 refseq: NM_021619 (chr9, + strand): [NOT TARGETED]
	constitutive_region: 128833098-128834413 (0 hits)

locus_link: 23047 refseq: NM_015032 (chr13, + strand): [MODULATED]
	constitutive_region: 31147187-31148041 (6 hits)
		RNA: hsa-miR-381=MIMAT0000736 target_pos: 31147489
		RNA: hsa-miR-9*=MIMAT0000442 target_pos: 31147495
		RNA: hsa-miR-223=MIMAT0000280 target_pos: 31147516
		RNA: hsa-miR-200a=MIMAT0000682 target_pos: 31147595
		RNA: hsa-miR-429=MIMAT0001536 target_pos: 31147860
		RNA: hsa-miR-199a*=MIMAT0000232 target_pos: 31148012
	alt_seg 0: 31148042-31150157 (2 hits)
		RNA: hsa-miR-151=MIMAT0000757 target_pos: 31148055
		RNA: hsa-miR-217=MIMAT0000274 target_pos: 31148210

locus_link: 137735 refseq: NM_139166 (chr8, - strand): [NOT TARGETED]
	constitutive_region: 107728295-107729849 (0 hits)

locus_link: 9972 refseq: NM_005124 (chr6, - strand): [ON-OFF]
	constitutive_region: 17724108-17724308 (0 hits)
	alt_seg 0: 17723587-17724107 (2 hits)
		RNA: hsa-miR-377=MIMAT0000730 target_pos: 17723834
		RNA: hsa-miR-361=MIMAT0000703 target_pos: 17723792
	alt_seg 1: 17723248-17723586 (6 hits)
		RNA: hsa-miR-383=MIMAT0000738 target_pos: 17723435
		RNA: hsa-miR-429=MIMAT0001536 target_pos: 17723406
		RNA: hsa-miR-197=MIMAT0000227 target_pos: 17723354
		RNA: hsa-miR-224=MIMAT0000281 target_pos: 17723351
		RNA: hsa-miR-135b=MIMAT0000758 target_pos: 17723317
		RNA: hsa-miR-302c*=MIMAT0000716 target_pos: 17723289

locus_link: 9097 refseq: NM_005151 (chr18, + strand): [CONSTITUTIVELY TARGETED]
	constitutive_region: 201281-201875 (1 hits)
		RNA: hsa-miR-497=MIMAT0002820 target_pos: 201779
	alt_seg 0: 201876-202046 (0 hits)
	alt_seg 1: 202047-202227 (0 hits)
	alt_seg 2: 202228-202846 (0 hits)

locus_link: 57099 refseq: NM_020371 (chr15, - strand): [NOT TARGETED]
	constitutive_region: 31874679-31874871 (0 hits)
	alt_seg 0: 31874487-31874678 (0 hits)

locus_link: 31 refseq: NM_198834 (chr17, - strand): [NOT TARGETED]
	constitutive_region: 35637945-35639802 (0 hits)
	alt_seg 0: 35637483-35637944 (0 hits)

locus_link: 27315 refseq: NM_014489 (chr11, + strand): [NOT TARGETED]
	constitutive_region: 3810994-3811888 (0 hits)

locus_link: 51778 refseq: NM_016599 (chr4, + strand): [NOT TARGETED]
	constitutive_region: 120566171-120566365 (0 hits)
	alt_seg 0: 120566366-120567756 (0 hits)

locus_link: 4093 refseq: NM_005905 (chr13, - strand): [NOT TARGETED]
	constitutive_region: 35220504-35220814 (0 hits)

locus_link: 2307 refseq: NM_004118 (chr20, - strand): [NOT TARGETED]
	constitutive_region: 31177107-31177354 (0 hits)

locus_link: 2706 refseq: NM_004004 (chr13, - strand): [NOT TARGETED]
	constitutive_region: 18559943-18561041 (0 hits)
	alt_seg 0: 18559685-18559942 (0 hits)
	alt_seg 1: 18559610-18559684 (0 hits)

locus_link: 6609 refseq: NM_000543 (chr11, + strand): [NOT TARGETED]
	constitutive_region: 6380143-6380530 (0 hits)

locus_link: 9200 refseq: NM_014241 (chr10, - strand): [NOT TARGETED]
	constitutive_region: 17636281-17636370 (0 hits)
	alt_seg 0: 17635965-17636280 (0 hits)

locus_link: 55531 refseq: NM_018712 (chr11, + strand): [CONSTITUTIVELY TARGETED]
	constitutive_region: 107073637-107075215 (2 hits)
		RNA: hsa-miR-200a=MIMAT0000682 target_pos: 107073859
		RNA: hsa-miR-369-3p=MIMAT0000721 target_pos: 107075119

locus_link: 79590 refseq: NM_145729 (chr1, - strand): [NOT TARGETED]
	constitutive_region: 153923891-153923983 (0 hits)

locus_link: 8546 refseq: NM_003664 (chr5, - strand): [CONSTITUTIVELY TARGETED]
	constitutive_region: 77382226-77382800 (3 hits)
		RNA: hsa-miR-198=MIMAT0000228 target_pos: 77382785
		RNA: hsa-miR-126*=MIMAT0000444 target_pos: 77382720
		RNA: hsa-miR-9=MIMAT0000441 target_pos: 77382597

locus_link: 92521 refseq: NM_152904 (chr17, + strand): [NOT TARGETED]
	constitutive_region: 20302220-20302517 (0 hits)
	alt_seg 0: 20302518-20304769 (0 hits)

locus_link: 79959 refseq: NM_024899 (chr18, - strand): [NOT TARGETED]
	constitutive_region: 12663096-12663365 (0 hits)
	alt_seg 0: 12662884-12663095 (0 hits)
	alt_seg 1: 12662632-12662883 (0 hits)

locus_link: 79666 refseq: NM_024613 (chr8, + strand): [NOT TARGETED]
	constitutive_region: 96123602-96123835 (0 hits)
	alt_seg 0: 96123836-96124298 (0 hits)
	alt_seg 1: 96124299-96124389 (0 hits)
	alt_seg 2: 96124390-96125494 (0 hits)

locus_link: 3336 refseq: NM_002157 (chr2, + strand): [CONSTITUTIVELY TARGETED]
	constitutive_region: 198570523-198570642 (1 hits)
		RNA: hsa-miR-496=MIMAT0002818 target_pos: 198570596
	alt_seg 0: 198570643-198570709 (0 hits)

locus_link: 4629 refseq: NM_002474 (chr16, - strand): [NOT TARGETED]
	constitutive_region: 15763435-15764288 (0 hits)

locus_link: 91107 refseq: NM_033452 (chr17, - strand): [NOT TARGETED]
	constitutive_region: 74467369-74467688 (0 hits)

locus_link: 55717 refseq: NM_018117 (chr10, + strand): [NOT TARGETED]
	constitutive_region: 122332809-122333619 (0 hits)

locus_link: 8312 refseq: NM_181050 (chr16, - strand): [NOT TARGETED]
	constitutive_region: 277447-278124 (0 hits)

locus_link: 4969 refseq: NM_014057 (chr9, - strand): [NOT TARGETED]
	constitutive_region: 90489218-90489312 (0 hits)
	alt_seg 0: 90488702-90489217 (0 hits)
	alt_seg 1: 90488428-90488701 (0 hits)
	alt_seg 2: 90488322-90488427 (0 hits)
	alt_seg 3: 90488055-90488321 (0 hits)
	alt_seg 4: 90487671-90488054 (0 hits)

locus_link: 8807 refseq: NM_003853 (chr2, + strand): [NOT TARGETED]
	constitutive_region: 102690038-102690421 (0 hits)

locus_link: 6529 refseq: NM_003042 (chr3, + strand): [CONSTITUTIVELY TARGETED]
	constitutive_region: 11053649-11055930 (4 hits)
		RNA: hsa-let-7i=MIMAT0000415 target_pos: 11053746
		RNA: hsa-miR-27b=MIMAT0000419 target_pos: 11055589
		RNA: hsa-miR-429=MIMAT0001536 target_pos: 11055771
		RNA: hsa-miR-369-3p=MIMAT0000721 target_pos: 11055773

locus_link: 8337 refseq: NM_003516 (chr1, + strand): [NOT TARGETED]
	constitutive_region: 147039652-147039773 (0 hits)

locus_link: 10955 refseq: NM_198941 (chr20, - strand): [NOT TARGETED]
	constitutive_region: 43814258-43814367 (0 hits)
	alt_seg 0: 43814055-43814257 (0 hits)
	alt_seg 1: 43813664-43814054 (0 hits)
	alt_seg 2: 43813599-43813663 (0 hits)
	alt_seg 3: 43813549-43813598 (0 hits)
	alt_seg 4: 43813280-43813548 (0 hits)

locus_link: 220388 refseq: NM_152723 (chr11, - strand): [NOT TARGETED]
	constitutive_region: 85122218-85122358 (0 hits)
	alt_seg 0: 85122147-85122217 (0 hits)

locus_link: 83752 refseq: NM_031490 (chr16, + strand): [NOT TARGETED]
	constitutive_region: 48163672-48163862 (0 hits)
	alt_seg 0: 48163863-48165060 (0 hits)

locus_link: 152002 refseq: NM_152531 (chr3, - strand): [NOT TARGETED]
	constitutive_region: 196108522-196109953 (0 hits)

locus_link: 4208 refseq: NM_002397 (chr5, - strand): [ON-OFF]
	constitutive_region: 88102244-88102495 (0 hits)
	alt_seg 0: 88101461-88102243 (5 hits)
		RNA: hsa-miR-380-3p=MIMAT0000735 target_pos: 88101808
		RNA: hsa-miR-520f=MIMAT0002830 target_pos: 88101646
		RNA: hsa-miR-135b=MIMAT0000758 target_pos: 88101634
		RNA: hsa-miR-330=MIMAT0000751 target_pos: 88101616
		RNA: hsa-miR-9*=MIMAT0000442 target_pos: 88101492
	alt_seg 1: 88100735-88101460 (0 hits)
	alt_seg 2: 88098132-88100734 (9 hits)
		RNA: hsa-miR-448=MIMAT0001532 target_pos: 88100012
		RNA: hsa-miR-524*=MIMAT0002849 target_pos: 88098952
		RNA: hsa-miR-9=MIMAT0000441 target_pos: 88098703
		RNA: hsa-miR-202=MIMAT0002811 target_pos: 88098603
		RNA: hsa-miR-202=MIMAT0002811 target_pos: 88098586
		RNA: hsa-miR-105=MIMAT0000102 target_pos: 88098361
		RNA: hsa-miR-21=MIMAT0000076 target_pos: 88098322
		RNA: hsa-miR-214=MIMAT0000271 target_pos: 88098195
		RNA: hsa-miR-518a-2*=MIMAT0002865 target_pos: 88098167

locus_link: 7134 refseq: NM_003280 (chr3, - strand): [NOT TARGETED]
	constitutive_region: 52443589-52443761 (0 hits)

locus_link: 4729 refseq: NM_021074 (chr18, + strand): [NOT TARGETED]
	constitutive_region: 9124274-9124329 (0 hits)

locus_link: 4329 refseq: NM_005589 (chr14, - strand): [NOT TARGETED]
	constitutive_region: 72517265-72517387 (0 hits)
	alt_seg 0: 72517193-72517264 (0 hits)

locus_link: 9748 refseq: NM_014720 (chr10, + strand): [NOT TARGETED]
	constitutive_region: 105450062-105450428 (0 hits)
	alt_seg 0: 105450429-105451890 (0 hits)
	alt_seg 1: 105451891-105451922 (0 hits)
	alt_seg 2: 105451923-105452376 (0 hits)

locus_link: 64781 refseq: NM_182661 (chr22, - strand): [NOT TARGETED]
	constitutive_region: 45292551-45294134 (0 hits)
	alt_seg 0: 45292420-45292550 (0 hits)

locus_link: 60482 refseq: NM_021815 (chr2, + strand): [CONSTITUTIVELY TARGETED]
	constitutive_region: 108248714-108251844 (1 hits)
		RNA: hsa-miR-135b=MIMAT0000758 target_pos: 108249921

locus_link: 60492 refseq: NM_021825 (chr11, - strand): [NOT TARGETED]
	constitutive_region: 82699119-82699262 (0 hits)
	alt_seg 0: 82698811-82699118 (0 hits)

locus_link: 1293 refseq: NM_057164 (chr2, - strand): [CONSTITUTIVELY TARGETED]
	constitutive_region: 238519554-238520168 (1 hits)
		RNA: hsa-miR-29c=MIMAT0000681 target_pos: 238519998
	alt_seg 0: 238519413-238519553 (0 hits)

locus_link: 10804 refseq: NM_006783 (chr13, - strand): [NOT TARGETED]
	constitutive_region: 18594109-18594835 (0 hits)

locus_link: 6137 refseq: NM_000977 (chr16, + strand): [NOT TARGETED]
	constitutive_region: 89373216-89373617 (0 hits)

locus_link: 8991 refseq: NM_003944 (chr1, - strand): [NOT TARGETED]
	constitutive_region: 148553370-148553602 (0 hits)

locus_link: 662 refseq: NM_001205 (chr5, + strand): [NOT TARGETED]
	constitutive_region: 172571844-172572292 (0 hits)

locus_link: 8894 refseq: NM_003908 (chr20, - strand): [NOT TARGETED]
	constitutive_region: 33393105-33393213 (0 hits)
	alt_seg 0: 33392926-33393104 (0 hits)
	alt_seg 1: 33391792-33392925 (0 hits)

locus_link: 127703 refseq: NM_152374 (chr1, - strand): [NOT TARGETED]
	constitutive_region: 35607141-35608896 (0 hits)

locus_link: 80185 refseq: NM_025115 (chr8, - strand): [NOT TARGETED]
	constitutive_region: 33414265-33414360 (0 hits)
	alt_seg 0: 33414141-33414264 (0 hits)

locus_link: 51582 refseq: NM_015878 (chr8, - strand): [MODULATED]
	constitutive_region: 103797110-103797379 (1 hits)
		RNA: hsa-miR-206=MIMAT0000462 target_pos: 103797320
	alt_seg 0: 103796874-103797109 (2 hits)
		RNA: hsa-miR-224=MIMAT0000281 target_pos: 103796957
		RNA: hsa-miR-139=MIMAT0000250 target_pos: 103796902
	alt_seg 1: 103796820-103796873 (2 hits)
		RNA: hsa-miR-485-3p=MIMAT0002176 target_pos: 103796844
		RNA: hsa-miR-154*=MIMAT0000453 target_pos: 103796843
	alt_seg 2: 103796635-103796819 (0 hits)
	alt_seg 3: 103796506-103796634 (0 hits)
	alt_seg 4: 103796471-103796505 (0 hits)
	alt_seg 5: 103795217-103796470 (0 hits)

locus_link: 55056 refseq: NM_016655 (chr15, - strand): [ON-OFF]
	alt_seg 0: 48285446-48285512 (0 hits)

locus_link: 201595 refseq: NM_178862 (chr3, + strand): [NOT TARGETED]
	constitutive_region: 31649321-31649495 (0 hits)

locus_link: 178 refseq: NM_000642 (chr1, + strand): [NOT TARGETED]
	constitutive_region: 99850127-99850471 (0 hits)
	alt_seg 0: 99850472-99852495 (0 hits)

locus_link: 55967 refseq: NM_018838 (chr12, - strand): [NOT TARGETED]
	constitutive_region: 93867582-93867685 (0 hits)

locus_link: 3156 refseq: NM_000859 (chr5, + strand): [NOT TARGETED]
	constitutive_region: 74740237-74740325 (0 hits)
	alt_seg 0: 74740326-74740973 (0 hits)
	alt_seg 1: 74740974-74741274 (0 hits)
	alt_seg 2: 74741275-74741319 (0 hits)
	alt_seg 3: 74741320-74741620 (0 hits)
	alt_seg 4: 74741621-74741995 (0 hits)

locus_link: 3992 refseq: NM_013402 (chr11, - strand): [NOT TARGETED]
	constitutive_region: 61345109-61345244 (0 hits)
	alt_seg 0: 61344087-61345108 (0 hits)
	alt_seg 1: 61342461-61344086 (0 hits)

locus_link: 10112 refseq: NM_005733 (chr5, + strand): [NOT TARGETED]
	constitutive_region: 137599315-137599561 (0 hits)
	alt_seg 0: 137599562-137599620 (0 hits)

locus_link: 9821 refseq: NM_014781 (chr8, - strand): [NOT TARGETED]
	constitutive_region: 53586102-53586303 (0 hits)
	alt_seg 0: 53585408-53586101 (0 hits)
	alt_seg 1: 53585114-53585407 (0 hits)
	alt_seg 2: 53584982-53585113 (0 hits)

locus_link: 1429 refseq: NM_001889 (chr1, - strand): [NOT TARGETED]
	constitutive_region: 74541590-74541916 (0 hits)
	alt_seg 0: 74541405-74541589 (0 hits)
	alt_seg 1: 74541106-74541404 (0 hits)
	alt_seg 2: 74540932-74541105 (0 hits)

locus_link: 29035 refseq: NM_014117 (chr16, + strand): [MODULATED]
	constitutive_region: 9178065-9178223 (2 hits)
		RNA: hsa-miR-107=MIMAT0000104 target_pos: 9178094
		RNA: hsa-miR-497=MIMAT0002820 target_pos: 9178095
	alt_seg 0: 9178224-9178684 (4 hits)
		RNA: hsa-miR-211=MIMAT0000268 target_pos: 9178375
		RNA: hsa-miR-214=MIMAT0000271 target_pos: 9178441
		RNA: hsa-miR-429=MIMAT0001536 target_pos: 9178468
		RNA: hsa-miR-518a-2*=MIMAT0002865 target_pos: 9178519
	alt_seg 1: 9178685-9179734 (0 hits)
	alt_seg 2: 9179735-9180156 (1 hits)
		RNA: hsa-miR-183=MIMAT0000261 target_pos: 9180139
	alt_seg 3: 9180157-9180229 (0 hits)
	alt_seg 4: 9180230-9180854 (0 hits)

locus_link: 10771 refseq: NM_006624 (chr10, + strand): [CONSTITUTIVELY TARGETED]
	constitutive_region: 252407-253475 (14 hits)
		RNA: hsa-miR-19b=MIMAT0000074 target_pos: 252509
		RNA: hsa-miR-138=MIMAT0000430 target_pos: 252513
		RNA: hsa-miR-19b=MIMAT0000074 target_pos: 252545
		RNA: hsa-miR-196b=MIMAT0001080 target_pos: 252817
		RNA: hsa-miR-337=MIMAT0000754 target_pos: 252853
		RNA: hsa-miR-10b=MIMAT0000254 target_pos: 252936
		RNA: hsa-miR-370=MIMAT0000722 target_pos: 252948
		RNA: hsa-miR-9*=MIMAT0000442 target_pos: 253041
		RNA: hsa-miR-337=MIMAT0000754 target_pos: 253093
		RNA: hsa-miR-19b=MIMAT0000074 target_pos: 253133
		RNA: hsa-miR-203=MIMAT0000264 target_pos: 253139
		RNA: hsa-miR-196b=MIMAT0001080 target_pos: 253202
		RNA: hsa-miR-520d=MIMAT0002856 target_pos: 253341
		RNA: hsa-miR-381=MIMAT0000736 target_pos: 253446
	alt_seg 0: 253476-253583 (0 hits)

locus_link: 1974 refseq: NM_001967 (chr3, + strand): [MODULATED]
	constitutive_region: 187827968-187828464 (5 hits)
		RNA: hsa-miR-217=MIMAT0000274 target_pos: 187827994
		RNA: hsa-miR-335=MIMAT0000765 target_pos: 187828131
		RNA: hsa-miR-132=MIMAT0000426 target_pos: 187828174
		RNA: hsa-miR-126*=MIMAT0000444 target_pos: 187828279
		RNA: hsa-miR-302c*=MIMAT0000716 target_pos: 187828333
	alt_seg 0: 187828465-187828593 (1 hits)
		RNA: hsa-miR-181d=MIMAT0002821 target_pos: 187828568

locus_link: 5702 refseq: NM_002804 (chr11, - strand): [NOT TARGETED]
	constitutive_region: 47404638-47404696 (0 hits)

locus_link: 79624 refseq: NM_024573 (chr6, + strand): [NOT TARGETED]
	constitutive_region: 151821233-151821773 (0 hits)
	alt_seg 0: 151821774-151822227 (0 hits)

locus_link: 3611 refseq: NM_004517 (chr11, + strand): [NOT TARGETED]
	constitutive_region: 6596148-6596410 (0 hits)

locus_link: 9782 refseq: NM_018834 (chr5, + strand): [MODULATED]
	constitutive_region: 138741297-138741679 (1 hits)
		RNA: hsa-miR-129=MIMAT0000242 target_pos: 138741461
	alt_seg 0: 138741680-138742300 (4 hits)
		RNA: hsa-miR-409-3p=MIMAT0001639 target_pos: 138741706
		RNA: hsa-miR-206=MIMAT0000462 target_pos: 138741707
		RNA: hsa-miR-24=MIMAT0000080 target_pos: 138741724
		RNA: hsa-miR-429=MIMAT0001536 target_pos: 138741985
	alt_seg 1: 138742301-138743264 (1 hits)
		RNA: hsa-miR-302c*=MIMAT0000716 target_pos: 138742337

locus_link: 22827 refseq: NM_078480 (chr8, - strand): [NOT TARGETED]
	constitutive_region: 145004537-145004672 (0 hits)

locus_link: 55760 refseq: NM_018180 (chr10, - strand): [NOT TARGETED]
	constitutive_region: 127099494-127099657 (0 hits)
	alt_seg 0: 127099312-127099493 (0 hits)

locus_link: 8202 refseq: NM_006534 (chr20, + strand): [ON-OFF]
	constitutive_region: 46967580-46967900 (0 hits)
	alt_seg 0: 46967901-46968491 (1 hits)
		RNA: hsa-miR-519d=MIMAT0002853 target_pos: 46968298
	alt_seg 1: 46968492-46971038 (3 hits)
		RNA: hsa-miR-369-3p=MIMAT0000721 target_pos: 46968574
		RNA: hsa-miR-519d=MIMAT0002853 target_pos: 46968880
		RNA: hsa-miR-520h=MIMAT0002867 target_pos: 46968881

locus_link: 93081 refseq: NM_138779 (chr13, - strand): [NOT TARGETED]
	constitutive_region: 101116690-101116753 (0 hits)
	alt_seg 0: 101116546-101116689 (0 hits)
	alt_seg 1: 101116462-101116545 (0 hits)

locus_link: 84034 refseq: NM_032048 (chr18, + strand): [CONSTITUTIVELY TARGETED]
	constitutive_region: 2903399-2904064 (3 hits)
		RNA: hsa-miR-507=MIMAT0002879 target_pos: 2904028
		RNA: hsa-miR-511=MIMAT0002808 target_pos: 2904032
		RNA: hsa-miR-339=MIMAT0000764 target_pos: 2904035
	alt_seg 0: 2904065-2905991 (0 hits)

locus_link: 7694 refseq: NM_003436 (chr19, + strand): [NOT TARGETED]
	constitutive_region: 63271638-63272242 (0 hits)

locus_link: 716 refseq: NM_001734 (chr12, + strand): [NOT TARGETED]
	constitutive_region: 7048213-7048594 (0 hits)

locus_link: 85365 refseq: NM_033087 (chr9, - strand): [NOT TARGETED]
	constitutive_region: 97359929-97360055 (0 hits)
	alt_seg 0: 97359740-97359928 (0 hits)
	alt_seg 1: 97359485-97359739 (0 hits)
	alt_seg 2: 97358568-97359484 (0 hits)

locus_link: 7222 refseq: NM_003305 (chr4, - strand): [CONSTITUTIVELY TARGETED]
	constitutive_region: 123259254-123259713 (1 hits)
		RNA: hsa-miR-26b=MIMAT0000083 target_pos: 123259642

locus_link: 91392 refseq: NM_033210 (chr3, + strand): [NOT TARGETED]
	constitutive_region: 44724533-44725907 (0 hits)

locus_link: 29085 refseq: NM_014172 (chr9, + strand): [NOT TARGETED]
	constitutive_region: 135102589-135102763 (0 hits)

locus_link: 9627 refseq: NM_005460 (chr5, + strand): [NOT TARGETED]
	constitutive_region: 121875404-121875966 (0 hits)

locus_link: 940 refseq: NM_006139 (chr2, + strand): [NOT TARGETED]
	constitutive_region: 204802175-204802942 (0 hits)

locus_link: 54583 refseq: NM_022051 (chr1, - strand): [CONSTITUTIVELY TARGETED]
	constitutive_region: 228536670-228537163 (1 hits)
		RNA: hsa-miR-429=MIMAT0001536 target_pos: 228536737
	alt_seg 0: 228534513-228536669 (0 hits)

locus_link: 200734 refseq: NM_181784 (chr2, - strand): [CONSTITUTIVELY TARGETED]
	constitutive_region: 65512620-65515170 (5 hits)
		RNA: hsa-miR-218=MIMAT0000275 target_pos: 65513185
		RNA: hsa-miR-345=MIMAT0000772 target_pos: 65512881
		RNA: hsa-miR-485-3p=MIMAT0002176 target_pos: 65512626
		RNA: hsa-miR-154*=MIMAT0000453 target_pos: 65512625
		RNA: hsa-miR-493=MIMAT0002813 target_pos: 65512620
	alt_seg 0: 65512522-65512619 (1 hits)
		RNA: hsa-miR-485-3p=MIMAT0002176 target_pos: 65512578

locus_link: 84079 refseq: NM_032139 (chr19, - strand): [CONSTITUTIVELY TARGETED]
	constitutive_region: 37779763-37780892 (3 hits)
		RNA: hsa-miR-323=MIMAT0000755 target_pos: 37779809
		RNA: hsa-miR-506=MIMAT0002878 target_pos: 37779805
		RNA: hsa-miR-96=MIMAT0000095 target_pos: 37779792

locus_link: 317761 refseq: NM_174978 (chr14, - strand): [NOT TARGETED]
	constitutive_region: 58892716-58893605 (0 hits)

locus_link: 21 refseq: NM_001089 (chr16, - strand): [NOT TARGETED]
	constitutive_region: 2265809-2266600 (0 hits)

locus_link: 256471 refseq: NM_152778 (chr4, - strand): [NOT TARGETED]
	constitutive_region: 129300399-129300607 (0 hits)
	alt_seg 0: 129300296-129300398 (0 hits)

locus_link: 523 refseq: NM_001690 (chr3, + strand): [MODULATED]
	constitutive_region: 114849172-114849522 (2 hits)
		RNA: hsa-miR-143=MIMAT0000435 target_pos: 114849248
		RNA: hsa-miR-206=MIMAT0000462 target_pos: 114849348
	alt_seg 0: 114849523-114851803 (1 hits)
		RNA: hsa-miR-200a=MIMAT0000682 target_pos: 114851636

locus_link: 4862 refseq: NM_002518 (chr2, + strand): [ON-OFF]
	constitutive_region: 101233441-101233909 (0 hits)
	alt_seg 0: 101233910-101234634 (9 hits)
		RNA: hsa-miR-19b=MIMAT0000074 target_pos: 101233937
		RNA: hsa-miR-515-3p=MIMAT0002827 target_pos: 101233966
		RNA: hsa-miR-519e=MIMAT0002829 target_pos: 101233967
		RNA: hsa-miR-519d=MIMAT0002853 target_pos: 101233968
		RNA: hsa-miR-199b=MIMAT0000263 target_pos: 101234168
		RNA: hsa-miR-218=MIMAT0000275 target_pos: 101234227
		RNA: hsa-miR-519a=MIMAT0002869 target_pos: 101234429
		RNA: hsa-miR-519d=MIMAT0002853 target_pos: 101234430
		RNA: hsa-miR-126*=MIMAT0000444 target_pos: 101234530
	alt_seg 1: 101234635-101234682 (0 hits)

locus_link: 93973 refseq: NM_022899 (chr3, - strand): [NOT TARGETED]
	constitutive_region: 53860029-53860095 (0 hits)
	alt_seg 0: 53859962-53860028 (0 hits)
	alt_seg 1: 53859878-53859961 (0 hits)
	alt_seg 2: 53858595-53859877 (0 hits)
	alt_seg 3: 53858442-53858594 (0 hits)

locus_link: 7809 refseq: NM_057176 (chr1, + strand): [NOT TARGETED]
	constitutive_region: 54844216-54844377 (0 hits)

locus_link: 6344 refseq: NM_002980 (chr2, - strand): [NOT TARGETED]
	constitutive_region: 120292570-120292839 (0 hits)

locus_link: 27346 refseq: NM_014573 (chr17, + strand): [NOT TARGETED]
	constitutive_region: 26799380-26800337 (0 hits)
	alt_seg 0: 26800338-26800812 (0 hits)
	alt_seg 1: 26800813-26801271 (0 hits)

locus_link: 22879 refseq: NM_014940 (chr16, + strand): [NOT TARGETED]
	constitutive_region: 77011729-77012215 (0 hits)
	alt_seg 0: 77012216-77013060 (0 hits)

locus_link: 57596 refseq: NM_020836 (chr14, - strand): [CONSTITUTIVELY TARGETED]
	constitutive_region: 98993529-98994348 (1 hits)
		RNA: hsa-let-7i=MIMAT0000415 target_pos: 98993649

locus_link: 79709 refseq: NM_024656 (chr19, + strand): [NOT TARGETED]
	constitutive_region: 17553250-17554964 (0 hits)

locus_link: 10329 refseq: NM_014254 (chr12, + strand): [NOT TARGETED]
	constitutive_region: 62489136-62489520 (0 hits)
	alt_seg 0: 62489521-62489605 (0 hits)

locus_link: 10308 refseq: NM_003414 (chr16, + strand): [NOT TARGETED]
	constitutive_region: 31963859-31964233 (0 hits)
	alt_seg 0: 31964234-31964685 (0 hits)

locus_link: 3937 refseq: NM_005565 (chr5, - strand): [NOT TARGETED]
	constitutive_region: 169656425-169656597 (0 hits)
	alt_seg 0: 169656278-169656424 (0 hits)
	alt_seg 1: 169655984-169656277 (0 hits)

locus_link: 3162 refseq: NM_002133 (chr22, + strand): [NOT TARGETED]
	constitutive_region: 34114142-34114749 (0 hits)

locus_link: 84690 refseq: NM_032598 (chr17, - strand): [NOT TARGETED]
	constitutive_region: 3549905-3550033 (0 hits)

locus_link: 79567 refseq: NM_024519 (chr16, + strand): [NOT TARGETED]
	constitutive_region: 67356599-67356918 (0 hits)

locus_link: 351 refseq: NM_000484 (chr21, - strand): [ON-OFF]
	constitutive_region: 26175534-26175853 (0 hits)
	alt_seg 0: 26175006-26175533 (3 hits)
		RNA: hsa-miR-324-5p=MIMAT0000761 target_pos: 26175456
		RNA: hsa-miR-153=MIMAT0000439 target_pos: 26175391
		RNA: hsa-miR-520d=MIMAT0002856 target_pos: 26175140
	alt_seg 1: 26174736-26175005 (0 hits)

locus_link: 166824 refseq: NM_177532 (chr4, - strand): [NOT TARGETED]
	constitutive_region: 74906563-74908204 (0 hits)

locus_link: 595 refseq: NM_053056 (chr11, + strand): [ON-OFF]
	constitutive_region: 69238977-69239167 (0 hits)
	alt_seg 0: 69239168-69242170 (8 hits)
		RNA: hsa-miR-520d*=MIMAT0002855 target_pos: 69239866
		RNA: hsa-miR-338=MIMAT0000763 target_pos: 69239888
		RNA: hsa-miR-520f=MIMAT0002830 target_pos: 69239993
		RNA: hsa-miR-520d=MIMAT0002856 target_pos: 69239994
		RNA: hsa-miR-519d=MIMAT0002853 target_pos: 69239995
		RNA: hsa-miR-323=MIMAT0000755 target_pos: 69241151
		RNA: hsa-miR-23b=MIMAT0000418 target_pos: 69241152
		RNA: hsa-miR-202=MIMAT0002811 target_pos: 69241194

locus_link: 23683 refseq: NM_005813 (chr2, - strand): [NOT TARGETED]
	constitutive_region: 37454622-37454856 (0 hits)
	alt_seg 0: 37453516-37454621 (0 hits)
	alt_seg 1: 37452392-37453515 (0 hits)
	alt_seg 2: 37452196-37452391 (0 hits)

locus_link: 6996 refseq: NM_003211 (chr12, + strand): [ON-OFF]
	constitutive_region: 102883332-102884459 (0 hits)
	alt_seg 0: 102884460-102885010 (1 hits)
		RNA: hsa-miR-30e-5p=MIMAT0000692 target_pos: 102884731
	alt_seg 1: 102885011-102885061 (0 hits)
	alt_seg 2: 102885062-102885110 (0 hits)

locus_link: 23569 refseq: NM_012387 (chr1, + strand): [NOT TARGETED]
	constitutive_region: 17071328-17071575 (0 hits)

locus_link: 90459 refseq: NM_153332 (chr8, + strand): [NOT TARGETED]
	constitutive_region: 8924951-8925824 (0 hits)
	alt_seg 0: 8925825-8925899 (0 hits)

locus_link: 8564 refseq: NM_003679 (chr1, + strand): [NOT TARGETED]
	constitutive_region: 238796601-238796738 (0 hits)
	alt_seg 0: 238796739-238797910 (0 hits)
	alt_seg 1: 238797911-238800093 (0 hits)

locus_link: 1854 refseq: NM_001948 (chr15, + strand): [NOT TARGETED]
	constitutive_region: 46350328-46350563 (0 hits)
	alt_seg 0: 46350564-46350666 (0 hits)
	alt_seg 1: 46350667-46350808 (0 hits)
	alt_seg 2: 46350809-46351622 (0 hits)

locus_link: 835 refseq: NM_032982 (chr7, + strand): [NOT TARGETED]
	constitutive_region: 142473091-142475424 (0 hits)
	alt_seg 0: 142475425-142475712 (0 hits)

locus_link: 84059 refseq: NM_032119 (chr5, + strand): [NOT TARGETED]
	constitutive_region: 90543787-90543926 (0 hits)
	alt_seg 0: 90543927-90544097 (0 hits)

locus_link: 219790 refseq: NM_145307 (chr10, - strand): [NOT TARGETED]
	constitutive_region: 63301011-63302271 (0 hits)
	alt_seg 0: 63297561-63301010 (0 hits)
	alt_seg 1: 63297449-63297560 (0 hits)

locus_link: 64219 refseq: NM_022368 (chrX, - strand): [NOT TARGETED]
	constitutive_region: 67247826-67247942 (0 hits)
	alt_seg 0: 67247496-67247825 (0 hits)

locus_link: 25897 refseq: NM_015435 (chr8, - strand): [MODULATED]
	constitutive_region: 101226154-101227368 (1 hits)
		RNA: hsa-miR-9=MIMAT0000441 target_pos: 101226409
	alt_seg 0: 101225881-101226153 (1 hits)
		RNA: hsa-miR-29c=MIMAT0000681 target_pos: 101226096

locus_link: 55347 refseq: NM_018394 (chr3, + strand): [NOT TARGETED]
	constitutive_region: 113031466-113031599 (0 hits)
	alt_seg 0: 113031600-113031724 (0 hits)
	alt_seg 1: 113031725-113033111 (0 hits)

locus_link: 55206 refseq: NM_018183 (chr12, - strand): [MODULATED]
	constitutive_region: 122217464-122217982 (1 hits)
		RNA: hsa-miR-125a=MIMAT0000443 target_pos: 122217604
	alt_seg 0: 122216604-122217463 (3 hits)
		RNA: hsa-miR-493=MIMAT0002813 target_pos: 122216869
		RNA: hsa-miR-23b=MIMAT0000418 target_pos: 122216862
		RNA: hsa-miR-130b=MIMAT0000691 target_pos: 122216693

locus_link: 1267 refseq: NM_033133 (chr17, + strand): [NOT TARGETED]
	constitutive_region: 40499104-40500356 (0 hits)
	alt_seg 0: 40500357-40501886 (0 hits)
	alt_seg 1: 40501887-40502914 (0 hits)

locus_link: 114299 refseq: NM_147150 (chr9, + strand): [MODULATED]
	constitutive_region: 108310612-108311600 (1 hits)
		RNA: hsa-miR-9*=MIMAT0000442 target_pos: 108311326
	alt_seg 0: 108311601-108312356 (2 hits)
		RNA: hsa-miR-217=MIMAT0000274 target_pos: 108312074
		RNA: hsa-miR-429=MIMAT0001536 target_pos: 108312077
	alt_seg 1: 108312357-108314604 (1 hits)
		RNA: hsa-miR-137=MIMAT0000429 target_pos: 108312390

locus_link: 79571 refseq: NM_024523 (chr7, - strand): [NOT TARGETED]
	constitutive_region: 126775175-126776558 (0 hits)

locus_link: 4620 refseq: NM_017534 (chr17, - strand): [CONSTITUTIVELY TARGETED]
	constitutive_region: 10625034-10625164 (1 hits)
		RNA: hsa-miR-23b=MIMAT0000418 target_pos: 10625119

locus_link: 252839 refseq: NM_016456 (chr1, - strand): [NOT TARGETED]
	constitutive_region: 198392162-198393049 (0 hits)

locus_link: 9550 refseq: NM_004888 (chr9, + strand): [NOT TARGETED]
	constitutive_region: 112736065-112736183 (0 hits)
	alt_seg 0: 112736184-112736694 (0 hits)

locus_link: 4015 refseq: NM_002317 (chr5, - strand): [NOT TARGETED]
	constitutive_region: 121478300-121478655 (0 hits)

locus_link: 901 refseq: NM_004354 (chr4, + strand): [ON-OFF]
	constitutive_region: 78545469-78546324 (0 hits)
	alt_seg 0: 78546325-78546574 (1 hits)
		RNA: hsa-miR-144=MIMAT0000436 target_pos: 78546560
	alt_seg 1: 78546575-78546753 (0 hits)

locus_link: 113 refseq: NM_001114 (chr16, + strand): [NOT TARGETED]
	constitutive_region: 50127446-50128069 (0 hits)
	alt_seg 0: 50128070-50130073 (0 hits)

locus_link: 2191 refseq: NM_004460 (chr2, - strand): [NOT TARGETED]
	constitutive_region: 163229745-163230034 (0 hits)

locus_link: 284370 refseq: NM_198480 (chr19, - strand): [NOT TARGETED]
	constitutive_region: 57186411-57187946 (0 hits)

locus_link: 91894 refseq: NM_080659 (chr11, + strand): [NOT TARGETED]
	constitutive_region: 111334569-111335242 (0 hits)

locus_link: 153830 refseq: NM_144726 (chr5, - strand): [CONSTITUTIVELY TARGETED]
	constitutive_region: 158565315-158566574 (3 hits)
		RNA: hsa-miR-19b=MIMAT0000074 target_pos: 158565661
		RNA: hsa-miR-130b=MIMAT0000691 target_pos: 158565660
		RNA: hsa-miR-181d=MIMAT0002821 target_pos: 158565341

locus_link: 8322 refseq: NM_012193 (chr11, - strand): [ON-OFF]
	constitutive_region: 86387964-86388493 (0 hits)
	alt_seg 0: 86386044-86387963 (0 hits)
	alt_seg 1: 86383032-86386043 (1 hits)
		RNA: hsa-miR-101=MIMAT0000099 target_pos: 86383113

locus_link: 7021 refseq: NM_003221 (chr6, + strand): [ON-OFF]
	constitutive_region: 50857938-50858000 (0 hits)
	alt_seg 0: 50858001-50858287 (1 hits)
		RNA: hsa-miR-9*=MIMAT0000442 target_pos: 50858010

locus_link: 9639 refseq: NM_014629 (chr8, + strand): [NOT TARGETED]
	constitutive_region: 1892833-1893490 (0 hits)
	alt_seg 0: 1893491-1894210 (0 hits)

locus_link: 10921 refseq: NM_080594 (chr16, - strand): [NOT TARGETED]
	constitutive_region: 2243055-2243890 (0 hits)

locus_link: 84684 refseq: NM_032594 (chr14, + strand): [NOT TARGETED]
	constitutive_region: 33995195-33996298 (0 hits)

locus_link: 6540 refseq: NM_016615 (chr12, - strand): [NOT TARGETED]
	constitutive_region: 200053-200376 (0 hits)

locus_link: 133584 refseq: NM_182798 (chr5, + strand): [ON-OFF]
	constitutive_region: 38509586-38509986 (0 hits)
	alt_seg 0: 38509987-38510152 (0 hits)
	alt_seg 1: 38510153-38510541 (1 hits)
		RNA: hsa-miR-520d*=MIMAT0002855 target_pos: 38510257
	alt_seg 2: 38510542-38510617 (0 hits)
	alt_seg 3: 38510618-38511083 (0 hits)

locus_link: 254042 refseq: NM_199227 (chr2, + strand): [NOT TARGETED]
	constitutive_region: 173147675-173148037 (0 hits)

locus_link: 56658 refseq: NM_021253 (chr6, + strand): [NOT TARGETED]
	constitutive_region: 30416181-30417392 (0 hits)

locus_link: 54927 refseq: NM_017812 (chr7, - strand): [NOT TARGETED]
	constitutive_region: 131885863-131886630 (0 hits)

locus_link: 124152 refseq: NM_153208 (chr16, + strand): [NOT TARGETED]
	constitutive_region: 19834420-19835239 (0 hits)
	alt_seg 0: 19835240-19835408 (0 hits)
	alt_seg 1: 19835409-19835469 (0 hits)

locus_link: 6049 refseq: NM_183045 (chr13, - strand): [CONSTITUTIVELY TARGETED]
	constitutive_region: 24584929-24585962 (6 hits)
		RNA: hsa-miR-182*=MIMAT0000260 target_pos: 24585736
		RNA: hsa-miR-520f=MIMAT0002830 target_pos: 24585685
		RNA: hsa-miR-520d=MIMAT0002856 target_pos: 24585684
		RNA: hsa-miR-519d=MIMAT0002853 target_pos: 24585683
		RNA: hsa-miR-26b=MIMAT0000083 target_pos: 24585479
		RNA: hsa-miR-219=MIMAT0000276 target_pos: 24585264

locus_link: 8881 refseq: NM_003903 (chr13, + strand): [NOT TARGETED]
	constitutive_region: 112956017-112956252 (0 hits)
	alt_seg 0: 112956253-112956300 (0 hits)

locus_link: 25937 refseq: NM_015472 (chr3, - strand): [ON-OFF]
	constitutive_region: 150559292-150559502 (0 hits)
	alt_seg 0: 150558942-150559291 (0 hits)
	alt_seg 1: 150555932-150558941 (2 hits)
		RNA: hsa-miR-376b=MIMAT0002172 target_pos: 150557808
		RNA: hsa-miR-200a=MIMAT0000682 target_pos: 150557111

locus_link: 5066 refseq: NM_138766 (chr5, + strand): [MODULATED]
	constitutive_region: 102440982-102441424 (1 hits)
		RNA: hsa-miR-506=MIMAT0002878 target_pos: 102441368
	alt_seg 0: 102441425-102441510 (0 hits)
	alt_seg 1: 102441511-102441631 (1 hits)
		RNA: hsa-miR-181d=MIMAT0002821 target_pos: 102441599

locus_link: 8440 refseq: NM_003581 (chr2, + strand): [CONSTITUTIVELY TARGETED]
	constitutive_region: 106131029-106132125 (2 hits)
		RNA: hsa-miR-183=MIMAT0000261 target_pos: 106131675
		RNA: hsa-miR-369-3p=MIMAT0000721 target_pos: 106132118

locus_link: 139716 refseq: NM_080612 (chrX, - strand): [NOT TARGETED]
	constitutive_region: 152371082-152374007 (0 hits)

locus_link: 6880 refseq: NM_016283 (chr5, - strand): [NOT TARGETED]
	constitutive_region: 68663723-68663827 (0 hits)
	alt_seg 0: 68663567-68663722 (0 hits)
	alt_seg 1: 68663496-68663566 (0 hits)

locus_link: 27107 refseq: NM_014415 (chr3, - strand): [NOT TARGETED]
	constitutive_region: 102689192-102690912 (0 hits)

locus_link: 405 refseq: NM_178427 (chr1, - strand): [NOT TARGETED]
	constitutive_region: 148000981-148001080 (0 hits)
	alt_seg 0: 148000333-148000980 (0 hits)
	alt_seg 1: 147999505-148000332 (0 hits)
	alt_seg 2: 147998772-147999504 (0 hits)

locus_link: 89869 refseq: NM_033123 (chr12, - strand): [NOT TARGETED]
	constitutive_region: 18727382-18727441 (0 hits)

locus_link: 6908 refseq: NM_003194 (chr6, + strand): [ON-OFF]
	constitutive_region: 170737859-170738284 (0 hits)
	alt_seg 0: 170738285-170738385 (2 hits)
		RNA: hsa-miR-206=MIMAT0000462 target_pos: 170738337
		RNA: hsa-miR-429=MIMAT0001536 target_pos: 170738351
	alt_seg 1: 170738386-170738450 (0 hits)

locus_link: 80041 refseq: NM_002845 (chr18, + strand): [MODULATED]
	constitutive_region: 8396157-8396662 (4 hits)
		RNA: hsa-miR-130b=MIMAT0000691 target_pos: 8396317
		RNA: hsa-miR-148b=MIMAT0000759 target_pos: 8396318
		RNA: hsa-miR-449=MIMAT0001541 target_pos: 8396320
		RNA: hsa-miR-205=MIMAT0000266 target_pos: 8396457
	alt_seg 0: 8396663-8396854 (0 hits)
	alt_seg 1: 8396855-8396953 (1 hits)
		RNA: hsa-miR-485-3p=MIMAT0002176 target_pos: 8396903

locus_link: 55532 refseq: NM_018713 (chr1, - strand): [NOT TARGETED]
	constitutive_region: 217143919-217145083 (0 hits)

locus_link: 23500 refseq: NM_015345 (chr6, + strand): [NOT TARGETED]
	constitutive_region: 39916665-39919494 (0 hits)

locus_link: 1734 refseq: NM_000793 (chr14, - strand): [ON-OFF]
	constitutive_region: 78656886-78659074 (0 hits)
	alt_seg 0: 78656206-78656885 (0 hits)
	alt_seg 1: 78654004-78656205 (3 hits)
		RNA: hsa-miR-9=MIMAT0000441 target_pos: 78654358
		RNA: hsa-miR-137=MIMAT0000429 target_pos: 78654354
		RNA: hsa-miR-193b=MIMAT0002819 target_pos: 78654322
	alt_seg 2: 78653915-78654003 (0 hits)

locus_link: 3843 refseq: NM_002271 (chr13, + strand): [ON-OFF]
	constitutive_region: 96372074-96372131 (0 hits)
	alt_seg 0: 96372132-96372737 (3 hits)
		RNA: hsa-miR-373*=MIMAT0000725 target_pos: 96372155
		RNA: hsa-miR-181d=MIMAT0002821 target_pos: 96372666
		RNA: hsa-miR-23b=MIMAT0000418 target_pos: 96372668
	alt_seg 1: 96372738-96373327 (0 hits)
	alt_seg 2: 96373328-96373639 (0 hits)
	alt_seg 3: 96373640-96374317 (0 hits)
	alt_seg 4: 96374318-96374454 (0 hits)
	alt_seg 5: 96374455-96374534 (0 hits)

locus_link: 8045 refseq: NM_003475 (chr11, + strand): [NOT TARGETED]
	constitutive_region: 553657-554034 (0 hits)

locus_link: 54949 refseq: NM_017841 (chr11, + strand): [NOT TARGETED]
	constitutive_region: 60988900-60989560 (0 hits)
	alt_seg 0: 60989561-60989761 (0 hits)

locus_link: 9354 refseq: NM_004788 (chr11, + strand): [NOT TARGETED]
	constitutive_region: 117804804-117806178 (0 hits)
	alt_seg 0: 117806179-117807574 (0 hits)

locus_link: 7042 refseq: NM_003238 (chr1, + strand): [CONSTITUTIVELY TARGETED]
	constitutive_region: 215671199-215671975 (2 hits)
		RNA: hsa-miR-200a=MIMAT0000682 target_pos: 215671312
		RNA: hsa-miR-199b=MIMAT0000263 target_pos: 215671485

locus_link: 27286 refseq: NM_014467 (chrX, + strand): [NOT TARGETED]
	constitutive_region: 98697838-98697942 (0 hits)
	alt_seg 0: 98697943-98698148 (0 hits)

locus_link: 56902 refseq: NM_020143 (chr2, + strand): [NOT TARGETED]
	constitutive_region: 68376465-68376827 (0 hits)
	alt_seg 0: 68376828-68376884 (0 hits)
	alt_seg 1: 68376885-68377364 (0 hits)
	alt_seg 2: 68377365-68377615 (0 hits)

locus_link: 10221 refseq: NM_025195 (chr8, + strand): [ON-OFF]
	constitutive_region: 126405299-126405737 (0 hits)
	alt_seg 0: 126405738-126407230 (2 hits)
		RNA: hsa-miR-202=MIMAT0002811 target_pos: 126406820
		RNA: hsa-miR-23b=MIMAT0000418 target_pos: 126406965

locus_link: 84938 refseq: NM_032852 (chr1, + strand): [NOT TARGETED]
	constitutive_region: 62699744-62699956 (0 hits)

locus_link: 2313 refseq: NM_002017 (chr11, + strand): [CONSTITUTIVELY TARGETED]
	constitutive_region: 128218532-128219963 (2 hits)
		RNA: hsa-miR-145=MIMAT0000437 target_pos: 128219021
		RNA: hsa-miR-145=MIMAT0000437 target_pos: 128219061

locus_link: 392 refseq: NM_004308 (chr11, - strand): [CONSTITUTIVELY TARGETED]
	constitutive_region: 46662949-46664897 (5 hits)
		RNA: hsa-miR-509=MIMAT0002881 target_pos: 46662995
		RNA: hsa-miR-19b=MIMAT0000074 target_pos: 46662975
		RNA: hsa-miR-130b=MIMAT0000691 target_pos: 46662974
		RNA: hsa-miR-519a=MIMAT0002869 target_pos: 46662973
		RNA: hsa-miR-519d=MIMAT0002853 target_pos: 46662972

locus_link: 23170 refseq: NM_015140 (chr22, - strand): [NOT TARGETED]
	constitutive_region: 41793573-41794956 (0 hits)

locus_link: 81618 refseq: NM_030926 (chr2, + strand): [CONSTITUTIVELY TARGETED]
	constitutive_region: 231945350-231946500 (1 hits)
		RNA: hsa-miR-330=MIMAT0000751 target_pos: 231946431

locus_link: 79691 refseq: NM_024638 (chr3, + strand): [NOT TARGETED]
	constitutive_region: 115125649-115128097 (0 hits)
	alt_seg 0: 115128098-115128170 (0 hits)

locus_link: 51285 refseq: NM_016563 (chr15, - strand): [NOT TARGETED]
	constitutive_region: 63061496-63063055 (0 hits)

locus_link: 51347 refseq: NM_016281 (chr12, - strand): [MODULATED]
	constitutive_region: 117000202-117000756 (1 hits)
		RNA: hsa-miR-129=MIMAT0000242 target_pos: 117000366
	alt_seg 0: 116999679-117000201 (1 hits)
		RNA: hsa-miR-383=MIMAT0000738 target_pos: 116999895
	alt_seg 1: 116999560-116999678 (1 hits)
		RNA: hsa-miR-519a=MIMAT0002869 target_pos: 116999656

locus_link: 57657 refseq: NM_020897 (chr1, + strand): [NOT TARGETED]
	constitutive_region: 152475043-152476318 (0 hits)
	alt_seg 0: 152476319-152476431 (0 hits)

locus_link: 5530 refseq: NM_000944 (chr4, - strand): [CONSTITUTIVELY TARGETED]
	constitutive_region: 102403880-102405417 (6 hits)
		RNA: hsa-miR-512-3p=MIMAT0002823 target_pos: 102404990
		RNA: hsa-miR-145=MIMAT0000437 target_pos: 102404677
		RNA: hsa-miR-153=MIMAT0000439 target_pos: 102404488
		RNA: hsa-miR-520d*=MIMAT0002855 target_pos: 102404219
		RNA: hsa-miR-524*=MIMAT0002849 target_pos: 102404103
		RNA: hsa-miR-524*=MIMAT0002849 target_pos: 102403981
	alt_seg 0: 102403329-102403879 (0 hits)
	alt_seg 1: 102402986-102403328 (0 hits)

locus_link: 3354 refseq: NM_000865 (chr6, + strand): [NOT TARGETED]
	constitutive_region: 87721743-87721993 (0 hits)

locus_link: 167691 refseq: NM_181714 (chr6, - strand): [NOT TARGETED]
	constitutive_region: 80190855-80192318 (0 hits)
	alt_seg 0: 80190305-80190854 (0 hits)

locus_link: 79753 refseq: NM_024700 (chr1, - strand): [CONSTITUTIVELY TARGETED]
	constitutive_region: 37430162-37431012 (7 hits)
		RNA: hsa-miR-124a=MIMAT0000422 target_pos: 37430891
		RNA: hsa-miR-524*=MIMAT0002849 target_pos: 37430647
		RNA: hsa-miR-9=MIMAT0000441 target_pos: 37430520
		RNA: hsa-miR-335=MIMAT0000765 target_pos: 37430498
		RNA: hsa-miR-19b=MIMAT0000074 target_pos: 37430476
		RNA: hsa-miR-130b=MIMAT0000691 target_pos: 37430475
		RNA: hsa-miR-519a=MIMAT0002869 target_pos: 37430474
	alt_seg 0: 37429805-37430161 (0 hits)

locus_link: 144100 refseq: NM_175058 (chr11, - strand): [NOT TARGETED]
	constitutive_region: 16773520-16774944 (0 hits)

locus_link: 54545 refseq: NM_019061 (chr5, - strand): [ON-OFF]
	constitutive_region: 32275248-32275386 (0 hits)
	alt_seg 0: 32272615-32275247 (2 hits)
		RNA: hsa-miR-124a=MIMAT0000422 target_pos: 32273421
		RNA: hsa-miR-202=MIMAT0002811 target_pos: 32272803

locus_link: 9770 refseq: NM_170774 (chr20, - strand): [NOT TARGETED]
	constitutive_region: 4759586-4759920 (0 hits)
	alt_seg 0: 4759271-4759585 (0 hits)
	alt_seg 1: 4755674-4759270 (0 hits)

locus_link: 64762 refseq: NM_022751 (chr18, - strand): [NOT TARGETED]
	constitutive_region: 28099627-28099822 (0 hits)

locus_link: 285172 refseq: NM_173822 (chr2, - strand): [CONSTITUTIVELY TARGETED]
	constitutive_region: 202048289-202048537 (1 hits)
		RNA: hsa-miR-144=MIMAT0000436 target_pos: 202048402

locus_link: 6641 refseq: NM_021021 (chr8, - strand): [NOT TARGETED]
	constitutive_region: 121506710-121507706 (0 hits)

locus_link: 9283 refseq: NM_004767 (chr1, + strand): [NOT TARGETED]
	constitutive_region: 199385938-199386891 (0 hits)

locus_link: 1820 refseq: NM_005224 (chr19, + strand): [NOT TARGETED]
	constitutive_region: 923062-923292 (0 hits)

locus_link: 5140 refseq: NM_000922 (chr11, + strand): [NOT TARGETED]
	constitutive_region: 14855512-14856715 (0 hits)

locus_link: 55322 refseq: NM_018356 (chr5, + strand): [NOT TARGETED]
	constitutive_region: 31598507-31599564 (0 hits)
	alt_seg 0: 31599565-31600416 (0 hits)
	alt_seg 1: 31600417-31600494 (0 hits)

locus_link: 79665 refseq: NM_024612 (chr17, + strand): [NOT TARGETED]
	constitutive_region: 58158951-58159345 (0 hits)
	alt_seg 0: 58159346-58160120 (0 hits)

locus_link: 23371 refseq: NM_198316 (chr12, + strand): [NOT TARGETED]
	constitutive_region: 51743930-51744423 (0 hits)

locus_link: 89848 refseq: NM_033449 (chr5, - strand): [NOT TARGETED]
	constitutive_region: 141047376-141049567 (0 hits)

locus_link: 57650 refseq: NM_020890 (chr3, - strand): [NOT TARGETED]
	constitutive_region: 109590753-109590898 (0 hits)
	alt_seg 0: 109590301-109590752 (0 hits)

locus_link: 5308 refseq: NM_000325 (chr4, - strand): [CONSTITUTIVELY TARGETED]
	constitutive_region: 111997400-111998102 (4 hits)
		RNA: hsa-miR-21=MIMAT0000076 target_pos: 111997820
		RNA: hsa-miR-200a=MIMAT0000682 target_pos: 111997706
		RNA: hsa-miR-494=MIMAT0002816 target_pos: 111997602
		RNA: hsa-miR-377=MIMAT0000730 target_pos: 111997569

locus_link: 114971 refseq: NM_004551 (chr11, + strand): [NOT TARGETED]
	constitutive_region: 47570339-47570419 (0 hits)

locus_link: 2110 refseq: NM_004453 (chr4, + strand): [NOT TARGETED]
	constitutive_region: 160207303-160207446 (0 hits)

locus_link: 5275 refseq: NM_012397 (chr18, + strand): [NOT TARGETED]
	constitutive_region: 59413563-59414946 (0 hits)
	alt_seg 0: 59414947-59415402 (0 hits)

locus_link: 1968 refseq: NM_001415 (chrX, + strand): [NOT TARGETED]
	constitutive_region: 23456325-23457009 (0 hits)
	alt_seg 0: 23457010-23457514 (0 hits)
	alt_seg 1: 23457515-23458353 (0 hits)

locus_link: 25960 refseq: NM_032777 (chr8, + strand): [NOT TARGETED]
	constitutive_region: 37757154-37758766 (0 hits)

locus_link: 1802 refseq: NM_001384 (chr1, + strand): [NOT TARGETED]
	constitutive_region: 43851502-43851743 (0 hits)
	alt_seg 0: 43851744-43852333 (0 hits)

locus_link: 7494 refseq: NM_005080 (chr22, - strand): [CONSTITUTIVELY TARGETED]
	constitutive_region: 27515729-27516089 (1 hits)
		RNA: hsa-miR-182=MIMAT0000259 target_pos: 27515751
	alt_seg 0: 27515608-27515728 (0 hits)
	alt_seg 1: 27515105-27515607 (0 hits)

locus_link: 60386 refseq: NM_021734 (chr17, - strand): [NOT TARGETED]
	constitutive_region: 73866197-73866656 (0 hits)

locus_link: 285605 refseq: NM_173666 (chr5, - strand): [NOT TARGETED]
	constitutive_region: 118252637-118252829 (0 hits)
	alt_seg 0: 118252574-118252636 (0 hits)
	alt_seg 1: 118252500-118252573 (0 hits)
	alt_seg 2: 118249234-118252499 (0 hits)

locus_link: 2273 refseq: NM_001449 (chrX, + strand): [NOT TARGETED]
	constitutive_region: 133997788-133999117 (0 hits)

locus_link: 57678 refseq: NM_020918 (chr10, - strand): [CONSTITUTIVELY TARGETED]
	constitutive_region: 113577587-113577896 (1 hits)
		RNA: hsa-miR-506=MIMAT0002878 target_pos: 113577757
	alt_seg 0: 113574211-113577586 (0 hits)

locus_link: 5660 refseq: NM_002778 (chr10, - strand): [NOT TARGETED]
	constitutive_region: 72921716-72921802 (0 hits)
	alt_seg 0: 72920912-72921715 (0 hits)
	alt_seg 1: 72920714-72920911 (0 hits)
	alt_seg 2: 72920663-72920713 (0 hits)

locus_link: 8343 refseq: NM_003522 (chr6, + strand): [NOT TARGETED]
	constitutive_region: 26308143-26308922 (0 hits)

locus_link: 257236 refseq: NM_153376 (chr4, - strand): [NOT TARGETED]
	constitutive_region: 7107441-7107541 (0 hits)
	alt_seg 0: 7107119-7107440 (0 hits)

locus_link: 84665 refseq: NM_032578 (chr10, + strand): [NOT TARGETED]
	constitutive_region: 69314812-69316056 (0 hits)
	alt_seg 0: 69316057-69316377 (0 hits)

locus_link: 79901 refseq: NM_024843 (chr2, + strand): [NOT TARGETED]
	constitutive_region: 172613878-172614095 (0 hits)
	alt_seg 0: 172614096-172614177 (0 hits)
	alt_seg 1: 172614178-172614222 (0 hits)
	alt_seg 2: 172614223-172616211 (0 hits)
	alt_seg 3: 172616212-172617180 (0 hits)

locus_link: 10391 refseq: NM_006091 (chr15, + strand): [NOT TARGETED]
	constitutive_region: 66734128-66735958 (0 hits)

locus_link: 57616 refseq: NM_020856 (chr19, - strand): [MODULATED]
	constitutive_region: 36458843-36459294 (4 hits)
		RNA: hsa-miR-200a=MIMAT0000682 target_pos: 36459140
		RNA: hsa-miR-520f=MIMAT0002830 target_pos: 36458891
		RNA: hsa-miR-520d=MIMAT0002856 target_pos: 36458890
		RNA: hsa-miR-519d=MIMAT0002853 target_pos: 36458889
	alt_seg 0: 36457692-36458842 (8 hits)
		RNA: hsa-miR-19b=MIMAT0000074 target_pos: 36458289
		RNA: hsa-miR-101=MIMAT0000099 target_pos: 36458166
		RNA: hsa-miR-101=MIMAT0000099 target_pos: 36458124
		RNA: hsa-miR-17-3p=MIMAT0000071 target_pos: 36457961
		RNA: hsa-miR-409-5p=MIMAT0001638 target_pos: 36457932
		RNA: hsa-miR-518a-2*=MIMAT0002865 target_pos: 36457872
		RNA: hsa-miR-496=MIMAT0002818 target_pos: 36457816
		RNA: hsa-miR-155=MIMAT0000646 target_pos: 36457714

locus_link: 1355 refseq: NM_078470 (chr10, - strand): [NOT TARGETED]
	constitutive_region: 101138662-101138932 (0 hits)
	alt_seg 0: 101137862-101138661 (0 hits)

locus_link: 60313 refseq: NM_021639 (chr1, - strand): [ON-OFF]
	constitutive_region: 45507159-45507223 (0 hits)
	alt_seg 0: 45506789-45507158 (0 hits)
	alt_seg 1: 45506462-45506788 (2 hits)
		RNA: hsa-miR-202*=MIMAT0002810 target_pos: 45506649
		RNA: hsa-miR-216=MIMAT0000273 target_pos: 45506583
	alt_seg 2: 45506283-45506461 (0 hits)

locus_link: 3231 refseq: NM_024501 (chr2, + strand): [NOT TARGETED]
	constitutive_region: 177257411-177258174 (0 hits)

locus_link: 92335 refseq: NM_153335 (chr17, - strand): [NOT TARGETED]
	constitutive_region: 62253577-62255015 (0 hits)

locus_link: 84919 refseq: NM_032833 (chr1, - strand): [CONSTITUTIVELY TARGETED]
	constitutive_region: 201551575-201552654 (1 hits)
		RNA: hsa-miR-22=MIMAT0000077 target_pos: 201552578
	alt_seg 0: 201549956-201551574 (0 hits)

locus_link: 55196 refseq: NM_018169 (chr12, + strand): [NOT TARGETED]
	constitutive_region: 32036733-32037304 (0 hits)

locus_link: 3646 refseq: NM_001568 (chr8, - strand): [NOT TARGETED]
	constitutive_region: 109170668-109170698 (0 hits)
	alt_seg 0: 109170558-109170667 (0 hits)

locus_link: 51701 refseq: NM_016231 (chr17, + strand): [MODULATED]
	constitutive_region: 26667223-26667985 (5 hits)
		RNA: hsa-miR-222=MIMAT0000279 target_pos: 26667259
		RNA: hsa-miR-9*=MIMAT0000442 target_pos: 26667262
		RNA: hsa-miR-101=MIMAT0000099 target_pos: 26667313
		RNA: hsa-miR-326=MIMAT0000756 target_pos: 26667441
		RNA: hsa-miR-509=MIMAT0002881 target_pos: 26667699
	alt_seg 0: 26667986-26668124 (1 hits)
		RNA: hsa-miR-148b=MIMAT0000759 target_pos: 26668106
	alt_seg 1: 26668125-26668968 (9 hits)
		RNA: hsa-miR-489=MIMAT0002805 target_pos: 26668237
		RNA: hsa-let-7i=MIMAT0000415 target_pos: 26668343
		RNA: hsa-miR-181d=MIMAT0002821 target_pos: 26668437
		RNA: hsa-miR-302b*=MIMAT0000714 target_pos: 26668579
		RNA: hsa-miR-367=MIMAT0000719 target_pos: 26668742
		RNA: hsa-miR-203=MIMAT0000264 target_pos: 26668797
		RNA: hsa-miR-520h=MIMAT0002867 target_pos: 26668911
		RNA: hsa-miR-524*=MIMAT0002849 target_pos: 26668913
		RNA: hsa-miR-197=MIMAT0000227 target_pos: 26668940

locus_link: 54894 refseq: NM_017763 (chr17, - strand): [NOT TARGETED]
	constitutive_region: 56905676-56906943 (0 hits)

locus_link: 10969 refseq: NM_006824 (chr1, - strand): [NOT TARGETED]
	constitutive_region: 43043376-43043409 (0 hits)
	alt_seg 0: 43043285-43043375 (0 hits)
	alt_seg 1: 43043150-43043284 (0 hits)

locus_link: 54972 refseq: NM_178031 (chr11, + strand): [NOT TARGETED]
	constitutive_region: 60479736-60479988 (0 hits)

locus_link: 9815 refseq: NM_139201 (chr12, - strand): [ON-OFF]
	alt_seg 0: 108830333-108833140 (0 hits)

locus_link: 329 refseq: NM_001166 (chr11, + strand): [NOT TARGETED]
	constitutive_region: 101786628-101787116 (0 hits)

locus_link: 56884 refseq: NM_020116 (chr4, - strand): [CONSTITUTIVELY TARGETED]
	constitutive_region: 162882677-162884527 (3 hits)
		RNA: hsa-miR-130b=MIMAT0000691 target_pos: 162884479
		RNA: hsa-miR-519a=MIMAT0002869 target_pos: 162884478
		RNA: hsa-miR-506=MIMAT0002878 target_pos: 162884060

locus_link: 525 refseq: NM_001692 (chr2, + strand): [NOT TARGETED]
	constitutive_region: 71166786-71167085 (0 hits)

locus_link: 64756 refseq: NM_022745 (chr1, - strand): [NOT TARGETED]
	constitutive_region: 46470638-46471366 (0 hits)

locus_link: 8120 refseq: NM_004644 (chr15, - strand): [NOT TARGETED]
	constitutive_region: 81053854-81054132 (0 hits)

locus_link: 23452 refseq: NM_012098 (chr9, - strand): [NOT TARGETED]
	constitutive_region: 125226963-125227264 (0 hits)
	alt_seg 0: 125225673-125226962 (0 hits)

locus_link: 9231 refseq: NM_004747 (chr10, - strand): [CONSTITUTIVELY TARGETED]
	constitutive_region: 78895155-78896802 (4 hits)
		RNA: hsa-miR-30e-5p=MIMAT0000692 target_pos: 78896448
		RNA: hsa-miR-26b=MIMAT0000083 target_pos: 78896444
		RNA: hsa-miR-101=MIMAT0000099 target_pos: 78895624
		RNA: hsa-miR-524*=MIMAT0002849 target_pos: 78895205

locus_link: 27 refseq: NM_005158 (chr1, - strand): [NOT TARGETED]
	constitutive_region: 176316126-176316230 (0 hits)

locus_link: 2331 refseq: NM_002023 (chr1, - strand): [NOT TARGETED]
	constitutive_region: 200598019-200599729 (0 hits)

locus_link: 56919 refseq: NM_020162 (chr17, - strand): [NOT TARGETED]
	constitutive_region: 5547379-5548091 (0 hits)

locus_link: 10766 refseq: NM_016272 (chr22, - strand): [CONSTITUTIVELY TARGETED]
	constitutive_region: 40072540-40075355 (1 hits)
		RNA: hsa-miR-367=MIMAT0000719 target_pos: 40072670

locus_link: 2001 refseq: NM_198381 (chr11, - strand): [NOT TARGETED]
	constitutive_region: 34464652-34466075 (0 hits)

locus_link: 221476 refseq: NM_153370 (chr6, + strand): [NOT TARGETED]
	constitutive_region: 36978572-36979462 (0 hits)

locus_link: 3216 refseq: NM_156037 (chr17, - strand): [CONSTITUTIVELY TARGETED]
	constitutive_region: 47147754-47148414 (1 hits)
		RNA: hsa-miR-196b=MIMAT0001080 target_pos: 47147938

locus_link: 5901 refseq: NM_006325 (chr6, + strand): [CONSTITUTIVELY TARGETED]
	constitutive_region: 30560537-30560887 (4 hits)
		RNA: hsa-miR-151=MIMAT0000757 target_pos: 30560568
		RNA: hsa-miR-513=MIMAT0002877 target_pos: 30560591
		RNA: hsa-miR-324-5p=MIMAT0000761 target_pos: 30560665
		RNA: hsa-miR-181d=MIMAT0002821 target_pos: 30560697

locus_link: 4703 refseq: NM_004543 (chr2, - strand): [NOT TARGETED]
	constitutive_region: 152544511-152544820 (0 hits)
	alt_seg 0: 152544402-152544510 (0 hits)

locus_link: 6512 refseq: NM_006671 (chr1, - strand): [NOT TARGETED]
	constitutive_region: 52922774-52923600 (0 hits)

locus_link: 5796 refseq: NM_002844 (chr6, - strand): [NOT TARGETED]
	constitutive_region: 128271746-128271943 (0 hits)
	alt_seg 0: 128271079-128271745 (0 hits)
	alt_seg 1: 128270504-128271078 (0 hits)

locus_link: 10291 refseq: NM_005877 (chr22, - strand): [NOT TARGETED]
	constitutive_region: 29054731-29055138 (0 hits)
	alt_seg 0: 29054263-29054730 (0 hits)
	alt_seg 1: 29054165-29054262 (0 hits)

locus_link: 6670 refseq: NM_003111 (chr2, - strand): [CONSTITUTIVELY TARGETED]
	constitutive_region: 174975811-174977214 (19 hits)
		RNA: hsa-miR-30e-3p=MIMAT0000693 target_pos: 174977076
		RNA: hsa-miR-124a=MIMAT0000422 target_pos: 174977069
		RNA: hsa-miR-524*=MIMAT0002849 target_pos: 174977062
		RNA: hsa-miR-485-3p=MIMAT0002176 target_pos: 174977059
		RNA: hsa-miR-154*=MIMAT0000453 target_pos: 174977058
		RNA: hsa-miR-520d*=MIMAT0002855 target_pos: 174977013
		RNA: hsa-miR-200a*=MIMAT0001620 target_pos: 174976860
		RNA: hsa-miR-223=MIMAT0000280 target_pos: 174976771
		RNA: hsa-miR-155=MIMAT0000646 target_pos: 174976656
		RNA: hsa-miR-200a*=MIMAT0001620 target_pos: 174976644
		RNA: hsa-miR-135b=MIMAT0000758 target_pos: 174976577
		RNA: hsa-miR-182=MIMAT0000259 target_pos: 174976556
		RNA: hsa-miR-186=MIMAT0000456 target_pos: 174976532
		RNA: hsa-miR-105=MIMAT0000102 target_pos: 174976465
		RNA: hsa-miR-135b=MIMAT0000758 target_pos: 174976324
		RNA: hsa-miR-448=MIMAT0001532 target_pos: 174976291
		RNA: hsa-miR-493=MIMAT0002813 target_pos: 174976016
		RNA: hsa-miR-369-3p=MIMAT0000721 target_pos: 174975848
		RNA: hsa-miR-374=MIMAT0000727 target_pos: 174975847

locus_link: 23418 refseq: NM_012076 (chr1, + strand): [NOT TARGETED]
	constitutive_region: 194699804-194702208 (0 hits)

locus_link: 80205 refseq: NM_025134 (chr16, + strand): [ON-OFF]
	constitutive_region: 53137406-53137635 (0 hits)
	alt_seg 0: 53137636-53139961 (13 hits)
		RNA: hsa-miR-142-5p=MIMAT0000433 target_pos: 53137733
		RNA: hsa-miR-485-5p=MIMAT0002175 target_pos: 53137773
		RNA: hsa-miR-22=MIMAT0000077 target_pos: 53137823
		RNA: hsa-miR-181d=MIMAT0002821 target_pos: 53137832
		RNA: hsa-miR-148b=MIMAT0000759 target_pos: 53137907
		RNA: hsa-miR-194=MIMAT0000460 target_pos: 53137990
		RNA: hsa-miR-512-5p=MIMAT0002822 target_pos: 53138001
		RNA: hsa-miR-519d=MIMAT0002853 target_pos: 53138551
		RNA: hsa-miR-520h=MIMAT0002867 target_pos: 53138552
		RNA: hsa-miR-519d=MIMAT0002853 target_pos: 53139233
		RNA: hsa-miR-499=MIMAT0002870 target_pos: 53139821
		RNA: hsa-miR-208=MIMAT0000241 target_pos: 53139910
		RNA: hsa-miR-376b=MIMAT0002172 target_pos: 53139947

locus_link: 56980 refseq: NM_020228 (chr11, - strand): [NOT TARGETED]
	constitutive_region: 129307281-129309861 (0 hits)

locus_link: 84330 refseq: NM_032370 (chr19, - strand): [NOT TARGETED]
	constitutive_region: 8482220-8482357 (0 hits)

locus_link: 6939 refseq: NM_004609 (chr20, - strand): [NOT TARGETED]
	constitutive_region: 579650-580236 (0 hits)

locus_link: 55860 refseq: NM_018477 (chr14, + strand): [NOT TARGETED]
	constitutive_region: 56691307-56691548 (0 hits)

locus_link: 59338 refseq: NM_021622 (chr10, + strand): [CONSTITUTIVELY TARGETED]
	constitutive_region: 123853935-123856345 (3 hits)
		RNA: hsa-miR-29c=MIMAT0000681 target_pos: 123854414
		RNA: hsa-miR-367=MIMAT0000719 target_pos: 123854999
		RNA: hsa-miR-21=MIMAT0000076 target_pos: 123855711

locus_link: 9074 refseq: NM_021195 (chr16, - strand): [NOT TARGETED]
	constitutive_region: 3064999-3065646 (0 hits)

locus_link: 1181 refseq: NM_004366 (chr3, - strand): [NOT TARGETED]
	constitutive_region: 185384926-185385308 (0 hits)

locus_link: 6009 refseq: NM_005614 (chr7, - strand): [CONSTITUTIVELY TARGETED]
	constitutive_region: 150555538-150555947 (1 hits)
		RNA: hsa-miR-302c*=MIMAT0000716 target_pos: 150555796

locus_link: 58473 refseq: NM_021200 (chr11, + strand): [NOT TARGETED]
	constitutive_region: 73098952-73100165 (0 hits)

locus_link: 79191 refseq: NM_024336 (chr16, - strand): [NOT TARGETED]
	constitutive_region: 54096031-54096201 (0 hits)
	alt_seg 0: 54095831-54096030 (0 hits)

locus_link: 2744 refseq: NM_014905 (chr2, + strand): [ON-OFF]
	constitutive_region: 192030252-192030452 (0 hits)
	alt_seg 0: 192030453-192030517 (1 hits)
		RNA: hsa-miR-23b=MIMAT0000418 target_pos: 192030455
	alt_seg 1: 192030518-192032194 (0 hits)
	alt_seg 2: 192032195-192032806 (1 hits)
		RNA: hsa-miR-181d=MIMAT0002821 target_pos: 192032673

locus_link: 90441 refseq: NM_033414 (chr5, - strand): [NOT TARGETED]
	constitutive_region: 16504367-16504505 (0 hits)

locus_link: 26517 refseq: NM_012458 (chr19, - strand): [NOT TARGETED]
	constitutive_region: 2377894-2377947 (0 hits)
	alt_seg 0: 2377566-2377893 (0 hits)
	alt_seg 1: 2376644-2377565 (0 hits)

locus_link: 55038 refseq: NM_145701 (chr14, - strand): [NOT TARGETED]
	constitutive_region: 103447962-103449218 (0 hits)

locus_link: 56683 refseq: NM_021254 (chr21, - strand): [NOT TARGETED]
	constitutive_region: 32894375-32894571 (0 hits)

locus_link: 146691 refseq: NM_144678 (chr17, - strand): [NOT TARGETED]
	constitutive_region: 17950729-17951516 (0 hits)

locus_link: 4133 refseq: NM_002374 (chr2, + strand): [MODULATED]
	constitutive_region: 210797661-210797785 (1 hits)
		RNA: hsa-miR-335=MIMAT0000765 target_pos: 210797708
	alt_seg 0: 210797786-210801379 (5 hits)
		RNA: hsa-miR-26b=MIMAT0000083 target_pos: 210798487
		RNA: hsa-miR-338=MIMAT0000763 target_pos: 210801180
		RNA: hsa-miR-361=MIMAT0000703 target_pos: 210801237
		RNA: hsa-miR-517*=MIMAT0002851 target_pos: 210801246
		RNA: hsa-miR-194=MIMAT0000460 target_pos: 210801254

locus_link: 59345 refseq: NM_021629 (chr3, - strand): [CONSTITUTIVELY TARGETED]
	constitutive_region: 180438870-180439915 (1 hits)
		RNA: hsa-miR-518a-2*=MIMAT0002865 target_pos: 180439825
	alt_seg 0: 180438697-180438869 (0 hits)

locus_link: 115795 refseq: NM_173472 (chr3, - strand): [NOT TARGETED]
	constitutive_region: 10120829-10120926 (0 hits)

locus_link: 5801 refseq: NM_130846 (chr12, - strand): [NOT TARGETED]
	constitutive_region: 69318128-69319232 (0 hits)

locus_link: 5287 refseq: NM_002646 (chr1, - strand): [NOT TARGETED]
	constitutive_region: 201569195-201571414 (0 hits)

locus_link: 10585 refseq: NM_007171 (chr9, + strand): [NOT TARGETED]
	constitutive_region: 129674535-129674773 (0 hits)
	alt_seg 0: 129674774-129675227 (0 hits)

locus_link: 7596 refseq: NM_003425 (chr19, - strand): [NOT TARGETED]
	constitutive_region: 49108633-49109380 (0 hits)

locus_link: 196294 refseq: NM_144981 (chr11, - strand): [NOT TARGETED]
	constitutive_region: 31418258-31418357 (0 hits)

locus_link: 1400 refseq: NM_001313 (chr4, - strand): [CONSTITUTIVELY TARGETED]
	constitutive_region: 5887060-5888030 (1 hits)
		RNA: hsa-miR-524*=MIMAT0002849 target_pos: 5887150

locus_link: 2615 refseq: NM_005512 (chr11, - strand): [NOT TARGETED]
	constitutive_region: 76094883-76096957 (0 hits)

locus_link: 5587 refseq: NM_002742 (chr14, - strand): [MODULATED]
	constitutive_region: 28036419-28036484 (1 hits)
		RNA: hsa-miR-128b=MIMAT0000676 target_pos: 28036453
	alt_seg 0: 28036202-28036418 (2 hits)
		RNA: hsa-miR-182=MIMAT0000259 target_pos: 28036334
		RNA: hsa-miR-377=MIMAT0000730 target_pos: 28036300
	alt_seg 1: 28035725-28036201 (2 hits)
		RNA: hsa-miR-506=MIMAT0002878 target_pos: 28036198
		RNA: hsa-miR-124a=MIMAT0000422 target_pos: 28035862

locus_link: 196549 refseq: NM_145293 (chr13, + strand): [NOT TARGETED]
	constitutive_region: 30325115-30325609 (0 hits)

locus_link: 91966 refseq: NM_178124 (chrX, + strand): [NOT TARGETED]
	constitutive_region: 147334271-147334621 (0 hits)

locus_link: 7273 refseq: NM_133379 (chr2, - strand): [ON-OFF]

locus_link: 6301 refseq: NM_006513 (chr1, + strand): [NOT TARGETED]
	constitutive_region: 109079234-109079466 (0 hits)

locus_link: 6004 refseq: NM_002928 (chr1, - strand): [NOT TARGETED]
	constitutive_region: 179807140-179808809 (0 hits)

locus_link: 83590 refseq: NM_031434 (chr7, - strand): [NOT TARGETED]
	constitutive_region: 150169916-150170378 (0 hits)

locus_link: 3134 refseq: NM_018950 (chr6, + strand): [NOT TARGETED]
	constitutive_region: 29802132-29802240 (0 hits)

locus_link: 219654 refseq: NM_153367 (chr10, - strand): [CONSTITUTIVELY TARGETED]
	constitutive_region: 80486685-80490705 (7 hits)
		RNA: hsa-miR-211=MIMAT0000268 target_pos: 80488293
		RNA: hsa-miR-219=MIMAT0000276 target_pos: 80488288
		RNA: hsa-miR-26b=MIMAT0000083 target_pos: 80488177
		RNA: hsa-miR-302c*=MIMAT0000716 target_pos: 80488115
		RNA: hsa-miR-429=MIMAT0001536 target_pos: 80487599
		RNA: hsa-miR-506=MIMAT0002878 target_pos: 80486768
		RNA: hsa-miR-124a=MIMAT0000422 target_pos: 80486767

locus_link: 5245 refseq: NM_002634 (chr17, - strand): [NOT TARGETED]
	constitutive_region: 47956848-47956993 (0 hits)
	alt_seg 0: 47956060-47956847 (0 hits)

locus_link: 427 refseq: NM_177924 (chr8, - strand): [NOT TARGETED]
	constitutive_region: 17925078-17925317 (0 hits)
	alt_seg 0: 17924981-17925077 (0 hits)
	alt_seg 1: 17924241-17924980 (0 hits)

locus_link: 10664 refseq: NM_006565 (chr16, + strand): [CONSTITUTIVELY TARGETED]
	constitutive_region: 67448008-67449309 (6 hits)
		RNA: hsa-miR-23b=MIMAT0000418 target_pos: 67448168
		RNA: hsa-miR-299-5p=MIMAT0000687 target_pos: 67448320
		RNA: hsa-miR-140=MIMAT0000431 target_pos: 67448322
		RNA: hsa-miR-326=MIMAT0000756 target_pos: 67448350
		RNA: hsa-miR-101=MIMAT0000099 target_pos: 67449186
		RNA: hsa-miR-377=MIMAT0000730 target_pos: 67449190

locus_link: 5121 refseq: NM_006198 (chr21, + strand): [NOT TARGETED]
	constitutive_region: 40221429-40221708 (0 hits)

locus_link: 139818 refseq: NM_144658 (chrX, + strand): [CONSTITUTIVELY TARGETED]
	constitutive_region: 116573869-116574205 (1 hits)
		RNA: hsa-miR-10b=MIMAT0000254 target_pos: 116574005

locus_link: 59340 refseq: NM_021624 (chr18, + strand): [NOT TARGETED]
	constitutive_region: 20309510-20311908 (0 hits)

locus_link: 84364 refseq: NM_032389 (chr11, - strand): [NOT TARGETED]
	constitutive_region: 47150182-47151343 (0 hits)

locus_link: 2202 refseq: NM_018894 (chr2, - strand): [CONSTITUTIVELY TARGETED]
	constitutive_region: 56068281-56068743 (1 hits)
		RNA: hsa-miR-365=MIMAT0000710 target_pos: 56068587
	alt_seg 0: 56068185-56068280 (0 hits)
	alt_seg 1: 56067645-56068184 (0 hits)

locus_link: 9810 refseq: NM_014771 (chr16, + strand): [NOT TARGETED]
	constitutive_region: 30821492-30822562 (0 hits)

locus_link: 1154 refseq: NM_013324 (chr3, - strand): [NOT TARGETED]
	constitutive_region: 50602933-50604051 (0 hits)

locus_link: 10999 refseq: NM_005094 (chr9, + strand): [NOT TARGETED]
	constitutive_region: 126498812-126499541 (0 hits)

locus_link: 10888 refseq: NM_016540 (chr11, - strand): [NOT TARGETED]
	constitutive_region: 93798641-93801469 (0 hits)

locus_link: 4299 refseq: NM_005935 (chr4, + strand): [NOT TARGETED]
	constitutive_region: 88515245-88515835 (0 hits)
	alt_seg 0: 88515836-88520355 (0 hits)
	alt_seg 1: 88520356-88520584 (0 hits)

locus_link: 51575 refseq: NM_016649 (chr20, - strand): [NOT TARGETED]
	constitutive_region: 13690281-13690522 (0 hits)
	alt_seg 0: 13689973-13690280 (0 hits)

locus_link: 1910 refseq: NM_003991 (chr13, - strand): [ON-OFF]
	constitutive_region: 76270197-76270337 (0 hits)
	alt_seg 0: 76269437-76270196 (1 hits)
		RNA: hsa-miR-520d=MIMAT0002856 target_pos: 76270108

locus_link: 23609 refseq: NM_014160 (chr3, + strand): [NOT TARGETED]
	constitutive_region: 12598749-12598950 (0 hits)
	alt_seg 0: 12598951-12599866 (0 hits)
	alt_seg 1: 12599867-12600212 (0 hits)

locus_link: 84173 refseq: NM_032213 (chr2, + strand): [NOT TARGETED]
	constitutive_region: 85592158-85593409 (0 hits)

locus_link: 79932 refseq: NM_024874 (chr1, - strand): [NOT TARGETED]
	constitutive_region: 35326756-35328158 (0 hits)

locus_link: 8633 refseq: NM_003728 (chr4, - strand): [MODULATED]
	constitutive_region: 96548428-96548780 (1 hits)
		RNA: hsa-miR-384=MIMAT0001075 target_pos: 96548482
	alt_seg 0: 96548083-96548427 (2 hits)
		RNA: hsa-miR-30e-5p=MIMAT0000692 target_pos: 96548410
		RNA: hsa-miR-339=MIMAT0000764 target_pos: 96548394

locus_link: 10845 refseq: NM_006660 (chr15, - strand): [CONSTITUTIVELY TARGETED]
	constitutive_region: 63158608-63158979 (1 hits)
		RNA: hsa-miR-33=MIMAT0000091 target_pos: 63158682

locus_link: 7558 refseq: NM_006955 (chr10, - strand): [NOT TARGETED]
	constitutive_region: 42371685-42372068 (0 hits)
	alt_seg 0: 42368566-42371684 (0 hits)

locus_link: 11001 refseq: NM_003645 (chr15, + strand): [NOT TARGETED]
	constitutive_region: 48244346-48244631 (0 hits)

locus_link: 9364 refseq: NM_004249 (chr4, - strand): [CONSTITUTIVELY TARGETED]
	constitutive_region: 13120232-13122384 (1 hits)
		RNA: hsa-miR-197=MIMAT0000227 target_pos: 13121151

locus_link: 56979 refseq: NM_020227 (chr5, + strand): [NOT TARGETED]
	constitutive_region: 23573380-23573703 (0 hits)

locus_link: 84899 refseq: NM_032813 (chr13, - strand): [CONSTITUTIVELY TARGETED]
	constitutive_region: 98954192-98955250 (1 hits)
		RNA: hsa-miR-138=MIMAT0000430 target_pos: 98955094
	alt_seg 0: 98954092-98954191 (0 hits)

locus_link: 84541 refseq: NM_032505 (chr3, + strand): [CONSTITUTIVELY TARGETED]
	constitutive_region: 66991876-66994704 (9 hits)
		RNA: hsa-miR-153=MIMAT0000439 target_pos: 66992179
		RNA: hsa-miR-224=MIMAT0000281 target_pos: 66992241
		RNA: hsa-miR-99b=MIMAT0000689 target_pos: 66992259
		RNA: hsa-miR-29c=MIMAT0000681 target_pos: 66992596
		RNA: hsa-miR-202=MIMAT0002811 target_pos: 66993442
		RNA: hsa-miR-219=MIMAT0000276 target_pos: 66993837
		RNA: hsa-miR-26b=MIMAT0000083 target_pos: 66993866
		RNA: hsa-miR-101=MIMAT0000099 target_pos: 66994583
		RNA: hsa-miR-139=MIMAT0000250 target_pos: 66994585

locus_link: 6050 refseq: NM_002939 (chr11, - strand): [NOT TARGETED]
	constitutive_region: 484518-484692 (0 hits)

locus_link: 25834 refseq: NM_013244 (chr12, - strand): [NOT TARGETED]
	constitutive_region: 84875506-84875536 (0 hits)

locus_link: 1982 refseq: NM_001418 (chr11, - strand): [CONSTITUTIVELY TARGETED]
	constitutive_region: 10782915-10783673 (13 hits)
		RNA: hsa-miR-507=MIMAT0002879 target_pos: 10783645
		RNA: hsa-miR-144=MIMAT0000436 target_pos: 10783636
		RNA: hsa-miR-105=MIMAT0000102 target_pos: 10783614
		RNA: hsa-miR-380-3p=MIMAT0000735 target_pos: 10783424
		RNA: hsa-miR-146b=MIMAT0002809 target_pos: 10783413
		RNA: hsa-miR-144=MIMAT0000436 target_pos: 10783320
		RNA: hsa-miR-139=MIMAT0000250 target_pos: 10783318
		RNA: hsa-miR-519d=MIMAT0002853 target_pos: 10783307
		RNA: hsa-miR-520h=MIMAT0002867 target_pos: 10783306
		RNA: hsa-miR-26b=MIMAT0000083 target_pos: 10783291
		RNA: hsa-let-7i=MIMAT0000415 target_pos: 10783190
		RNA: hsa-miR-374=MIMAT0000727 target_pos: 10783004
		RNA: hsa-miR-381=MIMAT0000736 target_pos: 10782939

locus_link: 51304 refseq: NM_016598 (chr3, - strand): [NOT TARGETED]
	constitutive_region: 44928613-44928774 (0 hits)
	alt_seg 0: 44927258-44928612 (0 hits)

locus_link: 197257 refseq: NM_194436 (chr16, - strand): [NOT TARGETED]
	constitutive_region: 74925562-74925808 (0 hits)
	alt_seg 0: 74925326-74925561 (0 hits)

locus_link: 5226 refseq: NM_002631 (chr1, + strand): [NOT TARGETED]
	constitutive_region: 10189349-10189743 (0 hits)

locus_link: 3423 refseq: NM_006123 (chrX, - strand): [NOT TARGETED]
	alt_seg 0: 147269760-147269840 (0 hits)
	alt_seg 1: 147269366-147269759 (0 hits)
	alt_seg 2: 147266070-147269365 (0 hits)
	alt_seg 0: 147274439-147274554 (0 hits)

locus_link: 5980 refseq: NM_002912 (chr6, - strand): [MODULATED]
	constitutive_region: 111666059-111666790 (8 hits)
		RNA: hsa-miR-29c=MIMAT0000681 target_pos: 111666721
		RNA: hsa-miR-142-5p=MIMAT0000433 target_pos: 111666384
		RNA: hsa-miR-323=MIMAT0000755 target_pos: 111666320
		RNA: hsa-miR-367=MIMAT0000719 target_pos: 111666316
		RNA: hsa-miR-507=MIMAT0002879 target_pos: 111666221
		RNA: hsa-miR-365=MIMAT0000710 target_pos: 111666141
		RNA: hsa-miR-507=MIMAT0002879 target_pos: 111666124
		RNA: hsa-miR-511=MIMAT0002808 target_pos: 111666120
	alt_seg 0: 111665809-111666058 (3 hits)
		RNA: hsa-miR-101=MIMAT0000099 target_pos: 111665989
		RNA: hsa-miR-145=MIMAT0000437 target_pos: 111665874
		RNA: hsa-miR-126*=MIMAT0000444 target_pos: 111665847

locus_link: 9043 refseq: NM_003971 (chr17, - strand): [NOT TARGETED]
	constitutive_region: 49517658-49518272 (0 hits)

locus_link: 124857 refseq: NM_175575 (chr17, + strand): [NOT TARGETED]
	constitutive_region: 49393015-49394347 (0 hits)

locus_link: 51101 refseq: NM_016010 (chr8, + strand): [NOT TARGETED]
	constitutive_region: 79679687-79679896 (0 hits)

locus_link: 8773 refseq: NM_130798 (chr15, + strand): [NOT TARGETED]
	constitutive_region: 40539729-40541082 (0 hits)
	alt_seg 0: 40541083-40541307 (0 hits)

locus_link: 26508 refseq: NM_014571 (chr1, - strand): [NOT TARGETED]
	constitutive_region: 39504168-39505474 (0 hits)
	alt_seg 0: 39503126-39504167 (0 hits)

locus_link: 9519 refseq: NM_004865 (chr6, + strand): [CONSTITUTIVELY TARGETED]
	constitutive_region: 134288745-134289196 (4 hits)
		RNA: hsa-miR-145=MIMAT0000437 target_pos: 134288822
		RNA: hsa-miR-497=MIMAT0002820 target_pos: 134288951
		RNA: hsa-miR-9=MIMAT0000441 target_pos: 134289136
		RNA: hsa-miR-181d=MIMAT0002821 target_pos: 134289169

locus_link: 6569 refseq: NM_003052 (chr5, + strand): [NOT TARGETED]
	constitutive_region: 176806237-176806794 (0 hits)

locus_link: 80264 refseq: NM_025189 (chr19, + strand): [NOT TARGETED]
	constitutive_region: 21032664-21034696 (0 hits)

locus_link: 7139 refseq: NM_000364 (chr1, - strand): [NOT TARGETED]
	constitutive_region: 198616404-198616596 (0 hits)

locus_link: 483 refseq: NM_001679 (chr3, + strand): [NOT TARGETED]
	constitutive_region: 142965449-142965907 (0 hits)
	alt_seg 0: 142965908-142965948 (0 hits)

locus_link: 498 refseq: NM_004046 (chr18, - strand): [CONSTITUTIVELY TARGETED]
	constitutive_region: 41916106-41916236 (1 hits)
		RNA: hsa-miR-493=MIMAT0002813 target_pos: 41916139

locus_link: 4145 refseq: NM_002378 (chr19, - strand): [NOT TARGETED]
	constitutive_region: 3728973-3729182 (0 hits)

locus_link: 2055 refseq: NM_018941 (chr8, + strand): [NOT TARGETED]
	constitutive_region: 1716137-1716335 (0 hits)
	alt_seg 0: 1716336-1718268 (0 hits)
	alt_seg 1: 1718269-1718315 (0 hits)

locus_link: 79646 refseq: NM_024594 (chr5, - strand): [NOT TARGETED]
	constitutive_region: 167964855-167965472 (0 hits)
	alt_seg 0: 167964705-167964854 (0 hits)
	alt_seg 1: 167963684-167964704 (0 hits)
	alt_seg 2: 167963530-167963683 (0 hits)

locus_link: 1487 refseq: NM_001328 (chr4, - strand): [ON-OFF]
	constitutive_region: 1195533-1195859 (0 hits)
	alt_seg 0: 1195079-1195532 (2 hits)
		RNA: hsa-miR-522=MIMAT0002868 target_pos: 1195108
		RNA: hsa-miR-485-3p=MIMAT0002176 target_pos: 1195102

locus_link: 5576 refseq: NM_004157 (chr3, - strand): [ON-OFF]
	constitutive_region: 48747838-48748031 (0 hits)
	alt_seg 0: 48747704-48747837 (1 hits)
		RNA: hsa-miR-520h=MIMAT0002867 target_pos: 48747835

locus_link: 4311 refseq: NM_007287 (chr3, + strand): [NOT TARGETED]
	constitutive_region: 156219158-156219773 (0 hits)
	alt_seg 0: 156219774-156220004 (0 hits)
	alt_seg 1: 156220005-156220286 (0 hits)
	alt_seg 2: 156220287-156220710 (0 hits)
	alt_seg 3: 156220711-156221720 (0 hits)
	alt_seg 4: 156221721-156222401 (0 hits)

locus_link: 374654 refseq: NM_198525 (chr15, - strand): [NOT TARGETED]
	constitutive_region: 87900977-87901419 (0 hits)

locus_link: 9367 refseq: NM_004251 (chrX, + strand): [NOT TARGETED]
	constitutive_region: 13088894-13089184 (0 hits)
	alt_seg 0: 13089185-13089359 (0 hits)

locus_link: 10142 refseq: NM_147171 (chr7, + strand): [MODULATED]
	constitutive_region: 91351499-91351810 (1 hits)
		RNA: hsa-miR-133b=MIMAT0000770 target_pos: 91351597
	alt_seg 0: 91351811-91352009 (1 hits)
		RNA: hsa-miR-30e-3p=MIMAT0000693 target_pos: 91351983

locus_link: 9196 refseq: NM_004732 (chr17, - strand): [NOT TARGETED]
	constitutive_region: 8026066-8026987 (0 hits)

locus_link: 1540 refseq: NM_015247 (chr16, + strand): [CONSTITUTIVELY TARGETED]
	constitutive_region: 50608449-50608826 (2 hits)
		RNA: hsa-miR-19b=MIMAT0000074 target_pos: 50608642
		RNA: hsa-miR-130b=MIMAT0000691 target_pos: 50608643
	alt_seg 0: 50608827-50609855 (0 hits)
	alt_seg 1: 50609856-50610112 (0 hits)

locus_link: 7360 refseq: NM_006759 (chr2, + strand): [CONSTITUTIVELY TARGETED]
	constitutive_region: 64092892-64093225 (1 hits)
		RNA: hsa-miR-367=MIMAT0000719 target_pos: 64093117

locus_link: 8655 refseq: NM_003746 (chr12, + strand): [NOT TARGETED]
	constitutive_region: 119347963-119348152 (0 hits)
	alt_seg 0: 119348153-119348243 (0 hits)

locus_link: 27069 refseq: NM_014394 (chr10, + strand): [NOT TARGETED]
	constitutive_region: 85576601-85576763 (0 hits)
	alt_seg 0: 85576764-85576814 (0 hits)
	alt_seg 1: 85576815-85576873 (0 hits)
	alt_seg 2: 85576874-85576962 (0 hits)
	alt_seg 3: 85576963-85577504 (0 hits)
	alt_seg 4: 85577505-85577578 (0 hits)
	alt_seg 5: 85577579-85577757 (0 hits)

locus_link: 6156 refseq: NM_000989 (chr8, - strand): [NOT TARGETED]
	constitutive_region: 99010541-99010613 (0 hits)

locus_link: 2064 refseq: NM_004448 (chr17, + strand): [NOT TARGETED]
	constitutive_region: 38259257-38259778 (0 hits)
	alt_seg 0: 38259779-38259874 (0 hits)

locus_link: 163051 refseq: NM_152601 (chr19, - strand): [NOT TARGETED]
	alt_seg 0: 12433001-12434674 (0 hits)
	alt_seg 0: 12497185-12497538 (0 hits)

locus_link: 148932 refseq: NM_145279 (chr1, - strand): [NOT TARGETED]
	constitutive_region: 46444709-46445245 (0 hits)
	alt_seg 0: 46443309-46444708 (0 hits)

locus_link: 83937 refseq: NM_178145 (chr10, + strand): [NOT TARGETED]
	constitutive_region: 44772780-44774163 (0 hits)

locus_link: 79098 refseq: NM_023938 (chr1, - strand): [NOT TARGETED]
	constitutive_region: 204277740-204279003 (0 hits)
	alt_seg 0: 204275568-204277739 (0 hits)

locus_link: 84002 refseq: NM_032047 (chr3, + strand): [NOT TARGETED]
	constitutive_region: 184309633-184309742 (0 hits)
	alt_seg 0: 184309743-184312086 (0 hits)

locus_link: 1933 refseq: NM_001959 (chr2, + strand): [NOT TARGETED]
	constitutive_region: 207230147-207230182 (0 hits)

locus_link: 2022 refseq: NM_000118 (chr9, - strand): [NOT TARGETED]
	constitutive_region: 125953348-125954242 (0 hits)

locus_link: 533 refseq: NM_004047 (chr1, + strand): [NOT TARGETED]
	constitutive_region: 43856970-43857254 (0 hits)

locus_link: 11062 refseq: NM_181581 (chr7, + strand): [NOT TARGETED]
	constitutive_region: 106778533-106778900 (0 hits)
	alt_seg 0: 106778901-106779396 (0 hits)

locus_link: 79798 refseq: NM_024742 (chr16, + strand): [NOT TARGETED]
	constitutive_region: 31512579-31514546 (0 hits)

locus_link: 117286 refseq: NM_054113 (chr19, - strand): [NOT TARGETED]
	constitutive_region: 16133182-16133277 (0 hits)

locus_link: 4643 refseq: NM_004998 (chr15, - strand): [CONSTITUTIVELY TARGETED]
	constitutive_region: 57144849-57145636 (1 hits)
		RNA: hsa-miR-144=MIMAT0000436 target_pos: 57144875
	alt_seg 0: 57144625-57144848 (0 hits)
	alt_seg 1: 57144465-57144624 (0 hits)

locus_link: 6045 refseq: NM_007212 (chr1, + strand): [NOT TARGETED]
	constitutive_region: 182308811-182308888 (0 hits)
	alt_seg 0: 182308889-182309566 (0 hits)
	alt_seg 1: 182309567-182310566 (0 hits)
	alt_seg 2: 182310567-182310690 (0 hits)

locus_link: 1053 refseq: NM_001805 (chr14, - strand): [NOT TARGETED]
	constitutive_region: 21576644-21576825 (0 hits)

locus_link: 10143 refseq: NM_005752 (chr16, + strand): [NOT TARGETED]
	constitutive_region: 77844262-77844375 (0 hits)
	alt_seg 0: 77844376-77845530 (0 hits)

locus_link: 285195 refseq: NM_173653 (chr3, - strand): [NOT TARGETED]
	constitutive_region: 144304976-144306454 (0 hits)

locus_link: 84148 refseq: NM_032188 (chr16, + strand): [NOT TARGETED]
	constitutive_region: 31178637-31178740 (0 hits)

locus_link: 55334 refseq: NM_018375 (chr14, + strand): [MODULATED]
	constitutive_region: 67915348-67915720 (1 hits)
		RNA: hsa-miR-125a=MIMAT0000443 target_pos: 67915628
	alt_seg 0: 67915721-67917309 (0 hits)
	alt_seg 1: 67917310-67919140 (1 hits)
		RNA: hsa-miR-124a=MIMAT0000422 target_pos: 67919058

locus_link: 23411 refseq: NM_012238 (chr10, + strand): [MODULATED]
	constitutive_region: 69020950-69021105 (2 hits)
		RNA: hsa-miR-138=MIMAT0000430 target_pos: 69020986
		RNA: hsa-miR-30e-5p=MIMAT0000692 target_pos: 69021021
	alt_seg 0: 69021106-69021738 (3 hits)
		RNA: hsa-miR-9=MIMAT0000441 target_pos: 69021358
		RNA: hsa-miR-199b=MIMAT0000263 target_pos: 69021461
		RNA: hsa-miR-22=MIMAT0000077 target_pos: 69021484
	alt_seg 1: 69021739-69022698 (2 hits)
		RNA: hsa-miR-124a=MIMAT0000422 target_pos: 69022165
		RNA: hsa-miR-200a=MIMAT0000682 target_pos: 69022682

locus_link: 10336 refseq: NM_006315 (chr4, + strand): [MODULATED]
	constitutive_region: 749694-750220 (1 hits)
		RNA: hsa-miR-142-3p=MIMAT0000434 target_pos: 749855
	alt_seg 0: 750221-751486 (1 hits)
		RNA: hsa-let-7i=MIMAT0000415 target_pos: 751477
	alt_seg 1: 751487-751643 (0 hits)
	alt_seg 2: 751644-753701 (7 hits)
		RNA: hsa-miR-520d*=MIMAT0002855 target_pos: 751691
		RNA: hsa-miR-29c=MIMAT0000681 target_pos: 751726
		RNA: hsa-miR-432*=MIMAT0002815 target_pos: 752363
		RNA: hsa-miR-367=MIMAT0000719 target_pos: 752509
		RNA: hsa-miR-200a=MIMAT0000682 target_pos: 753653
		RNA: hsa-miR-182=MIMAT0000259 target_pos: 753660
		RNA: hsa-miR-374=MIMAT0000727 target_pos: 753671
	alt_seg 3: 753702-753761 (0 hits)

locus_link: 11224 refseq: NM_007209 (chr9, - strand): [NOT TARGETED]
	constitutive_region: 122996213-122996243 (0 hits)

locus_link: 7832 refseq: NM_006763 (chr1, + strand): [MODULATED]
	constitutive_region: 200564820-200564935 (1 hits)
		RNA: hsa-miR-202=MIMAT0002811 target_pos: 200564886
	alt_seg 0: 200564936-200566122 (0 hits)
	alt_seg 1: 200566123-200566983 (1 hits)
		RNA: hsa-miR-132=MIMAT0000426 target_pos: 200566804

locus_link: 114897 refseq: NM_198593 (chr17, + strand): [NOT TARGETED]
	constitutive_region: 77641286-77641686 (0 hits)
	alt_seg 0: 77641687-77642986 (0 hits)

locus_link: 10971 refseq: NM_006826 (chr2, - strand): [MODULATED]
	constitutive_region: 9746784-9747155 (2 hits)
		RNA: hsa-miR-320=MIMAT0000510 target_pos: 9747013
		RNA: hsa-miR-203=MIMAT0000264 target_pos: 9746926
	alt_seg 0: 9746499-9746783 (2 hits)
		RNA: hsa-miR-206=MIMAT0000462 target_pos: 9746751
		RNA: hsa-miR-497=MIMAT0002820 target_pos: 9746534
	alt_seg 1: 9746139-9746498 (0 hits)
	alt_seg 2: 9745849-9746138 (0 hits)

locus_link: 140458 refseq: NM_080874 (chr4, - strand): [NOT TARGETED]
	constitutive_region: 177830715-177832642 (0 hits)

locus_link: 118424 refseq: NM_058167 (chr1, - strand): [NOT TARGETED]
	constitutive_region: 1096340-1096642 (0 hits)

locus_link: 26191 refseq: NM_015967 (chr1, - strand): [NOT TARGETED]
	constitutive_region: 113656023-113656255 (0 hits)
	alt_seg 0: 113655169-113656022 (0 hits)

locus_link: 8021 refseq: NM_005085 (chr9, + strand): [NOT TARGETED]
	constitutive_region: 129384916-129385134 (0 hits)
	alt_seg 0: 129385135-129386102 (0 hits)

locus_link: 83700 refseq: NM_032801 (chr11, + strand): [NOT TARGETED]
	constitutive_region: 133556725-133557475 (0 hits)
	alt_seg 0: 133557476-133559295 (0 hits)

locus_link: 9933 refseq: NM_014878 (chr9, - strand): [NOT TARGETED]
	constitutive_region: 2794165-2794332 (0 hits)

locus_link: 133957 refseq: NM_145265 (chr5, - strand): [NOT TARGETED]
	constitutive_region: 257817-258151 (0 hits)
	alt_seg 0: 257632-257816 (0 hits)

locus_link: 9148 refseq: NM_004210 (chr10, + strand): [NOT TARGETED]
	constitutive_region: 105014713-105014852 (0 hits)
	alt_seg 0: 105014853-105016548 (0 hits)
	alt_seg 1: 105016549-105016890 (0 hits)

locus_link: 6656 refseq: NM_005986 (chr13, + strand): [CONSTITUTIVELY TARGETED]
	constitutive_region: 110671146-110672188 (1 hits)
		RNA: hsa-miR-429=MIMAT0001536 target_pos: 110671407

locus_link: 51069 refseq: NM_015950 (chr6, - strand): [NOT TARGETED]
	constitutive_region: 43068837-43068868 (0 hits)

locus_link: 5932 refseq: NM_002894 (chr18, + strand): [NOT TARGETED]
	constitutive_region: 18858187-18858320 (0 hits)
	alt_seg 0: 18858321-18858433 (0 hits)

locus_link: 5709 refseq: NM_002809 (chr17, + strand): [NOT TARGETED]
	constitutive_region: 38528794-38529169 (0 hits)

locus_link: 55165 refseq: NM_018131 (chr10, + strand): [NOT TARGETED]
	constitutive_region: 94952494-94953225 (0 hits)
	alt_seg 0: 94953226-94953434 (0 hits)

locus_link: 7260 refseq: NM_003310 (chr2, - strand): [NOT TARGETED]
	constitutive_region: 4802169-4802530 (0 hits)

locus_link: 55192 refseq: NM_018163 (chr15, - strand): [NOT TARGETED]
	constitutive_region: 38776128-38776195 (0 hits)

locus_link: 22908 refseq: NM_014016 (chr3, + strand): [NOT TARGETED]
	constitutive_region: 45745750-45747490 (0 hits)

locus_link: 81493 refseq: NM_030786 (chr1, - strand): [CONSTITUTIVELY TARGETED]
	constitutive_region: 32648162-32649925 (3 hits)
		RNA: hsa-miR-520f=MIMAT0002830 target_pos: 32648695
		RNA: hsa-miR-520d=MIMAT0002856 target_pos: 32648694
		RNA: hsa-miR-382=MIMAT0000737 target_pos: 32648468

locus_link: 10284 refseq: NM_005870 (chr13, + strand): [NOT TARGETED]
	constitutive_region: 19519478-19519552 (0 hits)
	alt_seg 0: 19519553-19519700 (0 hits)
	alt_seg 1: 19519701-19519736 (0 hits)
	alt_seg 2: 19519737-19520490 (0 hits)
	alt_seg 3: 19520491-19520656 (0 hits)
	alt_seg 4: 19520657-19520977 (0 hits)
	alt_seg 5: 19520978-19521216 (0 hits)

locus_link: 9521 refseq: NM_004280 (chr6, - strand): [NOT TARGETED]
	constitutive_region: 8024891-8025123 (0 hits)
	alt_seg 0: 8024838-8024890 (0 hits)
	alt_seg 1: 8024639-8024837 (0 hits)

locus_link: 51530 refseq: NM_016478 (chr7, - strand): [NOT TARGETED]
	constitutive_region: 129211146-129211518 (0 hits)

locus_link: 22820 refseq: NM_016128 (chr3, + strand): [NOT TARGETED]
	constitutive_region: 130317173-130317461 (0 hits)
	alt_seg 0: 130317462-130317502 (0 hits)

locus_link: 1272 refseq: NM_001843 (chr12, + strand): [CONSTITUTIVELY TARGETED]
	constitutive_region: 39750101-39752039 (3 hits)
		RNA: hsa-miR-124a=MIMAT0000422 target_pos: 39750338
		RNA: hsa-miR-200a=MIMAT0000682 target_pos: 39750403
		RNA: hsa-miR-182=MIMAT0000259 target_pos: 39751988

locus_link: 83877 refseq: NM_078473 (chr8, - strand): [NOT TARGETED]
	constitutive_region: 38865692-38866220 (0 hits)
	alt_seg 0: 38865646-38865691 (0 hits)
	alt_seg 1: 38865420-38865645 (0 hits)
	alt_seg 2: 38863696-38865419 (0 hits)

locus_link: 11252 refseq: NM_007229 (chr22, - strand): [NOT TARGETED]
	constitutive_region: 41497912-41498305 (0 hits)
	alt_seg 0: 41496725-41497911 (0 hits)

locus_link: 51018 refseq: NM_016052 (chr1, + strand): [NOT TARGETED]
	constitutive_region: 215560928-215561110 (0 hits)
	alt_seg 0: 215561111-215561291 (0 hits)
	alt_seg 1: 215561292-215561415 (0 hits)

locus_link: 2888 refseq: NM_004490 (chr2, - strand): [NOT TARGETED]
	constitutive_region: 165551871-165552091 (0 hits)

locus_link: 5716 refseq: NM_002814 (chrX, - strand): [NOT TARGETED]
	constitutive_region: 106099923-106100062 (0 hits)
	alt_seg 0: 106099302-106099922 (0 hits)

locus_link: 635 refseq: NM_001713 (chr5, + strand): [NOT TARGETED]
	constitutive_region: 78511009-78511732 (0 hits)
	alt_seg 0: 78511733-78512179 (0 hits)

locus_link: 25841 refseq: NM_145804 (chr11, - strand): [NOT TARGETED]
	constitutive_region: 34136846-34138244 (0 hits)

locus_link: 5373 refseq: NM_000303 (chr16, + strand): [NOT TARGETED]
	constitutive_region: 8908978-8910481 (0 hits)

locus_link: 10788 refseq: NM_006633 (chr5, + strand): [CONSTITUTIVELY TARGETED]
	constitutive_region: 76087208-76088026 (2 hits)
		RNA: hsa-miR-367=MIMAT0000719 target_pos: 76087700
		RNA: hsa-miR-34b=MIMAT0000685 target_pos: 76087811

locus_link: 148738 refseq: NM_145277 (chr1, + strand): [NOT TARGETED]
	constitutive_region: 143165620-143166230 (0 hits)

locus_link: 79598 refseq: NM_024548 (chr3, + strand): [CONSTITUTIVELY TARGETED]
	constitutive_region: 102805293-102807078 (3 hits)
		RNA: hsa-miR-519a=MIMAT0002869 target_pos: 102805532
		RNA: hsa-miR-519d=MIMAT0002853 target_pos: 102805533
		RNA: hsa-miR-142-5p=MIMAT0000433 target_pos: 102805535
	alt_seg 0: 102807079-102807476 (0 hits)
	alt_seg 1: 102807477-102810307 (0 hits)

locus_link: 40 refseq: NM_183377 (chr17, - strand): [NOT TARGETED]
	constitutive_region: 31485659-31486534 (0 hits)

locus_link: 310 refseq: NM_001156 (chr10, - strand): [CONSTITUTIVELY TARGETED]
	constitutive_region: 74480146-74480457 (2 hits)
		RNA: hsa-miR-19b=MIMAT0000074 target_pos: 74480311
		RNA: hsa-miR-124a=MIMAT0000422 target_pos: 74480294
	alt_seg 0: 74479807-74480145 (0 hits)
	alt_seg 1: 74479463-74479806 (0 hits)

locus_link: 9960 refseq: NM_006537 (chr15, + strand): [CONSTITUTIVELY TARGETED]
	constitutive_region: 61598839-61599462 (5 hits)
		RNA: hsa-miR-202=MIMAT0002811 target_pos: 61598843
		RNA: hsa-miR-26b=MIMAT0000083 target_pos: 61598905
		RNA: hsa-miR-519a=MIMAT0002869 target_pos: 61598932
		RNA: hsa-miR-519d=MIMAT0002853 target_pos: 61598933
		RNA: hsa-miR-146b=MIMAT0002809 target_pos: 61599138
	alt_seg 0: 61599463-61602656 (0 hits)

locus_link: 51372 refseq: NM_015933 (chr3, + strand): [NOT TARGETED]
	constitutive_region: 48445879-48446131 (0 hits)
	alt_seg 0: 48446132-48446202 (0 hits)

locus_link: 9819 refseq: NM_014779 (chr3, + strand): [CONSTITUTIVELY TARGETED]
	constitutive_region: 151497329-151498697 (8 hits)
		RNA: hsa-miR-142-5p=MIMAT0000433 target_pos: 151497404
		RNA: hsa-miR-429=MIMAT0001536 target_pos: 151497454
		RNA: hsa-miR-219=MIMAT0000276 target_pos: 151497462
		RNA: hsa-miR-489=MIMAT0002805 target_pos: 151497811
		RNA: hsa-miR-9=MIMAT0000441 target_pos: 151498224
		RNA: hsa-miR-512-3p=MIMAT0002823 target_pos: 151498420
		RNA: hsa-miR-493=MIMAT0002813 target_pos: 151498683
		RNA: hsa-miR-203=MIMAT0000264 target_pos: 151498688
	alt_seg 0: 151498698-151498815 (0 hits)

locus_link: 51205 refseq: NM_016361 (chr1, - strand): [NOT TARGETED]
	constitutive_region: 144626250-144626303 (0 hits)

locus_link: 166336 refseq: NM_198859 (chr3, - strand): [CONSTITUTIVELY TARGETED]
	constitutive_region: 64040532-64042066 (3 hits)
		RNA: hsa-miR-148b=MIMAT0000759 target_pos: 64042003
		RNA: hsa-miR-19b=MIMAT0000074 target_pos: 64041869
		RNA: hsa-miR-29c=MIMAT0000681 target_pos: 64041096
	alt_seg 0: 64038072-64040531 (0 hits)
	alt_seg 1: 64036886-64038071 (0 hits)

locus_link: 8458 refseq: NM_003594 (chr1, + strand): [NOT TARGETED]
	constitutive_region: 116990524-116991859 (0 hits)

locus_link: 26039 refseq: NM_198935 (chr20, + strand): [MODULATED]
	constitutive_region: 61439666-61440744 (1 hits)
		RNA: hsa-miR-29c=MIMAT0000681 target_pos: 61439876
	alt_seg 0: 61440745-61442943 (4 hits)
		RNA: hsa-miR-181d=MIMAT0002821 target_pos: 61442040
		RNA: hsa-miR-520d=MIMAT0002856 target_pos: 61442065
		RNA: hsa-miR-519d=MIMAT0002853 target_pos: 61442066
		RNA: hsa-miR-520h=MIMAT0002867 target_pos: 61442067
	alt_seg 1: 61442944-61442971 (0 hits)

locus_link: 10728 refseq: NM_006601 (chr12, - strand): [CONSTITUTIVELY TARGETED]
	constitutive_region: 55343406-55344531 (1 hits)
		RNA: hsa-miR-186=MIMAT0000456 target_pos: 55343674

locus_link: 92815 refseq: NM_033445 (chr1, - strand): [NOT TARGETED]
	constitutive_region: 225619315-225619758 (0 hits)

locus_link: 51144 refseq: NM_016142 (chr11, + strand): [NOT TARGETED]
	constitutive_region: 43841104-43842451 (0 hits)

locus_link: 79881 refseq: NM_019114 (chr9, - strand): [NOT TARGETED]
	alt_seg 0: 107314093-107316036 (0 hits)
	alt_seg 0: 107382338-107383560 (0 hits)
	alt_seg 1: 107382278-107382337 (0 hits)
	alt_seg 2: 107381850-107382277 (0 hits)

locus_link: 57722 refseq: NM_020962 (chr15, - strand): [CONSTITUTIVELY TARGETED]
	constitutive_region: 63389644-63392165 (2 hits)
		RNA: hsa-miR-196b=MIMAT0001080 target_pos: 63391318
		RNA: hsa-let-7i=MIMAT0000415 target_pos: 63391317

locus_link: 4320 refseq: NM_005940 (chr22, + strand): [NOT TARGETED]
	constitutive_region: 22450282-22451057 (0 hits)

locus_link: 4303 refseq: NM_005938 (chrX, + strand): [NOT TARGETED]
	constitutive_region: 69188722-69190171 (0 hits)

locus_link: 64785 refseq: NM_022770 (chr16, + strand): [NOT TARGETED]
	constitutive_region: 58214027-58215339 (0 hits)

locus_link: 3764 refseq: NM_004982 (chr12, - strand): [NOT TARGETED]
	constitutive_region: 21809751-21809925 (0 hits)
	alt_seg 0: 21809157-21809750 (0 hits)

locus_link: 51143 refseq: NM_016141 (chr3, - strand): [NOT TARGETED]
	constitutive_region: 32540023-32540060 (0 hits)
	alt_seg 0: 32539361-32540022 (0 hits)
	alt_seg 1: 32539249-32539360 (0 hits)

locus_link: 267 refseq: NM_001144 (chr16, - strand): [ON-OFF]
	constitutive_region: 56172136-56172308 (0 hits)
	alt_seg 0: 56171392-56172135 (0 hits)
	alt_seg 1: 56170964-56171391 (1 hits)
		RNA: hsa-miR-429=MIMAT0001536 target_pos: 56171103
	alt_seg 2: 56170851-56170963 (0 hits)

locus_link: 7753 refseq: NM_003455 (chr11, - strand): [NOT TARGETED]
	constitutive_region: 123133588-123134358 (0 hits)
	alt_seg 0: 123133141-123133587 (0 hits)
	alt_seg 1: 123132707-123133140 (0 hits)

locus_link: 2044 refseq: NM_182472 (chr4, - strand): [CONSTITUTIVELY TARGETED]
	constitutive_region: 66188662-66193213 (6 hits)
		RNA: hsa-miR-519d=MIMAT0002853 target_pos: 66193171
		RNA: hsa-miR-520h=MIMAT0002867 target_pos: 66193170
		RNA: hsa-miR-524*=MIMAT0002849 target_pos: 66193168
		RNA: hsa-miR-10b=MIMAT0000254 target_pos: 66192618
		RNA: hsa-miR-218=MIMAT0000275 target_pos: 66189704
		RNA: hsa-miR-200a*=MIMAT0001620 target_pos: 66188713

locus_link: 8363 refseq: NM_021968 (chr6, + strand): [NOT TARGETED]
	constitutive_region: 27900190-27900237 (0 hits)

locus_link: 23398 refseq: NM_015342 (chr5, + strand): [NOT TARGETED]
	constitutive_region: 64899104-64899172 (0 hits)
	alt_seg 0: 64899173-64899257 (0 hits)

locus_link: 8038 refseq: NM_021641 (chr10, - strand): [CONSTITUTIVELY TARGETED]
	constitutive_region: 127278805-127280249 (2 hits)
		RNA: hsa-miR-19b=MIMAT0000074 target_pos: 127280208
		RNA: hsa-miR-130b=MIMAT0000691 target_pos: 127280207
	alt_seg 0: 127278337-127278804 (0 hits)

locus_link: 22862 refseq: NM_014923 (chr13, + strand): [ON-OFF]
	constitutive_region: 47579529-47579558 (0 hits)
	alt_seg 0: 47579559-47581723 (14 hits)
		RNA: hsa-miR-380-3p=MIMAT0000735 target_pos: 47579559
		RNA: hsa-miR-137=MIMAT0000429 target_pos: 47579977
		RNA: hsa-let-7i=MIMAT0000415 target_pos: 47579998
		RNA: hsa-miR-145=MIMAT0000437 target_pos: 47580070
		RNA: hsa-miR-19b=MIMAT0000074 target_pos: 47580584
		RNA: hsa-miR-144=MIMAT0000436 target_pos: 47580654
		RNA: hsa-miR-520d=MIMAT0002856 target_pos: 47580699
		RNA: hsa-miR-519d=MIMAT0002853 target_pos: 47580700
		RNA: hsa-miR-520h=MIMAT0002867 target_pos: 47580701
		RNA: hsa-miR-30e-5p=MIMAT0000692 target_pos: 47581195
		RNA: hsa-miR-144=MIMAT0000436 target_pos: 47581543
		RNA: hsa-miR-206=MIMAT0000462 target_pos: 47581550
		RNA: hsa-miR-142-3p=MIMAT0000434 target_pos: 47581588
		RNA: hsa-miR-222=MIMAT0000279 target_pos: 47581674
	alt_seg 1: 47581724-47581909 (0 hits)

locus_link: 204851 refseq: NM_181358 (chr1, + strand): [ON-OFF]
	constitutive_region: 113814858-113815217 (0 hits)
	alt_seg 0: 113815218-113818800 (9 hits)
		RNA: hsa-miR-493=MIMAT0002813 target_pos: 113816124
		RNA: hsa-miR-139=MIMAT0000250 target_pos: 113816351
		RNA: hsa-miR-19b=MIMAT0000074 target_pos: 113816410
		RNA: hsa-miR-506=MIMAT0002878 target_pos: 113816487
		RNA: hsa-miR-124a=MIMAT0000422 target_pos: 113816488
		RNA: hsa-miR-124a=MIMAT0000422 target_pos: 113816533
		RNA: hsa-miR-495=MIMAT0002817 target_pos: 113818633
		RNA: hsa-miR-142-5p=MIMAT0000433 target_pos: 113818645
		RNA: hsa-miR-222=MIMAT0000279 target_pos: 113818695
	alt_seg 1: 113818801-113819145 (2 hits)
		RNA: hsa-miR-381=MIMAT0000736 target_pos: 113819069
		RNA: hsa-miR-33=MIMAT0000091 target_pos: 113819119

locus_link: 9564 refseq: NM_014567 (chr16, - strand): [NOT TARGETED]
	constitutive_region: 75042491-75042963 (0 hits)

locus_link: 6189 refseq: NM_001006 (chr4, + strand): [NOT TARGETED]
	constitutive_region: 152603369-152603413 (0 hits)

locus_link: 283078 refseq: NM_173576 (chr10, - strand): [CONSTITUTIVELY TARGETED]
	constitutive_region: 27966282-27968165 (3 hits)
		RNA: hsa-miR-506=MIMAT0002878 target_pos: 27967909
		RNA: hsa-miR-485-3p=MIMAT0002176 target_pos: 27966503
		RNA: hsa-miR-374=MIMAT0000727 target_pos: 27966345
	alt_seg 0: 27965816-27966281 (0 hits)

locus_link: 27255 refseq: NM_014461 (chr3, + strand): [NOT TARGETED]
	constitutive_region: 1420099-1420123 (0 hits)
	alt_seg 0: 1420124-1420248 (0 hits)

locus_link: 2517 refseq: NM_000147 (chr1, - strand): [NOT TARGETED]
	constitutive_region: 23641531-23641681 (0 hits)
	alt_seg 0: 23641064-23641530 (0 hits)

locus_link: 7547 refseq: NM_003413 (chrX, + strand): [CONSTITUTIVELY TARGETED]
	constitutive_region: 135357833-135359866 (5 hits)
		RNA: hsa-miR-136=MIMAT0000448 target_pos: 135357914
		RNA: hsa-miR-181d=MIMAT0002821 target_pos: 135358308
		RNA: hsa-miR-190=MIMAT0000458 target_pos: 135358439
		RNA: hsa-miR-320=MIMAT0000510 target_pos: 135358543
		RNA: hsa-miR-155=MIMAT0000646 target_pos: 135358566

locus_link: 6210 refseq: NM_001019 (chr16, - strand): [NOT TARGETED]
	constitutive_region: 18760869-18760885 (0 hits)

locus_link: 57045 refseq: NM_020648 (chr18, + strand): [NOT TARGETED]
	constitutive_region: 9389522-9389587 (0 hits)
	alt_seg 0: 9389588-9390793 (0 hits)
	alt_seg 1: 9390794-9390822 (0 hits)
	alt_seg 2: 9390823-9392416 (0 hits)

locus_link: 134637 refseq: NM_182503 (chr6, - strand): [NOT TARGETED]
	constitutive_region: 143729543-143730171 (0 hits)
	alt_seg 0: 143729277-143729542 (0 hits)
	alt_seg 1: 143729221-143729276 (0 hits)
	alt_seg 2: 143727645-143729220 (0 hits)

locus_link: 10944 refseq: NM_014267 (chr11, + strand): [MODULATED]
	constitutive_region: 16740957-16741012 (1 hits)
		RNA: hsa-miR-524*=MIMAT0002849 target_pos: 16740978
	alt_seg 0: 16741013-16741191 (2 hits)
		RNA: hsa-miR-524*=MIMAT0002849 target_pos: 16741043
		RNA: hsa-miR-369-3p=MIMAT0000721 target_pos: 16741047
	alt_seg 1: 16741192-16741322 (0 hits)
	alt_seg 2: 16741323-16741626 (0 hits)
	alt_seg 3: 16741627-16741743 (0 hits)
	alt_seg 4: 16741744-16741882 (0 hits)
	alt_seg 5: 16741883-16742000 (0 hits)

locus_link: 64225 refseq: NM_022374 (chr2, - strand): [MODULATED]
	constitutive_region: 38497660-38498161 (3 hits)
		RNA: hsa-miR-107=MIMAT0000104 target_pos: 38498044
		RNA: hsa-miR-19b=MIMAT0000074 target_pos: 38497810
		RNA: hsa-miR-511=MIMAT0002808 target_pos: 38497680
	alt_seg 0: 38497579-38497659 (2 hits)
		RNA: hsa-miR-9=MIMAT0000441 target_pos: 38497592
		RNA: hsa-miR-508=MIMAT0002880 target_pos: 38497583
	alt_seg 1: 38496563-38497578 (4 hits)
		RNA: hsa-miR-139=MIMAT0000250 target_pos: 38497575
		RNA: hsa-miR-34b=MIMAT0000685 target_pos: 38497200
		RNA: hsa-miR-520d*=MIMAT0002855 target_pos: 38496840
		RNA: hsa-miR-377=MIMAT0000730 target_pos: 38496756

locus_link: 3359 refseq: NM_000869 (chr11, + strand): [NOT TARGETED]
	constitutive_region: 113398134-113398687 (0 hits)

locus_link: 127124 refseq: NM_133262 (chr1, - strand): [NOT TARGETED]
	constitutive_region: 195780610-195780779 (0 hits)

locus_link: 81558 refseq: NM_030802 (chr17, - strand): [CONSTITUTIVELY TARGETED]
	constitutive_region: 48262336-48263256 (3 hits)
		RNA: hsa-miR-506=MIMAT0002878 target_pos: 48263215
		RNA: hsa-miR-511=MIMAT0002808 target_pos: 48262496
		RNA: hsa-miR-518a-2*=MIMAT0002865 target_pos: 48262484

locus_link: 79133 refseq: NM_024120 (chr20, + strand): [NOT TARGETED]
	constitutive_region: 13792853-13793298 (0 hits)

locus_link: 60559 refseq: NM_021928 (chr4, + strand): [NOT TARGETED]
	constitutive_region: 177945368-177945447 (0 hits)

locus_link: 9584 refseq: NM_184241 (chr20, - strand): [ON-OFF]
	constitutive_region: 35007733-35007833 (0 hits)
	alt_seg 0: 35007684-35007732 (0 hits)
	alt_seg 1: 35007630-35007683 (1 hits)
		RNA: hsa-miR-217=MIMAT0000274 target_pos: 35007674
	alt_seg 2: 35006966-35007629 (3 hits)
		RNA: hsa-miR-494=MIMAT0002816 target_pos: 35007506
		RNA: hsa-miR-524*=MIMAT0002849 target_pos: 35007268
		RNA: hsa-miR-524*=MIMAT0002849 target_pos: 35006998

locus_link: 5423 refseq: NM_002690 (chr8, + strand): [NOT TARGETED]
	constitutive_region: 42246540-42246691 (0 hits)

locus_link: 23077 refseq: NM_015057 (chr13, - strand): [MODULATED]
	constitutive_region: 75417071-75417515 (1 hits)
		RNA: hsa-miR-133b=MIMAT0000770 target_pos: 75417420
	alt_seg 0: 75416926-75417070 (1 hits)
		RNA: hsa-miR-132=MIMAT0000426 target_pos: 75417059
	alt_seg 1: 75416803-75416925 (1 hits)
		RNA: hsa-miR-367=MIMAT0000719 target_pos: 75416889

locus_link: 90 refseq: NM_001105 (chr2, - strand): [CONSTITUTIVELY TARGETED]
	constitutive_region: 158795507-158796589 (10 hits)
		RNA: hsa-miR-365=MIMAT0000710 target_pos: 158796283
		RNA: hsa-miR-130b=MIMAT0000691 target_pos: 158796166
		RNA: hsa-miR-384=MIMAT0001075 target_pos: 158796161
		RNA: hsa-miR-130b=MIMAT0000691 target_pos: 158796137
		RNA: hsa-miR-148b=MIMAT0000759 target_pos: 158796136
		RNA: hsa-miR-182=MIMAT0000259 target_pos: 158796104
		RNA: hsa-miR-202*=MIMAT0002810 target_pos: 158796059
		RNA: hsa-miR-30e-5p=MIMAT0000692 target_pos: 158795993
		RNA: hsa-miR-519a=MIMAT0002869 target_pos: 158795928
		RNA: hsa-miR-302b*=MIMAT0000714 target_pos: 158795890

locus_link: 57718 refseq: NM_058237 (chr14, + strand): [CONSTITUTIVELY TARGETED]
	constitutive_region: 92735018-92736034 (2 hits)
		RNA: hsa-miR-485-3p=MIMAT0002176 target_pos: 92736003
		RNA: hsa-miR-154*=MIMAT0000453 target_pos: 92736004

locus_link: 11197 refseq: NM_007191 (chr12, - strand): [ON-OFF]
	constitutive_region: 63731248-63731397 (0 hits)
	alt_seg 0: 63730699-63731247 (1 hits)
		RNA: hsa-miR-137=MIMAT0000429 target_pos: 63730768

locus_link: 54847 refseq: NM_017699 (chr3, + strand): [NOT TARGETED]
	constitutive_region: 114667453-114669323 (0 hits)

locus_link: 27242 refseq: NM_014452 (chr6, - strand): [NOT TARGETED]
	constitutive_region: 47246301-47247338 (0 hits)
	alt_seg 0: 47246105-47246300 (0 hits)

locus_link: 51380 refseq: NM_015989 (chr12, - strand): [NOT TARGETED]
	constitutive_region: 51837716-51838563 (0 hits)

locus_link: 25942 refseq: NM_015477 (chr15, - strand): [CONSTITUTIVELY TARGETED]
	constitutive_region: 73379295-73380138 (3 hits)
		RNA: hsa-miR-138=MIMAT0000430 target_pos: 73379839
		RNA: hsa-miR-183=MIMAT0000261 target_pos: 73379416
		RNA: hsa-miR-138=MIMAT0000430 target_pos: 73379408
	alt_seg 0: 73379093-73379294 (0 hits)

locus_link: 4683 refseq: NM_002485 (chr8, - strand): [NOT TARGETED]
	constitutive_region: 90904246-90904394 (0 hits)
	alt_seg 0: 90902298-90904245 (0 hits)
	alt_seg 1: 90902143-90902297 (0 hits)

locus_link: 1360 refseq: NM_001871 (chr3, + strand): [NOT TARGETED]
	constitutive_region: 149898695-149898883 (0 hits)

locus_link: 5891 refseq: NM_014226 (chr14, - strand): [CONSTITUTIVELY TARGETED]
	constitutive_region: 100685455-100685668 (1 hits)
		RNA: hsa-miR-140=MIMAT0000431 target_pos: 100685457
	alt_seg 0: 100685224-100685454 (0 hits)

locus_link: 8554 refseq: NM_016166 (chr15, + strand): [CONSTITUTIVELY TARGETED]
	constitutive_region: 66195988-66196156 (1 hits)
		RNA: hsa-miR-493=MIMAT0002813 target_pos: 66196141

locus_link: 6484 refseq: NM_006278 (chr11, + strand): [NOT TARGETED]
	constitutive_region: 125821591-125822180 (0 hits)

locus_link: 6217 refseq: NM_001020 (chr19, - strand): [NOT TARGETED]
	constitutive_region: 44615708-44615754 (0 hits)
	alt_seg 0: 44615619-44615707 (0 hits)

locus_link: 10073 refseq: NM_005701 (chr15, - strand): [NOT TARGETED]
	constitutive_region: 73606251-73606519 (0 hits)

locus_link: 1490 refseq: NM_001901 (chr6, - strand): [ON-OFF]
	constitutive_region: 132250034-132250975 (0 hits)
	alt_seg 0: 132249906-132250033 (2 hits)
		RNA: hsa-miR-19b=MIMAT0000074 target_pos: 132249928
		RNA: hsa-miR-18b=MIMAT0001412 target_pos: 132249925
	alt_seg 1: 132249730-132249905 (0 hits)
	alt_seg 2: 132249370-132249729 (0 hits)

locus_link: 133383 refseq: NM_153706 (chr5, + strand): [NOT TARGETED]
	constitutive_region: 56228611-56228894 (0 hits)

locus_link: 10614 refseq: NM_006460 (chr17, + strand): [NOT TARGETED]
	constitutive_region: 43703056-43703440 (0 hits)
	alt_seg 0: 43703441-43704888 (0 hits)

locus_link: 135458 refseq: NM_148959 (chr6, - strand): [NOT TARGETED]
	constitutive_region: 431182-431672 (0 hits)
	alt_seg 0: 431111-431181 (0 hits)
	alt_seg 1: 430155-431110 (0 hits)

locus_link: 25797 refseq: NM_012413 (chr2, + strand): [NOT TARGETED]
	constitutive_region: 37574502-37574995 (0 hits)

locus_link: 51676 refseq: NM_016150 (chr14, - strand): [NOT TARGETED]
	constitutive_region: 92390554-92391044 (0 hits)

locus_link: 54778 refseq: NM_017610 (chr15, + strand): [MODULATED]
	constitutive_region: 57103152-57103360 (3 hits)
		RNA: hsa-miR-17-3p=MIMAT0000071 target_pos: 57103207
		RNA: hsa-miR-380-5p=MIMAT0000734 target_pos: 57103213
		RNA: hsa-miR-9=MIMAT0000441 target_pos: 57103217
	alt_seg 0: 57103361-57104679 (6 hits)
		RNA: hsa-miR-381=MIMAT0000736 target_pos: 57103406
		RNA: hsa-miR-19b=MIMAT0000074 target_pos: 57103421
		RNA: hsa-miR-497=MIMAT0002820 target_pos: 57103916
		RNA: hsa-miR-21=MIMAT0000076 target_pos: 57104620
		RNA: hsa-miR-330=MIMAT0000751 target_pos: 57104641
		RNA: hsa-miR-524*=MIMAT0002849 target_pos: 57104643
	alt_seg 1: 57104680-57105309 (0 hits)
	alt_seg 2: 57105310-57105674 (0 hits)

locus_link: 4199 refseq: NM_002395 (chr6, - strand): [NOT TARGETED]
	constitutive_region: 83917067-83917240 (0 hits)
	alt_seg 0: 83916905-83917066 (0 hits)
	alt_seg 1: 83915722-83916904 (0 hits)

locus_link: 11079 refseq: NM_007033 (chr1, + strand): [NOT TARGETED]
	constitutive_region: 2203894-2204066 (0 hits)
	alt_seg 0: 2204067-2204156 (0 hits)
	alt_seg 1: 2204157-2204586 (0 hits)

locus_link: 23228 refseq: NM_015184 (chr3, + strand): [CONSTITUTIVELY TARGETED]
	constitutive_region: 17106405-17107089 (2 hits)
		RNA: hsa-miR-145=MIMAT0000437 target_pos: 17106522
		RNA: hsa-miR-181d=MIMAT0002821 target_pos: 17106556

locus_link: 10342 refseq: NM_006070 (chr3, + strand): [CONSTITUTIVELY TARGETED]
	constitutive_region: 101788273-101788707 (1 hits)
		RNA: hsa-miR-142-3p=MIMAT0000434 target_pos: 101788505

locus_link: 11123 refseq: NM_013441 (chr1, + strand): [NOT TARGETED]
	constitutive_region: 24212932-24214674 (0 hits)

locus_link: 2288 refseq: NM_002014 (chr12, + strand): [NOT TARGETED]
	constitutive_region: 2782682-2783369 (0 hits)

locus_link: 23332 refseq: NM_015282 (chr2, - strand): [CONSTITUTIVELY TARGETED]
	constitutive_region: 122192232-122193583 (3 hits)
		RNA: hsa-miR-429=MIMAT0001536 target_pos: 122193456
		RNA: hsa-miR-181d=MIMAT0002821 target_pos: 122193410
		RNA: hsa-miR-214=MIMAT0000271 target_pos: 122193315
	alt_seg 0: 122190501-122192231 (0 hits)

locus_link: 11138 refseq: NM_007063 (chr2, - strand): [CONSTITUTIVELY TARGETED]
	constitutive_region: 101245095-101245684 (1 hits)
		RNA: hsa-miR-338=MIMAT0000763 target_pos: 101245220

locus_link: 140825 refseq: NM_080749 (chr20, - strand): [NOT TARGETED]
	constitutive_region: 45202704-45202820 (0 hits)

locus_link: 4841 refseq: NM_007363 (chrX, + strand): [ON-OFF]
	constitutive_region: 69386714-69386903 (0 hits)
	alt_seg 0: 69386904-69387804 (1 hits)
		RNA: hsa-miR-508=MIMAT0002880 target_pos: 69387612

locus_link: 137695 refseq: NM_152417 (chr8, - strand): [NOT TARGETED]
	constitutive_region: 56702067-56702653 (0 hits)
	alt_seg 0: 56701922-56702066 (0 hits)
	alt_seg 1: 56701282-56701921 (0 hits)

locus_link: 4117 refseq: NM_005906 (chr6, - strand): [CONSTITUTIVELY TARGETED]
	constitutive_region: 10872420-10872672 (1 hits)
		RNA: hsa-miR-182=MIMAT0000259 target_pos: 10872426
	alt_seg 0: 10870943-10872419 (0 hits)

locus_link: 55872 refseq: NM_018492 (chr8, - strand): [NOT TARGETED]
	constitutive_region: 27689331-27689735 (0 hits)
	alt_seg 0: 27689057-27689330 (0 hits)

locus_link: 11218 refseq: NM_007204 (chr1, + strand): [NOT TARGETED]
	constitutive_region: 111608245-111608602 (0 hits)
	alt_seg 0: 111608603-111608834 (0 hits)

locus_link: 81894 refseq: NM_031212 (chr10, - strand): [NOT TARGETED]
	constitutive_region: 101034867-101035194 (0 hits)

locus_link: 26503 refseq: NM_012434 (chr6, - strand): [CONSTITUTIVELY TARGETED]
	constitutive_region: 74298701-74300399 (1 hits)
		RNA: hsa-miR-506=MIMAT0002878 target_pos: 74300334

locus_link: 51809 refseq: NM_017423 (chr4, + strand): [CONSTITUTIVELY TARGETED]
	constitutive_region: 174938755-174941004 (10 hits)
		RNA: hsa-miR-30e-3p=MIMAT0000693 target_pos: 174938812
		RNA: hsa-miR-27b=MIMAT0000419 target_pos: 174938907
		RNA: hsa-miR-30e-5p=MIMAT0000692 target_pos: 174938944
		RNA: hsa-miR-30e-5p=MIMAT0000692 target_pos: 174938980
		RNA: hsa-miR-125a=MIMAT0000443 target_pos: 174939084
		RNA: hsa-miR-153=MIMAT0000439 target_pos: 174940600
		RNA: hsa-miR-330=MIMAT0000751 target_pos: 174940805
		RNA: hsa-miR-524*=MIMAT0002849 target_pos: 174940807
		RNA: hsa-miR-153=MIMAT0000439 target_pos: 174940828
		RNA: hsa-miR-494=MIMAT0002816 target_pos: 174940883

locus_link: 55572 refseq: NM_017547 (chr11, + strand): [NOT TARGETED]
	constitutive_region: 125685233-125685671 (0 hits)

locus_link: 26084 refseq: NM_015595 (chr3, + strand): [NOT TARGETED]
	constitutive_region: 155294172-155294293 (0 hits)

locus_link: 6498 refseq: NM_005414 (chr3, + strand): [NOT TARGETED]
	constitutive_region: 171431115-171431859 (0 hits)

locus_link: 2531 refseq: NM_002035 (chr18, - strand): [CONSTITUTIVELY TARGETED]
	constitutive_region: 59147688-59147985 (2 hits)
		RNA: hsa-miR-497=MIMAT0002820 target_pos: 59147932
		RNA: hsa-miR-153=MIMAT0000439 target_pos: 59147793
	alt_seg 0: 59146929-59147687 (0 hits)

locus_link: 285489 refseq: NM_173660 (chr4, + strand): [NOT TARGETED]
	constitutive_region: 3526602-3527586 (0 hits)

locus_link: 11036 refseq: NM_006872 (chr2, + strand): [NOT TARGETED]
	constitutive_region: 48881112-48881272 (0 hits)

locus_link: 11190 refseq: NM_007186 (chr20, + strand): [NOT TARGETED]
	constitutive_region: 34814881-34815226 (0 hits)

locus_link: 9317 refseq: NM_030664 (chr10, + strand): [ON-OFF]
	constitutive_region: 16557258-16557502 (0 hits)
	alt_seg 0: 16557503-16557822 (0 hits)
	alt_seg 1: 16557823-16559457 (1 hits)
		RNA: hsa-miR-380-3p=MIMAT0000735 target_pos: 16557988

locus_link: 57821 refseq: NM_021179 (chr1, - strand): [NOT TARGETED]
	constitutive_region: 166551495-166551663 (0 hits)

locus_link: 85407 refseq: NM_033119 (chr16, + strand): [ON-OFF]
	constitutive_region: 50445722-50445917 (0 hits)
	alt_seg 0: 50445918-50446161 (1 hits)
		RNA: hsa-let-7i=MIMAT0000415 target_pos: 50446153
	alt_seg 1: 50446162-50446669 (0 hits)
	alt_seg 2: 50446670-50448676 (0 hits)

locus_link: 6747 refseq: NM_007107 (chr3, - strand): [NOT TARGETED]
	constitutive_region: 157581713-157581906 (0 hits)
	alt_seg 0: 157581389-157581712 (0 hits)
	alt_seg 1: 157580121-157581388 (0 hits)
	alt_seg 2: 157579457-157580120 (0 hits)

locus_link: 6557 refseq: NM_000338 (chr15, + strand): [NOT TARGETED]
	constitutive_region: 46311135-46312329 (0 hits)

locus_link: 55526 refseq: NM_018706 (chr10, + strand): [NOT TARGETED]
	constitutive_region: 12166890-12169162 (0 hits)
	alt_seg 0: 12169163-12169222 (0 hits)

locus_link: 9779 refseq: NM_014744 (chr3, - strand): [NOT TARGETED]
	constitutive_region: 17174835-17177460 (0 hits)

locus_link: 23111 refseq: NM_015087 (chr13, - strand): [NOT TARGETED]
	constitutive_region: 34675861-34676503 (0 hits)
	alt_seg 0: 34675744-34675860 (0 hits)
	alt_seg 1: 34675278-34675743 (0 hits)
	alt_seg 2: 34675157-34675277 (0 hits)
	alt_seg 3: 34673782-34675156 (0 hits)

locus_link: 1737 refseq: NM_001931 (chr11, + strand): [NOT TARGETED]
	constitutive_region: 111470905-111471003 (0 hits)
	alt_seg 0: 111471004-111471586 (0 hits)
	alt_seg 1: 111471587-111471989 (0 hits)
	alt_seg 2: 111471990-111472238 (0 hits)
	alt_seg 3: 111472239-111472626 (0 hits)

locus_link: 22919 refseq: NM_012325 (chr20, + strand): [MODULATED]
	constitutive_region: 32152207-32152661 (6 hits)
		RNA: hsa-miR-519a=MIMAT0002869 target_pos: 32152345
		RNA: hsa-miR-519d=MIMAT0002853 target_pos: 32152346
		RNA: hsa-miR-520h=MIMAT0002867 target_pos: 32152347
		RNA: hsa-miR-323=MIMAT0000755 target_pos: 32152572
		RNA: hsa-miR-23b=MIMAT0000418 target_pos: 32152573
		RNA: hsa-miR-124a=MIMAT0000422 target_pos: 32152606
	alt_seg 0: 32152662-32153409 (0 hits)
	alt_seg 1: 32153410-32153882 (1 hits)
		RNA: hsa-miR-339=MIMAT0000764 target_pos: 32153831

locus_link: 5128 refseq: NM_002595 (chr12, - strand): [CONSTITUTIVELY TARGETED]
	constitutive_region: 95174508-95176489 (7 hits)
		RNA: hsa-miR-149=MIMAT0000450 target_pos: 95176260
		RNA: hsa-miR-497=MIMAT0002820 target_pos: 95176170
		RNA: hsa-miR-199a*=MIMAT0000232 target_pos: 95176157
		RNA: hsa-miR-17-3p=MIMAT0000071 target_pos: 95176030
		RNA: hsa-miR-200a=MIMAT0000682 target_pos: 95176026
		RNA: hsa-miR-142-5p=MIMAT0000433 target_pos: 95175097
		RNA: hsa-miR-223=MIMAT0000280 target_pos: 95174901

locus_link: 5789 refseq: NM_130391 (chr9, - strand): [CONSTITUTIVELY TARGETED]
	constitutive_region: 8307268-8307875 (2 hits)
		RNA: hsa-miR-24=MIMAT0000080 target_pos: 8307811
		RNA: hsa-miR-202=MIMAT0002811 target_pos: 8307618

locus_link: 26057 refseq: NM_032217 (chr4, - strand): [MODULATED]
	constitutive_region: 74407792-74408200 (5 hits)
		RNA: hsa-miR-518a-2*=MIMAT0002865 target_pos: 74408074
		RNA: hsa-miR-223=MIMAT0000280 target_pos: 74408056
		RNA: hsa-miR-101=MIMAT0000099 target_pos: 74407897
		RNA: hsa-miR-493=MIMAT0002813 target_pos: 74407814
		RNA: hsa-miR-30e-5p=MIMAT0000692 target_pos: 74407805
	alt_seg 0: 74407658-74407791 (0 hits)
	alt_seg 1: 74407209-74407657 (1 hits)
		RNA: hsa-miR-365=MIMAT0000710 target_pos: 74407611
	alt_seg 2: 74407126-74407208 (0 hits)
	alt_seg 3: 74406998-74407125 (0 hits)
	alt_seg 4: 74406845-74406997 (0 hits)
	alt_seg 5: 74406756-74406844 (0 hits)

locus_link: 63922 refseq: NM_022092 (chr16, + strand): [NOT TARGETED]
	constitutive_region: 787973-788070 (0 hits)

locus_link: 9493 refseq: NM_138555 (chr15, + strand): [CONSTITUTIVELY TARGETED]
	constitutive_region: 67455961-67456486 (3 hits)
		RNA: hsa-miR-107=MIMAT0000104 target_pos: 67456395
		RNA: hsa-miR-519a=MIMAT0002869 target_pos: 67456421
		RNA: hsa-miR-519d=MIMAT0002853 target_pos: 67456422
	alt_seg 0: 67456487-67456580 (0 hits)

locus_link: 6507 refseq: NM_004172 (chr5, + strand): [CONSTITUTIVELY TARGETED]
	constitutive_region: 36731869-36733935 (2 hits)
		RNA: hsa-miR-524*=MIMAT0002849 target_pos: 36733893
		RNA: hsa-miR-520d*=MIMAT0002855 target_pos: 36733894

locus_link: 3223 refseq: NM_153633 (chr12, + strand): [NOT TARGETED]
	constitutive_region: 52714540-52715412 (0 hits)

locus_link: 151531 refseq: NM_173355 (chr2, + strand): [NOT TARGETED]
	constitutive_region: 159193944-159195019 (0 hits)

locus_link: 51182 refseq: NM_016299 (chr10, + strand): [NOT TARGETED]
	constitutive_region: 14917608-14917705 (0 hits)
	alt_seg 0: 14917706-14917746 (0 hits)

locus_link: 2122 refseq: NM_005241 (chr3, - strand): [CONSTITUTIVELY TARGETED]
	constitutive_region: 170122209-170123611 (11 hits)
		RNA: hsa-miR-133b=MIMAT0000770 target_pos: 170123584
		RNA: hsa-miR-422a=MIMAT0001339 target_pos: 170123578
		RNA: hsa-miR-124a=MIMAT0000422 target_pos: 170123519
		RNA: hsa-miR-19b=MIMAT0000074 target_pos: 170123411
		RNA: hsa-miR-22=MIMAT0000077 target_pos: 170123398
		RNA: hsa-miR-219=MIMAT0000276 target_pos: 170122873
		RNA: hsa-miR-495=MIMAT0002817 target_pos: 170122793
		RNA: hsa-miR-206=MIMAT0000462 target_pos: 170122658
		RNA: hsa-miR-338=MIMAT0000763 target_pos: 170122494
		RNA: hsa-miR-330=MIMAT0000751 target_pos: 170122287
		RNA: hsa-miR-524*=MIMAT0002849 target_pos: 170122285

locus_link: 2280 refseq: NM_054014 (chr20, - strand): [NOT TARGETED]
	constitutive_region: 1347427-1347757 (0 hits)

locus_link: 10100 refseq: NM_005725 (chr1, - strand): [ON-OFF]
	constitutive_region: 114890926-114891839 (0 hits)
	alt_seg 0: 114890567-114890925 (1 hits)
		RNA: hsa-miR-202=MIMAT0002811 target_pos: 114890864

locus_link: 273 refseq: NM_001635 (chr7, - strand): [CONSTITUTIVELY TARGETED]
	constitutive_region: 38164086-38165200 (1 hits)
		RNA: hsa-miR-330=MIMAT0000751 target_pos: 38164965

locus_link: 8626 refseq: NM_003722 (chr3, + strand): [NOT TARGETED]
	constitutive_region: 190933201-190935966 (0 hits)

locus_link: 471 refseq: NM_004044 (chr2, + strand): [NOT TARGETED]
	constitutive_region: 216416917-216417021 (0 hits)

locus_link: 10137 refseq: NM_152925 (chr20, - strand): [ON-OFF]
	alt_seg 0: 34955125-34955376 (0 hits)
	alt_seg 1: 34954810-34955124 (0 hits)
	alt_seg 2: 34953956-34954809 (1 hits)
		RNA: hsa-miR-506=MIMAT0002878 target_pos: 34954179
	alt_seg 3: 34953678-34953955 (0 hits)
	alt_seg 4: 34953574-34953677 (0 hits)
	alt_seg 5: 34953501-34953573 (0 hits)
	alt_seg 6: 34952307-34953500 (0 hits)

locus_link: 63941 refseq: NM_031231 (chr20, - strand): [NOT TARGETED]
	constitutive_region: 32960573-32961312 (0 hits)

locus_link: 57396 refseq: NM_020666 (chr5, - strand): [NOT TARGETED]
	constitutive_region: 178144106-178144220 (0 hits)
	alt_seg 0: 178143875-178144105 (0 hits)
	alt_seg 1: 178143696-178143874 (0 hits)
	alt_seg 2: 178143267-178143695 (0 hits)

locus_link: 23545 refseq: NM_012463 (chr12, + strand): [CONSTITUTIVELY TARGETED]
	constitutive_region: 122595675-122595891 (1 hits)
		RNA: hsa-miR-124a=MIMAT0000422 target_pos: 122595784
	alt_seg 0: 122595892-122596859 (0 hits)
	alt_seg 1: 122596860-122597439 (0 hits)
	alt_seg 2: 122597440-122597530 (0 hits)

locus_link: 85283 refseq: NM_032524 (chr17, - strand): [NOT TARGETED]
	constitutive_region: 39689071-39689609 (0 hits)

locus_link: 10642 refseq: NM_006546 (chr17, + strand): [NOT TARGETED]
	constitutive_region: 47601441-47601790 (0 hits)

locus_link: 2262 refseq: NM_004466 (chr13, + strand): [NOT TARGETED]
	constitutive_region: 91216690-91217491 (0 hits)

locus_link: 1509 refseq: NM_001909 (chr11, - strand): [NOT TARGETED]
	constitutive_region: 1738305-1739043 (0 hits)

locus_link: 8099 refseq: NM_004642 (chr12, - strand): [CONSTITUTIVELY TARGETED]
	constitutive_region: 122183081-122183810 (2 hits)
		RNA: hsa-miR-524*=MIMAT0002849 target_pos: 122183122
		RNA: hsa-miR-26b=MIMAT0000083 target_pos: 122183106

locus_link: 5631 refseq: NM_002764 (chrX, + strand): [NOT TARGETED]
	constitutive_region: 105665116-105665166 (0 hits)
	alt_seg 0: 105665167-105666109 (0 hits)

locus_link: 9475 refseq: NM_004850 (chr2, - strand): [CONSTITUTIVELY TARGETED]
	constitutive_region: 11341625-11345303 (7 hits)
		RNA: hsa-miR-142-3p=MIMAT0000434 target_pos: 11345020
		RNA: hsa-miR-138=MIMAT0000430 target_pos: 11344943
		RNA: hsa-miR-153=MIMAT0000439 target_pos: 11344725
		RNA: hsa-miR-519a=MIMAT0002869 target_pos: 11344722
		RNA: hsa-miR-381=MIMAT0000736 target_pos: 11344718
		RNA: hsa-miR-135b=MIMAT0000758 target_pos: 11344710
		RNA: hsa-miR-124a=MIMAT0000422 target_pos: 11344560

locus_link: 29128 refseq: NM_013282 (chr19, + strand): [CONSTITUTIVELY TARGETED]
	constitutive_region: 4911811-4913161 (1 hits)
		RNA: hsa-miR-9=MIMAT0000441 target_pos: 4912944

locus_link: 10426 refseq: NM_006322 (chr13, - strand): [NOT TARGETED]
	constitutive_region: 111087327-111088309 (0 hits)

locus_link: 1936 refseq: NM_001960 (chr8, - strand): [NOT TARGETED]
	constitutive_region: 144767038-144767099 (0 hits)

locus_link: 25764 refseq: NM_016400 (chr15, + strand): [NOT TARGETED]
	constitutive_region: 41810057-41810120 (0 hits)
	alt_seg 0: 41810121-41810545 (0 hits)

locus_link: 6611 refseq: NM_004595 (chrX, + strand): [CONSTITUTIVELY TARGETED]
	constitutive_region: 21373892-21374323 (1 hits)
		RNA: hsa-miR-148b=MIMAT0000759 target_pos: 21374134
	alt_seg 0: 21374324-21374378 (0 hits)

locus_link: 2912 refseq: NM_000839 (chr3, + strand): [NOT TARGETED]
	constitutive_region: 51711173-51711677 (0 hits)

locus_link: 7089 refseq: NM_003260 (chr19, - strand): [NOT TARGETED]
	constitutive_region: 2948645-2948847 (0 hits)

locus_link: 9512 refseq: NM_004279 (chr7, + strand): [ON-OFF]
	constitutive_region: 102513246-102513324 (0 hits)
	alt_seg 0: 102513325-102513537 (1 hits)
		RNA: hsa-miR-374=MIMAT0000727 target_pos: 102513517

locus_link: 131 refseq: NM_000673 (chr4, - strand): [NOT TARGETED]
	constitutive_region: 100791815-100792700 (0 hits)

locus_link: 93010 refseq: NM_145236 (chr2, + strand): [NOT TARGETED]
	constitutive_region: 232466172-232468414 (0 hits)

locus_link: 1643 refseq: NM_000107 (chr11, + strand): [NOT TARGETED]
	constitutive_region: 47224706-47225077 (0 hits)

locus_link: 79837 refseq: NM_024779 (chr12, + strand): [NOT TARGETED]
	constitutive_region: 56281653-56283298 (0 hits)
	alt_seg 0: 56283299-56283411 (0 hits)
	alt_seg 1: 56283412-56283468 (0 hits)

locus_link: 81488 refseq: NM_015532 (chr15, + strand): [NOT TARGETED]
	constitutive_region: 55722930-55723162 (0 hits)
	alt_seg 0: 55723163-55724369 (0 hits)
	alt_seg 1: 55724370-55724505 (0 hits)
	alt_seg 2: 55724506-55725806 (0 hits)

locus_link: 26999 refseq: NM_014376 (chr5, + strand): [NOT TARGETED]
	constitutive_region: 156800900-156801136 (0 hits)

locus_link: 246184 refseq: NM_139286 (chr9, - strand): [NOT TARGETED]
	constitutive_region: 111405341-111405589 (0 hits)

locus_link: 23236 refseq: NM_015192 (chr20, + strand): [CONSTITUTIVELY TARGETED]
	constitutive_region: 8857493-8860547 (8 hits)
		RNA: hsa-miR-527=MIMAT0002862 target_pos: 8858002
		RNA: hsa-miR-19b=MIMAT0000074 target_pos: 8859495
		RNA: hsa-miR-130b=MIMAT0000691 target_pos: 8859496
		RNA: hsa-miR-519a=MIMAT0002869 target_pos: 8859497
		RNA: hsa-miR-519d=MIMAT0002853 target_pos: 8859498
		RNA: hsa-miR-520h=MIMAT0002867 target_pos: 8859499
		RNA: hsa-miR-31=MIMAT0000089 target_pos: 8859855
		RNA: hsa-miR-153=MIMAT0000439 target_pos: 8860455

locus_link: 8175 refseq: NM_007165 (chr19, + strand): [NOT TARGETED]
	constitutive_region: 2199542-2199653 (0 hits)

locus_link: 10425 refseq: NM_006321 (chr3, + strand): [NOT TARGETED]
	constitutive_region: 48979712-48980125 (0 hits)
	alt_seg 0: 48980126-48980615 (0 hits)
	alt_seg 1: 48980616-48981986 (0 hits)

locus_link: 7097 refseq: NM_003264 (chr4, + strand): [NOT TARGETED]
	constitutive_region: 155204038-155204186 (0 hits)
	alt_seg 0: 155204187-155204231 (0 hits)
	alt_seg 1: 155204232-155204475 (0 hits)

locus_link: 96610 refseq: NM_080926 (chr22, + strand): [NOT TARGETED]
	constitutive_region: 20987639-20988612 (0 hits)

locus_link: 29078 refseq: NM_014165 (chr6, - strand): [NOT TARGETED]
	constitutive_region: 97384490-97384579 (0 hits)

locus_link: 2935 refseq: NM_002094 (chr16, - strand): [CONSTITUTIVELY TARGETED]
	constitutive_region: 11932976-11933412 (4 hits)
		RNA: hsa-miR-144=MIMAT0000436 target_pos: 11933383
		RNA: hsa-miR-27b=MIMAT0000419 target_pos: 11933381
		RNA: hsa-miR-320=MIMAT0000510 target_pos: 11933259
		RNA: hsa-miR-9*=MIMAT0000442 target_pos: 11933153

locus_link: 65983 refseq: NM_023927 (chr5, + strand): [NOT TARGETED]
	constitutive_region: 125904861-125905072 (0 hits)
	alt_seg 0: 125905073-125905817 (0 hits)
	alt_seg 1: 125905818-125906054 (0 hits)

locus_link: 116844 refseq: NM_052972 (chr19, - strand): [NOT TARGETED]
	constitutive_region: 4488233-4488953 (0 hits)
	alt_seg 0: 4488018-4488232 (0 hits)

locus_link: 3875 refseq: NM_000224 (chr12, + strand): [NOT TARGETED]
	constitutive_region: 51632890-51632949 (0 hits)

locus_link: 6416 refseq: NM_003010 (chr17, + strand): [CONSTITUTIVELY TARGETED]
	constitutive_region: 12245140-12245781 (4 hits)
		RNA: hsa-miR-200a=MIMAT0000682 target_pos: 12245219
		RNA: hsa-miR-367=MIMAT0000719 target_pos: 12245249
		RNA: hsa-miR-200a=MIMAT0000682 target_pos: 12245336
		RNA: hsa-miR-367=MIMAT0000719 target_pos: 12245652
	alt_seg 0: 12245782-12245826 (0 hits)
	alt_seg 1: 12245827-12247611 (0 hits)
	alt_seg 2: 12247612-12247699 (0 hits)

locus_link: 26133 refseq: NM_015638 (chr20, - strand): [NOT TARGETED]
	constitutive_region: 34305923-34306626 (0 hits)

locus_link: 1788 refseq: NM_175630 (chr2, - strand): [MODULATED]
	constitutive_region: 25430839-25431684 (4 hits)
		RNA: hsa-miR-194=MIMAT0000460 target_pos: 25430912
		RNA: hsa-miR-30e-5p=MIMAT0000692 target_pos: 25430901
		RNA: hsa-miR-101=MIMAT0000099 target_pos: 25430852
		RNA: hsa-miR-199a*=MIMAT0000232 target_pos: 25430842
	alt_seg 0: 25430385-25430838 (1 hits)
		RNA: hsa-miR-29c=MIMAT0000681 target_pos: 25430818

locus_link: 51389 refseq: NM_015952 (chr6, + strand): [NOT TARGETED]
	constitutive_region: 116959831-116960001 (0 hits)

locus_link: 9781 refseq: NM_014746 (chr2, + strand): [ON-OFF]
	constitutive_region: 7201627-7202122 (0 hits)
	alt_seg 0: 7202123-7205887 (3 hits)
		RNA: hsa-miR-9=MIMAT0000441 target_pos: 7205416
		RNA: hsa-miR-128b=MIMAT0000676 target_pos: 7205856
		RNA: hsa-miR-27b=MIMAT0000419 target_pos: 7205857
	alt_seg 1: 7205888-7205964 (0 hits)
	alt_seg 2: 7205965-7206049 (0 hits)

locus_link: 2186 refseq: NM_182641 (chr17, + strand): [MODULATED]
	constitutive_region: 66528502-66529368 (2 hits)
		RNA: hsa-miR-376b=MIMAT0002172 target_pos: 66529057
		RNA: hsa-miR-136=MIMAT0000448 target_pos: 66529348
	alt_seg 0: 66529369-66530593 (5 hits)
		RNA: hsa-miR-181d=MIMAT0002821 target_pos: 66529386
		RNA: hsa-miR-19b=MIMAT0000074 target_pos: 66529942
		RNA: hsa-miR-130b=MIMAT0000691 target_pos: 66529943
		RNA: hsa-miR-153=MIMAT0000439 target_pos: 66530035
		RNA: hsa-miR-189=MIMAT0000079 target_pos: 66530481

locus_link: 23451 refseq: NM_012433 (chr2, - strand): [NOT TARGETED]
	constitutive_region: 198459249-198459571 (0 hits)
	alt_seg 0: 198459100-198459248 (0 hits)

locus_link: 8826 refseq: NM_003870 (chr15, + strand): [ON-OFF]
	constitutive_region: 88773105-88774548 (0 hits)
	alt_seg 0: 88774549-88775236 (1 hits)
		RNA: hsa-miR-524*=MIMAT0002849 target_pos: 88775203

locus_link: 8477 refseq: NM_003608 (chr14, + strand): [NOT TARGETED]
	constitutive_region: 86468243-86468399 (0 hits)
	alt_seg 0: 86468400-86468456 (0 hits)

locus_link: 57213 refseq: NM_020456 (chr13, - strand): [NOT TARGETED]
	constitutive_region: 48287123-48287201 (0 hits)
	alt_seg 0: 48286943-48287122 (0 hits)
	alt_seg 1: 48286799-48286942 (0 hits)
	alt_seg 2: 48286606-48286798 (0 hits)
	alt_seg 3: 48286413-48286605 (0 hits)
	alt_seg 4: 48286382-48286412 (0 hits)
	alt_seg 5: 48284848-48286381 (0 hits)

locus_link: 221687 refseq: NM_152737 (chr6, + strand): [NOT TARGETED]
	constitutive_region: 14086070-14088213 (0 hits)

locus_link: 55212 refseq: NM_176824 (chr4, - strand): [NOT TARGETED]
	alt_seg 0: 123204457-123204739 (0 hits)
	alt_seg 1: 123204417-123204456 (0 hits)

locus_link: 23578 refseq: NM_012392 (chr1, - strand): [NOT TARGETED]
	constitutive_region: 31597945-31598688 (0 hits)

locus_link: 116211 refseq: NM_138461 (chr3, - strand): [NOT TARGETED]
	constitutive_region: 197377108-197377210 (0 hits)
	alt_seg 0: 197376942-197377107 (0 hits)

locus_link: 2783 refseq: NM_005273 (chr7, + strand): [NOT TARGETED]
	constitutive_region: 99887818-99888182 (0 hits)

locus_link: 334 refseq: NM_001642 (chr11, + strand): [MODULATED]
	constitutive_region: 129550992-129551211 (1 hits)
		RNA: hsa-miR-186=MIMAT0000456 target_pos: 129551162
	alt_seg 0: 129551212-129551339 (0 hits)
	alt_seg 1: 129551340-129552350 (2 hits)
		RNA: hsa-miR-409-5p=MIMAT0001638 target_pos: 129552166
		RNA: hsa-miR-153=MIMAT0000439 target_pos: 129552260

locus_link: 55603 refseq: NM_017633 (chr6, - strand): [NOT TARGETED]
	constitutive_region: 82451607-82455009 (0 hits)

locus_link: 2292 refseq: NM_005249 (chr14, + strand): [CONSTITUTIVELY TARGETED]
	constitutive_region: 27227991-27228910 (12 hits)
		RNA: hsa-miR-500=MIMAT0002871 target_pos: 27228165
		RNA: hsa-miR-367=MIMAT0000719 target_pos: 27228167
		RNA: hsa-miR-429=MIMAT0001536 target_pos: 27228310
		RNA: hsa-miR-369-3p=MIMAT0000721 target_pos: 27228312
		RNA: hsa-miR-374=MIMAT0000727 target_pos: 27228313
		RNA: hsa-miR-30e-5p=MIMAT0000692 target_pos: 27228500
		RNA: hsa-miR-9=MIMAT0000441 target_pos: 27228513
		RNA: hsa-miR-449=MIMAT0001541 target_pos: 27228594
		RNA: hsa-miR-302c*=MIMAT0000716 target_pos: 27228716
		RNA: hsa-miR-299-5p=MIMAT0000687 target_pos: 27228741
		RNA: hsa-miR-144=MIMAT0000436 target_pos: 27228830
		RNA: hsa-miR-30e-5p=MIMAT0000692 target_pos: 27228869

locus_link: 80019 refseq: NM_024954 (chr10, + strand): [NOT TARGETED]
	constitutive_region: 98994864-98995545 (0 hits)

locus_link: 22992 refseq: NM_012308 (chr11, + strand): [CONSTITUTIVELY TARGETED]
	constitutive_region: 66797883-66800492 (5 hits)
		RNA: hsa-miR-527=MIMAT0002862 target_pos: 66799120
		RNA: hsa-miR-19b=MIMAT0000074 target_pos: 66799174
		RNA: hsa-miR-130b=MIMAT0000691 target_pos: 66799175
		RNA: hsa-miR-519a=MIMAT0002869 target_pos: 66799176
		RNA: hsa-miR-519d=MIMAT0002853 target_pos: 66799177
	alt_seg 0: 66800493-66800567 (0 hits)
	alt_seg 1: 66800568-66800816 (0 hits)

locus_link: 55715 refseq: NM_018110 (chr16, - strand): [NOT TARGETED]
	constitutive_region: 57282436-57282687 (0 hits)
	alt_seg 0: 57282360-57282435 (0 hits)
	alt_seg 1: 57281691-57282359 (0 hits)
	alt_seg 2: 57281273-57281690 (0 hits)
	alt_seg 3: 57281236-57281272 (0 hits)

locus_link: 134429 refseq: NM_139164 (chr5, - strand): [NOT TARGETED]
	constitutive_region: 110910885-110911801 (0 hits)
	alt_seg 0: 110910769-110910884 (0 hits)
	alt_seg 1: 110907948-110910768 (0 hits)

locus_link: 1997 refseq: NM_172373 (chr13, - strand): [NOT TARGETED]
	constitutive_region: 39304171-39305562 (0 hits)
	alt_seg 0: 39304056-39304170 (0 hits)

locus_link: 55556 refseq: NM_017512 (chr18, - strand): [NOT TARGETED]
	constitutive_region: 664002-664306 (0 hits)
	alt_seg 0: 663917-664001 (0 hits)

locus_link: 6650 refseq: NM_005632 (chr16, + strand): [CONSTITUTIVELY TARGETED]
	constitutive_region: 543514-544634 (2 hits)
		RNA: hsa-miR-153=MIMAT0000439 target_pos: 544083
		RNA: hsa-miR-135b=MIMAT0000758 target_pos: 544115

locus_link: 5256 refseq: NM_000292 (chrX, - strand): [NOT TARGETED]
	constitutive_region: 18272520-18273030 (0 hits)

locus_link: 6888 refseq: NM_006755 (chr11, + strand): [NOT TARGETED]
	constitutive_region: 756563-756726 (0 hits)

locus_link: 7181 refseq: NM_003297 (chr12, - strand): [NOT TARGETED]
	constitutive_region: 93918138-93918474 (0 hits)
	alt_seg 0: 93918071-93918137 (0 hits)

locus_link: 2879 refseq: NM_002085 (chr19, + strand): [NOT TARGETED]
	constitutive_region: 1057568-1057773 (0 hits)

locus_link: 1139 refseq: NM_000746 (chr15, + strand): [NOT TARGETED]
	constitutive_region: 30176712-30177145 (0 hits)

locus_link: 5984 refseq: NM_002916 (chr3, - strand): [NOT TARGETED]
	constitutive_region: 187828612-187828672 (0 hits)

locus_link: 57130 refseq: NM_020410 (chr19, - strand): [NOT TARGETED]
	constitutive_region: 19617008-19617232 (0 hits)

locus_link: 5995 refseq: NM_002921 (chr10, + strand): [NOT TARGETED]
	constitutive_region: 85682969-85683246 (0 hits)

locus_link: 2077 refseq: NM_006494 (chr19, - strand): [NOT TARGETED]
	constitutive_region: 47444082-47444458 (0 hits)
	alt_seg 0: 47443565-47444081 (0 hits)

locus_link: 9698 refseq: NM_014676 (chr1, - strand): [CONSTITUTIVELY TARGETED]
	constitutive_region: 30906829-30908532 (6 hits)
		RNA: hsa-miR-524*=MIMAT0002849 target_pos: 30908362
		RNA: hsa-miR-520d*=MIMAT0002855 target_pos: 30907647
		RNA: hsa-miR-181d=MIMAT0002821 target_pos: 30907068
		RNA: hsa-miR-144=MIMAT0000436 target_pos: 30907058
		RNA: hsa-miR-142-3p=MIMAT0000434 target_pos: 30907021
		RNA: hsa-miR-218=MIMAT0000275 target_pos: 30906964

locus_link: 2036 refseq: NM_012156 (chr20, + strand): [MODULATED]
	constitutive_region: 35532688-35533680 (2 hits)
		RNA: hsa-miR-527=MIMAT0002862 target_pos: 35532962
		RNA: hsa-miR-518a-2*=MIMAT0002865 target_pos: 35532963
	alt_seg 0: 35533681-35534732 (0 hits)
	alt_seg 1: 35534733-35536141 (2 hits)
		RNA: hsa-miR-18b=MIMAT0001412 target_pos: 35535984
		RNA: hsa-miR-381=MIMAT0000736 target_pos: 35536103

locus_link: 115950 refseq: NM_138783 (chr19, - strand): [NOT TARGETED]
	constitutive_region: 11455258-11455498 (0 hits)

locus_link: 1747 refseq: NM_005220 (chr17, - strand): [NOT TARGETED]
	constitutive_region: 48542008-48543520 (0 hits)

locus_link: 84968 refseq: NM_032882 (chrX, + strand): [NOT TARGETED]
	constitutive_region: 150860256-150861013 (0 hits)

locus_link: 10266 refseq: NM_005854 (chr17, + strand): [NOT TARGETED]
	constitutive_region: 41288032-41288224 (0 hits)

locus_link: 5588 refseq: NM_006257 (chr10, - strand): [NOT TARGETED]
	constitutive_region: 6473112-6474176 (0 hits)

locus_link: 125058 refseq: NM_019020 (chr17, - strand): [NOT TARGETED]
	constitutive_region: 78613939-78614778 (0 hits)

locus_link: 131566 refseq: NM_080927 (chr3, - strand): [CONSTITUTIVELY TARGETED]
	constitutive_region: 99838393-99839118 (1 hits)
		RNA: hsa-miR-199a*=MIMAT0000232 target_pos: 99838887
	alt_seg 0: 99837529-99838392 (0 hits)
	alt_seg 1: 99835916-99837528 (0 hits)
	alt_seg 2: 99835736-99835915 (0 hits)

locus_link: 10412 refseq: NM_014886 (chr5, + strand): [NOT TARGETED]
	constitutive_region: 74156566-74156697 (0 hits)
	alt_seg 0: 74156698-74156806 (0 hits)

locus_link: 3716 refseq: NM_002227 (chr1, - strand): [ON-OFF]
	constitutive_region: 64670070-64670163 (0 hits)
	alt_seg 0: 64668832-64670069 (2 hits)
		RNA: hsa-miR-519d=MIMAT0002853 target_pos: 64668870
		RNA: hsa-miR-520h=MIMAT0002867 target_pos: 64668869

locus_link: 51765 refseq: NM_016542 (chrX, + strand): [CONSTITUTIVELY TARGETED]
	constitutive_region: 129913807-129915488 (1 hits)
		RNA: hsa-miR-506=MIMAT0002878 target_pos: 129913903
	alt_seg 0: 129915489-129915589 (0 hits)

locus_link: 5579 refseq: NM_002738 (chr16, + strand): [NOT TARGETED]
	constitutive_region: 24192685-24193878 (0 hits)

locus_link: 7307 refseq: NM_006758 (chr21, - strand): [CONSTITUTIVELY TARGETED]
	constitutive_region: 43407206-43407349 (1 hits)
		RNA: hsa-miR-520d*=MIMAT0002855 target_pos: 43407216

locus_link: 41 refseq: NM_001095 (chr12, + strand): [MODULATED]
	constitutive_region: 48761696-48762777 (1 hits)
		RNA: hsa-miR-9=MIMAT0000441 target_pos: 48761718
	alt_seg 0: 48762778-48763661 (1 hits)
		RNA: hsa-miR-218=MIMAT0000275 target_pos: 48762818

locus_link: 3014 refseq: NM_002105 (chr11, - strand): [CONSTITUTIVELY TARGETED]
	constitutive_region: 118502241-118503326 (1 hits)
		RNA: hsa-miR-328=MIMAT0000752 target_pos: 118503262

locus_link: 23195 refseq: NM_014611 (chr6, - strand): [CONSTITUTIVELY TARGETED]
	constitutive_region: 90348103-90349323 (3 hits)
		RNA: hsa-miR-128b=MIMAT0000676 target_pos: 90348256
		RNA: hsa-miR-27b=MIMAT0000419 target_pos: 90348255
		RNA: hsa-miR-153=MIMAT0000439 target_pos: 90348144

locus_link: 8703 refseq: NM_003779 (chr1, - strand): [NOT TARGETED]
	constitutive_region: 158357895-158358399 (0 hits)

locus_link: 10721 refseq: NM_006596 (chr3, - strand): [NOT TARGETED]
	constitutive_region: 122471180-122472053 (0 hits)

locus_link: 5454 refseq: NM_005604 (chr6, + strand): [NOT TARGETED]
	constitutive_region: 99329676-99332264 (0 hits)

locus_link: 10594 refseq: NM_006445 (chr17, - strand): [NOT TARGETED]
	constitutive_region: 1760524-1760688 (0 hits)

locus_link: 9612 refseq: NM_006312 (chr12, - strand): [CONSTITUTIVELY TARGETED]
	constitutive_region: 123162066-123163048 (1 hits)
		RNA: hsa-miR-10b=MIMAT0000254 target_pos: 123162374

locus_link: 8502 refseq: NM_003628 (chr2, + strand): [MODULATED]
	constitutive_region: 159739787-159740134 (1 hits)
		RNA: hsa-miR-215=MIMAT0000272 target_pos: 159740032
	alt_seg 0: 159740135-159740475 (3 hits)
		RNA: hsa-miR-183=MIMAT0000261 target_pos: 159740215
		RNA: hsa-miR-218=MIMAT0000275 target_pos: 159740363
		RNA: hsa-miR-449=MIMAT0001541 target_pos: 159740428

locus_link: 148753 refseq: NM_173509 (chr1, + strand): [NOT TARGETED]
	constitutive_region: 177022702-177024711 (0 hits)

locus_link: 83461 refseq: NM_031299 (chr12, - strand): [NOT TARGETED]
	constitutive_region: 6828274-6828469 (0 hits)

locus_link: 284521 refseq: NM_175911 (chr1, + strand): [NOT TARGETED]
	constitutive_region: 245161206-245161817 (0 hits)

locus_link: 164668 refseq: NM_181773 (chr22, + strand): [NOT TARGETED]
	constitutive_region: 37742738-37743111 (0 hits)

locus_link: 4292 refseq: NM_000249 (chr3, + strand): [NOT TARGETED]
	constitutive_region: 37052766-37052957 (0 hits)

locus_link: 4734 refseq: NM_006154 (chr15, - strand): [CONSTITUTIVELY TARGETED]
	constitutive_region: 53837052-53838152 (2 hits)
		RNA: hsa-miR-30e-5p=MIMAT0000692 target_pos: 53837188
		RNA: hsa-miR-9=MIMAT0000441 target_pos: 53837100
	alt_seg 0: 53836609-53837051 (0 hits)
	alt_seg 1: 53835759-53836608 (0 hits)
	alt_seg 2: 53835172-53835758 (0 hits)

locus_link: 2664 refseq: NM_001493 (chrX, + strand): [NOT TARGETED]
	constitutive_region: 152138918-152139710 (0 hits)

locus_link: 84525 refseq: NM_139211 (chr4, - strand): [NOT TARGETED]
	constitutive_region: 57429714-57430429 (0 hits)

locus_link: 57458 refseq: NM_020698 (chr12, - strand): [CONSTITUTIVELY TARGETED]
	constitutive_region: 93465784-93467680 (1 hits)
		RNA: hsa-miR-124a=MIMAT0000422 target_pos: 93467450
	alt_seg 0: 93464812-93465783 (0 hits)

locus_link: 6640 refseq: NM_003098 (chr20, - strand): [NOT TARGETED]
	constitutive_region: 32711459-32711990 (0 hits)

locus_link: 60561 refseq: NM_021930 (chr7, + strand): [NOT TARGETED]
	constitutive_region: 104768286-104768654 (0 hits)

locus_link: 9087 refseq: NM_004202 (chrY, + strand): [NOT TARGETED]
	constitutive_region: 14825801-14826569 (0 hits)

locus_link: 896 refseq: NM_001760 (chr6, - strand): [NOT TARGETED]
	constitutive_region: 41949556-41950534 (0 hits)

locus_link: 51499 refseq: NM_016399 (chr12, - strand): [NOT TARGETED]
	constitutive_region: 119293731-119294629 (0 hits)

locus_link: 23678 refseq: NM_170709 (chr8, + strand): [MODULATED]
	constitutive_region: 67821774-67821987 (1 hits)
		RNA: hsa-miR-365=MIMAT0000710 target_pos: 67821942
	alt_seg 0: 67821988-67823002 (1 hits)
		RNA: hsa-miR-153=MIMAT0000439 target_pos: 67822199
	alt_seg 1: 67823003-67824063 (0 hits)
	alt_seg 2: 67824064-67824218 (0 hits)

locus_link: 5593 refseq: NM_006259 (chr4, - strand): [NOT TARGETED]
	constitutive_region: 82469102-82469258 (0 hits)

locus_link: 124565 refseq: NM_138570 (chr17, - strand): [NOT TARGETED]
	constitutive_region: 79924797-79925135 (0 hits)

locus_link: 55117 refseq: NM_182767 (chr12, - strand): [CONSTITUTIVELY TARGETED]
	constitutive_region: 83756898-83757880 (1 hits)
		RNA: hsa-miR-380-3p=MIMAT0000735 target_pos: 83756933

locus_link: 9896 refseq: NM_014845 (chr6, + strand): [NOT TARGETED]
	constitutive_region: 110192035-110192199 (0 hits)

locus_link: 23208 refseq: NM_152280 (chr1, + strand): [ON-OFF]
	constitutive_region: 153068088-153068910 (0 hits)
	alt_seg 0: 153068911-153069551 (0 hits)
	alt_seg 1: 153069552-153071774 (3 hits)
		RNA: hsa-miR-19b=MIMAT0000074 target_pos: 153071209
		RNA: hsa-miR-377=MIMAT0000730 target_pos: 153071665
		RNA: hsa-miR-381=MIMAT0000736 target_pos: 153071716

locus_link: 8520 refseq: NM_003642 (chr2, + strand): [NOT TARGETED]
	constitutive_region: 173050807-173051033 (0 hits)
	alt_seg 0: 173051034-173051081 (0 hits)
	alt_seg 1: 173051082-173051137 (0 hits)

locus_link: 56912 refseq: NM_020153 (chr11, - strand): [NOT TARGETED]
	constitutive_region: 117953096-117953284 (0 hits)
	alt_seg 0: 117952914-117953095 (0 hits)

locus_link: 10924 refseq: NM_006714 (chr6, + strand): [NOT TARGETED]
	constitutive_region: 123111126-123111441 (0 hits)

locus_link: 29948 refseq: NM_013370 (chr16, + strand): [NOT TARGETED]
	constitutive_region: 83779300-83779627 (0 hits)

locus_link: 10200 refseq: NM_005792 (chr16, - strand): [NOT TARGETED]
	constitutive_region: 81961457-81962022 (0 hits)

locus_link: 135138 refseq: NM_152410 (chr6, + strand): [ON-OFF]
	constitutive_region: 163645304-163645507 (0 hits)
	alt_seg 0: 163645508-163645631 (1 hits)
		RNA: hsa-miR-101=MIMAT0000099 target_pos: 163645516
	alt_seg 1: 163645632-163645812 (0 hits)

locus_link: 54873 refseq: NM_017734 (chr1, + strand): [NOT TARGETED]
	constitutive_region: 99622538-99622851 (0 hits)
	alt_seg 0: 99622852-99623014 (0 hits)

locus_link: 10194 refseq: NM_005786 (chr18, + strand): [CONSTITUTIVELY TARGETED]
	constitutive_region: 71127570-71128649 (7 hits)
		RNA: hsa-miR-198=MIMAT0000228 target_pos: 71127684
		RNA: hsa-miR-520d*=MIMAT0002855 target_pos: 71127820
		RNA: hsa-miR-506=MIMAT0002878 target_pos: 71127991
		RNA: hsa-miR-525=MIMAT0002838 target_pos: 71128255
		RNA: hsa-miR-190=MIMAT0000458 target_pos: 71128503
		RNA: hsa-miR-524*=MIMAT0002849 target_pos: 71128535
		RNA: hsa-miR-140=MIMAT0000431 target_pos: 71128616
	alt_seg 0: 71128650-71128876 (0 hits)

locus_link: 5096 refseq: NM_000532 (chr3, + strand): [NOT TARGETED]
	constitutive_region: 137369774-137369809 (0 hits)
	alt_seg 0: 137369810-137369912 (0 hits)
	alt_seg 1: 137369913-137370045 (0 hits)

locus_link: 54093 refseq: NM_017438 (chr21, - strand): [NOT TARGETED]
	constitutive_region: 36327238-36328812 (0 hits)

locus_link: 6470 refseq: NM_148918 (chr17, - strand): [NOT TARGETED]
	constitutive_region: 18432405-18432631 (0 hits)
	alt_seg 0: 18432350-18432404 (0 hits)
	alt_seg 1: 18431757-18432349 (0 hits)

locus_link: 55667 refseq: NM_017925 (chr9, + strand): [NOT TARGETED]
	constitutive_region: 19362168-19363040 (0 hits)
	alt_seg 0: 19363041-19363543 (0 hits)

locus_link: 3609 refseq: NM_153464 (chr19, + strand): [NOT TARGETED]
	constitutive_region: 10656545-10657438 (0 hits)

locus_link: 5045 refseq: NM_002569 (chr15, + strand): [CONSTITUTIVELY TARGETED]
	constitutive_region: 89154873-89156451 (2 hits)
		RNA: hsa-miR-153=MIMAT0000439 target_pos: 89156444
		RNA: hsa-miR-452=MIMAT0001635 target_pos: 89156447

locus_link: 29071 refseq: NM_152692 (chrX, - strand): [NOT TARGETED]
	constitutive_region: 118514008-118514168 (0 hits)
	alt_seg 0: 118513909-118514007 (0 hits)
	alt_seg 1: 118513757-118513908 (0 hits)
	alt_seg 2: 118513632-118513756 (0 hits)

locus_link: 253150 refseq: NM_153248 (chr1, - strand): [NOT TARGETED]
	constitutive_region: 34868967-34870105 (0 hits)
	alt_seg 0: 34867620-34868966 (0 hits)

locus_link: 2786 refseq: NM_004485 (chr1, - strand): [NOT TARGETED]
	constitutive_region: 232756046-232756559 (0 hits)
	alt_seg 0: 232755282-232756045 (0 hits)

locus_link: 5747 refseq: NM_005607 (chr8, - strand): [MODULATED]
	constitutive_region: 141640344-141640622 (1 hits)
		RNA: hsa-miR-138=MIMAT0000430 target_pos: 141640562
	alt_seg 0: 141639562-141640343 (1 hits)
		RNA: hsa-miR-135b=MIMAT0000758 target_pos: 141639798
	alt_seg 1: 141639056-141639561 (0 hits)

locus_link: 114884 refseq: NM_017784 (chr3, - strand): [NOT TARGETED]
	constitutive_region: 31675272-31675333 (0 hits)
	alt_seg 0: 31674090-31675271 (0 hits)

locus_link: 55288 refseq: NM_018307 (chr17, + strand): [NOT TARGETED]
	constitutive_region: 30680879-30681068 (0 hits)
	alt_seg 0: 30681069-30682307 (0 hits)

locus_link: 166785 refseq: NM_172250 (chr4, + strand): [NOT TARGETED]
	constitutive_region: 147154210-147154273 (0 hits)

locus_link: 84101 refseq: NM_032147 (chr12, - strand): [NOT TARGETED]
	constitutive_region: 94414020-94414399 (0 hits)

locus_link: 51128 refseq: NM_016103 (chr5, - strand): [ON-OFF]
	constitutive_region: 134018709-134018857 (0 hits)
	alt_seg 0: 134018531-134018708 (2 hits)
		RNA: hsa-miR-9*=MIMAT0000442 target_pos: 134018660
		RNA: hsa-miR-519d=MIMAT0002853 target_pos: 134018559
	alt_seg 1: 134018339-134018530 (0 hits)

locus_link: 2768 refseq: NM_007353 (chr7, - strand): [NOT TARGETED]
	constitutive_region: 2513802-2515154 (0 hits)
	alt_seg 0: 2512532-2513801 (0 hits)
	alt_seg 1: 2512078-2512531 (0 hits)

locus_link: 5203 refseq: NM_002623 (chr20, + strand): [NOT TARGETED]
	constitutive_region: 53521108-53521158 (0 hits)
	alt_seg 0: 53521159-53521372 (0 hits)
	alt_seg 1: 53521373-53521561 (0 hits)
	alt_seg 2: 53521562-53521610 (0 hits)
	alt_seg 3: 53521611-53521861 (0 hits)
	alt_seg 4: 53521862-53521914 (0 hits)

locus_link: 1102 refseq: NM_001268 (chr13, - strand): [NOT TARGETED]
	constitutive_region: 46861102-46862249 (0 hits)

locus_link: 23405 refseq: NM_177438 (chr14, - strand): [ON-OFF]
	constitutive_region: 93546700-93546877 (0 hits)
	alt_seg 0: 93544409-93546699 (7 hits)
		RNA: hsa-miR-330=MIMAT0000751 target_pos: 93546631
		RNA: hsa-miR-124a=MIMAT0000422 target_pos: 93546214
		RNA: hsa-miR-29c=MIMAT0000681 target_pos: 93545473
		RNA: hsa-miR-148b=MIMAT0000759 target_pos: 93545425
		RNA: hsa-miR-202=MIMAT0002811 target_pos: 93545410
		RNA: hsa-miR-498=MIMAT0002824 target_pos: 93545314
		RNA: hsa-miR-125a=MIMAT0000443 target_pos: 93544576
	alt_seg 1: 93542609-93544408 (2 hits)
		RNA: hsa-miR-122a=MIMAT0000421 target_pos: 93543668
		RNA: hsa-miR-126*=MIMAT0000444 target_pos: 93542649

locus_link: 7027 refseq: NM_007111 (chr13, + strand): [ON-OFF]
	constitutive_region: 112242580-112243134 (0 hits)
	alt_seg 0: 112243135-112243502 (1 hits)
		RNA: hsa-miR-30e-3p=MIMAT0000693 target_pos: 112243423
	alt_seg 1: 112243503-112243705 (0 hits)
	alt_seg 2: 112243706-112243785 (1 hits)
		RNA: hsa-miR-365=MIMAT0000710 target_pos: 112243776

locus_link: 1478 refseq: NM_001325 (chrX, + strand): [NOT TARGETED]
	constitutive_region: 98865204-98865642 (0 hits)

locus_link: 283209 refseq: NM_173582 (chr11, - strand): [ON-OFF]
	constitutive_region: 73771031-73774006 (0 hits)
	alt_seg 0: 73769071-73771030 (0 hits)
	alt_seg 1: 73767672-73769070 (3 hits)
		RNA: hsa-miR-19b=MIMAT0000074 target_pos: 73767750
		RNA: hsa-miR-130b=MIMAT0000691 target_pos: 73767749
		RNA: hsa-miR-519a=MIMAT0002869 target_pos: 73767748

locus_link: 8676 refseq: NM_003764 (chr6, + strand): [NOT TARGETED]
	constitutive_region: 144489195-144490024 (0 hits)
	alt_seg 0: 144490025-144490073 (0 hits)

locus_link: 115708 refseq: NM_152307 (chr14, + strand): [NOT TARGETED]
	constitutive_region: 101991788-101992423 (0 hits)
	alt_seg 0: 101992424-101993451 (0 hits)

locus_link: 6397 refseq: NM_003003 (chr17, + strand): [ON-OFF]
	constitutive_region: 75807225-75807532 (0 hits)
	alt_seg 0: 75807533-75810306 (2 hits)
		RNA: hsa-miR-218=MIMAT0000275 target_pos: 75809948
		RNA: hsa-miR-23b=MIMAT0000418 target_pos: 75810286

locus_link: 23469 refseq: NM_015153 (chr6, + strand): [MODULATED]
	constitutive_region: 64420437-64420732 (1 hits)
		RNA: hsa-miR-448=MIMAT0001532 target_pos: 64420707
	alt_seg 0: 64420733-64421184 (3 hits)
		RNA: hsa-miR-130b=MIMAT0000691 target_pos: 64420853
		RNA: hsa-miR-148b=MIMAT0000759 target_pos: 64420854
		RNA: hsa-miR-188=MIMAT0000457 target_pos: 64421143
	alt_seg 1: 64421185-64421236 (0 hits)
	alt_seg 2: 64421237-64421527 (0 hits)

locus_link: 84254 refseq: NM_172207 (chr17, - strand): [NOT TARGETED]
	constitutive_region: 3975042-3975789 (0 hits)

locus_link: 65264 refseq: NM_023079 (chr17, + strand): [CONSTITUTIVELY TARGETED]
	constitutive_region: 47479131-47480966 (2 hits)
		RNA: hsa-miR-9=MIMAT0000441 target_pos: 47479715
		RNA: hsa-miR-219=MIMAT0000276 target_pos: 47480862
	alt_seg 0: 47480967-47481013 (0 hits)
	alt_seg 1: 47481014-47481053 (0 hits)

locus_link: 5351 refseq: NM_000302 (chr1, + strand): [NOT TARGETED]
	constitutive_region: 11744408-11745138 (0 hits)

locus_link: 18 refseq: NM_000663 (chr16, + strand): [NOT TARGETED]
	constitutive_region: 8842583-8843701 (0 hits)
	alt_seg 0: 8843702-8845721 (0 hits)

locus_link: 65975 refseq: NM_030906 (chr11, - strand): [NOT TARGETED]
	constitutive_region: 8377910-8378367 (0 hits)
	alt_seg 0: 8377736-8377909 (0 hits)

locus_link: 22807 refseq: NM_016260 (chr2, - strand): [CONSTITUTIVELY TARGETED]
	constitutive_region: 214074439-214074627 (1 hits)
		RNA: hsa-miR-519a=MIMAT0002869 target_pos: 214074565

locus_link: 30011 refseq: NM_031892 (chrX, - strand): [MODULATED]
	constitutive_region: 18915855-18915962 (2 hits)
		RNA: hsa-miR-26b=MIMAT0000083 target_pos: 18915956
		RNA: hsa-miR-96=MIMAT0000095 target_pos: 18915880
	alt_seg 0: 18914952-18915854 (4 hits)
		RNA: hsa-miR-448=MIMAT0001532 target_pos: 18915450
		RNA: hsa-miR-506=MIMAT0002878 target_pos: 18915319
		RNA: hsa-miR-448=MIMAT0001532 target_pos: 18914996
		RNA: hsa-miR-129=MIMAT0000242 target_pos: 18914981

locus_link: 7844 refseq: NM_005667 (chr2, - strand): [CONSTITUTIVELY TARGETED]
	constitutive_region: 86805065-86805507 (1 hits)
		RNA: hsa-miR-218=MIMAT0000275 target_pos: 86805261

locus_link: 1393 refseq: NM_001882 (chr5, + strand): [NOT TARGETED]
	constitutive_region: 76348780-76349363 (0 hits)

locus_link: 6598 refseq: NM_003073 (chr22, + strand): [CONSTITUTIVELY TARGETED]
	constitutive_region: 22500918-22501241 (1 hits)
		RNA: hsa-miR-206=MIMAT0000462 target_pos: 22501080

locus_link: 5826 refseq: NM_005050 (chr14, - strand): [NOT TARGETED]
	constitutive_region: 72742854-72743206 (0 hits)
	alt_seg 0: 72742793-72742853 (0 hits)
	alt_seg 1: 72742730-72742792 (0 hits)
	alt_seg 2: 72742170-72742729 (0 hits)

locus_link: 22797 refseq: NM_012252 (chr7, - strand): [NOT TARGETED]
	constitutive_region: 115134507-115135109 (0 hits)
	alt_seg 0: 115129710-115134506 (0 hits)

locus_link: 10382 refseq: NM_006087 (chr19, - strand): [NOT TARGETED]
	constitutive_region: 6445335-6446176 (0 hits)

locus_link: 57721 refseq: NM_020961 (chr4, + strand): [NOT TARGETED]
	constitutive_region: 120090273-120090363 (0 hits)
	alt_seg 0: 120090364-120090608 (0 hits)
	alt_seg 1: 120090609-120091370 (0 hits)

locus_link: 54680 refseq: NM_017953 (chr1, - strand): [NOT TARGETED]
	constitutive_region: 85541089-85542335 (0 hits)

locus_link: 4790 refseq: NM_003998 (chr4, + strand): [NOT TARGETED]
	constitutive_region: 103996165-103996543 (0 hits)
	alt_seg 0: 103996544-103996866 (0 hits)

locus_link: 10180 refseq: NM_005777 (chr3, + strand): [CONSTITUTIVELY TARGETED]
	constitutive_region: 50073575-50073678 (1 hits)
		RNA: hsa-miR-497=MIMAT0002820 target_pos: 50073655

locus_link: 10745 refseq: NM_006608 (chr1, - strand): [NOT TARGETED]
	constitutive_region: 113538559-113539055 (0 hits)

locus_link: 9409 refseq: NM_057174 (chr11, - strand): [NOT TARGETED]
	constitutive_region: 45896040-45896115 (0 hits)

locus_link: 6717 refseq: NM_198901 (chr7, - strand): [NOT TARGETED]
	constitutive_region: 87447711-87447823 (0 hits)
	alt_seg 0: 87447639-87447710 (0 hits)
	alt_seg 1: 87447479-87447638 (0 hits)
	alt_seg 2: 87446463-87447478 (0 hits)

locus_link: 9278 refseq: NM_005453 (chr6, - strand): [NOT TARGETED]
	constitutive_region: 33329083-33329677 (0 hits)

locus_link: 55647 refseq: NM_017817 (chr13, - strand): [NOT TARGETED]
	constitutive_region: 108873422-108874014 (0 hits)

locus_link: 26577 refseq: NM_013363 (chr3, - strand): [NOT TARGETED]
	constitutive_region: 143857626-143858087 (0 hits)

locus_link: 29097 refseq: NM_014184 (chr1, + strand): [NOT TARGETED]
	constitutive_region: 221538152-221538320 (0 hits)
	alt_seg 0: 221538321-221539217 (0 hits)

locus_link: 374378 refseq: NM_198516 (chr11, - strand): [CONSTITUTIVELY TARGETED]
	constitutive_region: 11256734-11257001 (1 hits)
		RNA: hsa-miR-214=MIMAT0000271 target_pos: 11256937

locus_link: 10159 refseq: NM_005765 (chrX, + strand): [NOT TARGETED]
	constitutive_region: 39495927-39496059 (0 hits)
	alt_seg 0: 39496060-39496806 (0 hits)

locus_link: 7709 refseq: NM_003443 (chr1, - strand): [NOT TARGETED]
	constitutive_region: 15631062-15631162 (0 hits)

locus_link: 79803 refseq: NM_024747 (chr10, + strand): [NOT TARGETED]
	constitutive_region: 103492143-103492380 (0 hits)

locus_link: 81603 refseq: NM_030912 (chr10, + strand): [NOT TARGETED]
	constitutive_region: 104081695-104082454 (0 hits)
	alt_seg 0: 104082455-104082656 (0 hits)

locus_link: 146279 refseq: NM_144674 (chr16, - strand): [NOT TARGETED]
	constitutive_region: 10687791-10687873 (0 hits)

locus_link: 80790 refseq: NM_198390 (chr16, + strand): [CONSTITUTIVELY TARGETED]
	constitutive_region: 81522932-81524894 (1 hits)
		RNA: hsa-miR-101=MIMAT0000099 target_pos: 81523592

locus_link: 4948 refseq: NM_000275 (chr15, - strand): [NOT TARGETED]
	constitutive_region: 25602381-25602894 (0 hits)

locus_link: 81539 refseq: NM_030674 (chr12, - strand): [NOT TARGETED]
	constitutive_region: 44867901-44868900 (0 hits)

locus_link: 6241 refseq: NM_001034 (chr2, + strand): [NOT TARGETED]
	constitutive_region: 10291249-10291274 (0 hits)
	alt_seg 0: 10291275-10291663 (0 hits)
	alt_seg 1: 10291664-10291832 (0 hits)
	alt_seg 2: 10291833-10293280 (0 hits)

locus_link: 78997 refseq: NM_024034 (chr20, + strand): [CONSTITUTIVELY TARGETED]
	constitutive_region: 43593366-43594442 (3 hits)
		RNA: hsa-miR-409-3p=MIMAT0001639 target_pos: 43593514
		RNA: hsa-miR-206=MIMAT0000462 target_pos: 43593515
		RNA: hsa-miR-506=MIMAT0002878 target_pos: 43594354

locus_link: 55156 refseq: NM_018120 (chr8, - strand): [CONSTITUTIVELY TARGETED]
	constitutive_region: 66565488-66566591 (4 hits)
		RNA: hsa-miR-197=MIMAT0000227 target_pos: 66566529
		RNA: hsa-miR-367=MIMAT0000719 target_pos: 66566514
		RNA: hsa-miR-107=MIMAT0000104 target_pos: 66566462
		RNA: hsa-miR-182=MIMAT0000259 target_pos: 66566075
	alt_seg 0: 66564669-66565487 (0 hits)

locus_link: 6659 refseq: NM_003107 (chr6, + strand): [CONSTITUTIVELY TARGETED]
	constitutive_region: 21704166-21706819 (15 hits)
		RNA: hsa-miR-138=MIMAT0000430 target_pos: 21705403
		RNA: hsa-miR-501=MIMAT0002872 target_pos: 21705432
		RNA: hsa-miR-211=MIMAT0000268 target_pos: 21706227
		RNA: hsa-miR-188=MIMAT0000457 target_pos: 21706228
		RNA: hsa-miR-299-5p=MIMAT0000687 target_pos: 21706251
		RNA: hsa-miR-140=MIMAT0000431 target_pos: 21706253
		RNA: hsa-miR-19b=MIMAT0000074 target_pos: 21706266
		RNA: hsa-miR-140=MIMAT0000431 target_pos: 21706301
		RNA: hsa-miR-524*=MIMAT0002849 target_pos: 21706494
		RNA: hsa-miR-369-3p=MIMAT0000721 target_pos: 21706512
		RNA: hsa-miR-374=MIMAT0000727 target_pos: 21706513
		RNA: hsa-miR-191=MIMAT0000440 target_pos: 21706595
		RNA: hsa-miR-367=MIMAT0000719 target_pos: 21706642
		RNA: hsa-miR-449=MIMAT0001541 target_pos: 21706745
		RNA: hsa-miR-34b=MIMAT0000685 target_pos: 21706746

locus_link: 4210 refseq: NM_000243 (chr16, - strand): [NOT TARGETED]
	constitutive_region: 3292314-3293427 (0 hits)

locus_link: 51118 refseq: NM_016037 (chr1, + strand): [NOT TARGETED]
	constitutive_region: 37902591-37902722 (0 hits)
	alt_seg 0: 37902723-37902763 (0 hits)

locus_link: 1909 refseq: NM_001957 (chr4, + strand): [NOT TARGETED]
	constitutive_region: 149041394-149043729 (0 hits)

locus_link: 51099 refseq: NM_016006 (chr3, + strand): [CONSTITUTIVELY TARGETED]
	constitutive_region: 43720613-43720866 (1 hits)
		RNA: hsa-miR-506=MIMAT0002878 target_pos: 43720785

locus_link: 4192 refseq: NM_002391 (chr11, + strand): [NOT TARGETED]
	constitutive_region: 46369350-46369657 (0 hits)

locus_link: 22905 refseq: NM_014964 (chr17, + strand): [CONSTITUTIVELY TARGETED]
	constitutive_region: 19399594-19400816 (1 hits)
		RNA: hsa-miR-19b=MIMAT0000074 target_pos: 19400196
	alt_seg 0: 19400817-19402052 (0 hits)

locus_link: 163071 refseq: NM_153608 (chr19, + strand): [NOT TARGETED]
	constitutive_region: 53481944-53482278 (0 hits)
	alt_seg 0: 53482279-53482677 (0 hits)

locus_link: 2627 refseq: NM_005257 (chr18, + strand): [CONSTITUTIVELY TARGETED]
	constitutive_region: 18032770-18033923 (6 hits)
		RNA: hsa-miR-506=MIMAT0002878 target_pos: 18032887
		RNA: hsa-miR-10b=MIMAT0000254 target_pos: 18033373
		RNA: hsa-miR-367=MIMAT0000719 target_pos: 18033428
		RNA: hsa-miR-200a=MIMAT0000682 target_pos: 18033450
		RNA: hsa-miR-181d=MIMAT0002821 target_pos: 18033494
		RNA: hsa-miR-196b=MIMAT0001080 target_pos: 18033748
	alt_seg 0: 18033924-18034478 (0 hits)

locus_link: 9825 refseq: NM_006038 (chr20, - strand): [NOT TARGETED]
	constitutive_region: 49206789-49207579 (0 hits)
	alt_seg 0: 49206109-49206788 (0 hits)
	alt_seg 1: 49205351-49206108 (0 hits)

locus_link: 9798 refseq: NM_014761 (chr16, + strand): [CONSTITUTIVELY TARGETED]
	constitutive_region: 71737881-71739087 (1 hits)
		RNA: hsa-miR-125a=MIMAT0000443 target_pos: 71738550

locus_link: 1213 refseq: NM_004859 (chr17, + strand): [MODULATED]
	constitutive_region: 58245631-58245804 (1 hits)
		RNA: hsa-miR-205=MIMAT0000266 target_pos: 58245748
	alt_seg 0: 58245805-58245994 (3 hits)
		RNA: hsa-miR-206=MIMAT0000462 target_pos: 58245810
		RNA: hsa-miR-19b=MIMAT0000074 target_pos: 58245940
		RNA: hsa-miR-130b=MIMAT0000691 target_pos: 58245941
	alt_seg 1: 58245995-58246542 (1 hits)
		RNA: hsa-miR-153=MIMAT0000439 target_pos: 58246230
	alt_seg 2: 58246543-58246592 (0 hits)
	alt_seg 3: 58246593-58246894 (0 hits)

locus_link: 57496 refseq: NM_014048 (chr16, + strand): [NOT TARGETED]
	constitutive_region: 14321737-14327069 (0 hits)

locus_link: 81 refseq: NM_004924 (chr19, + strand): [NOT TARGETED]
	constitutive_region: 43911909-43912651 (0 hits)
	alt_seg 0: 43912652-43912738 (0 hits)
	alt_seg 1: 43912739-43913003 (0 hits)

locus_link: 9411 refseq: NM_004815 (chr1, - strand): [CONSTITUTIVELY TARGETED]
	constitutive_region: 94110409-94111227 (1 hits)
		RNA: hsa-miR-519a=MIMAT0002869 target_pos: 94110567
	alt_seg 0: 94110017-94110408 (0 hits)
	alt_seg 1: 94109972-94110016 (0 hits)
	alt_seg 2: 94109109-94109971 (0 hits)

locus_link: 1300 refseq: NM_000493 (chr6, - strand): [NOT TARGETED]
	constitutive_region: 116485760-116486807 (0 hits)
	alt_seg 0: 116485656-116485759 (0 hits)

locus_link: 624 refseq: NM_000623 (chr14, + strand): [NOT TARGETED]
	constitutive_region: 94697879-94700540 (0 hits)

locus_link: 55313 refseq: NM_018340 (chr16, - strand): [NOT TARGETED]
	constitutive_region: 12724905-12725183 (0 hits)
	alt_seg 0: 12723784-12724904 (0 hits)

locus_link: 7433 refseq: NM_004624 (chr3, + strand): [NOT TARGETED]
	constitutive_region: 42538362-42539652 (0 hits)

locus_link: 6323 refseq: NM_006920 (chr2, - strand): [NOT TARGETED]
	constitutive_region: 167050268-167050300 (0 hits)

locus_link: 6209 refseq: NM_001018 (chr19, + strand): [NOT TARGETED]
	constitutive_region: 1391458-1391490 (0 hits)

locus_link: 204 refseq: NM_013411 (chr1, - strand): [NOT TARGETED]
	alt_seg 0: 32977998-32978148 (0 hits)

locus_link: 50515 refseq: NM_018413 (chr12, + strand): [CONSTITUTIVELY TARGETED]
	constitutive_region: 103654045-103654343 (2 hits)
		RNA: hsa-miR-107=MIMAT0000104 target_pos: 103654160
		RNA: hsa-miR-527=MIMAT0002862 target_pos: 103654218

locus_link: 9209 refseq: NM_006309 (chr3, - strand): [ON-OFF]
	constitutive_region: 37055837-37055968 (0 hits)
	alt_seg 0: 37055803-37055836 (0 hits)
	alt_seg 1: 37055253-37055802 (1 hits)
		RNA: hsa-miR-506=MIMAT0002878 target_pos: 37055572
	alt_seg 2: 37055124-37055252 (1 hits)
		RNA: hsa-miR-497=MIMAT0002820 target_pos: 37055234
	alt_seg 3: 37054780-37055123 (0 hits)
	alt_seg 4: 37054750-37054779 (0 hits)

locus_link: 5190 refseq: NM_000287 (chr6, - strand): [NOT TARGETED]
	constitutive_region: 42978602-42978929 (0 hits)
	alt_seg 0: 42978470-42978601 (0 hits)

locus_link: 9871 refseq: NM_014822 (chr4, - strand): [NOT TARGETED]
	constitutive_region: 120102803-120103490 (0 hits)

locus_link: 10319 refseq: NM_006059 (chr9, + strand): [NOT TARGETED]
	constitutive_region: 129243216-129243489 (0 hits)
	alt_seg 0: 129243490-129245905 (0 hits)

locus_link: 7699 refseq: NM_003440 (chr12, + strand): [NOT TARGETED]
	constitutive_region: 131922152-131922928 (0 hits)
	alt_seg 0: 131922929-131923035 (0 hits)

locus_link: 23039 refseq: NM_015024 (chr8, + strand): [CONSTITUTIVELY TARGETED]
	constitutive_region: 21884535-21884893 (1 hits)
		RNA: hsa-miR-381=MIMAT0000736 target_pos: 21884857
	alt_seg 0: 21884894-21886035 (0 hits)

locus_link: 64328 refseq: NM_022459 (chr13, - strand): [CONSTITUTIVELY TARGETED]
	constitutive_region: 19152303-19155862 (7 hits)
		RNA: hsa-miR-148b=MIMAT0000759 target_pos: 19155816
		RNA: hsa-miR-507=MIMAT0002879 target_pos: 19155588
		RNA: hsa-miR-452=MIMAT0001635 target_pos: 19155587
		RNA: hsa-miR-506=MIMAT0002878 target_pos: 19155551
		RNA: hsa-miR-203=MIMAT0000264 target_pos: 19154977
		RNA: hsa-miR-124a=MIMAT0000422 target_pos: 19154969
		RNA: hsa-miR-137=MIMAT0000429 target_pos: 19154734
	alt_seg 0: 19151272-19152302 (0 hits)
	alt_seg 1: 19151019-19151271 (0 hits)

locus_link: 55079 refseq: NM_018008 (chr3, - strand): [NOT TARGETED]
	constitutive_region: 62312704-62313097 (0 hits)

locus_link: 84312 refseq: NM_032352 (chr14, + strand): [CONSTITUTIVELY TARGETED]
	constitutive_region: 34329719-34329902 (1 hits)
		RNA: hsa-miR-183=MIMAT0000261 target_pos: 34329775

locus_link: 9022 refseq: NM_004669 (chr9, - strand): [NOT TARGETED]
	constitutive_region: 135246381-135246427 (0 hits)

locus_link: 8888 refseq: NM_003906 (chr21, - strand): [NOT TARGETED]
	constitutive_region: 46511261-46511385 (0 hits)

locus_link: 4927 refseq: NM_002532 (chr17, - strand): [NOT TARGETED]
	constitutive_region: 5489987-5490092 (0 hits)
	alt_seg 0: 5489919-5489986 (0 hits)

locus_link: 57020 refseq: NM_020314 (chr16, + strand): [NOT TARGETED]
	constitutive_region: 19678348-19678557 (0 hits)
	alt_seg 0: 19678558-19678997 (0 hits)

locus_link: 84817 refseq: NM_032731 (chr17, + strand): [NOT TARGETED]
	constitutive_region: 6746901-6746974 (0 hits)
	alt_seg 0: 6746975-6747006 (0 hits)
	alt_seg 1: 6747007-6747059 (0 hits)

locus_link: 6311 refseq: NM_002973 (chr12, - strand): [CONSTITUTIVELY TARGETED]
	constitutive_region: 110301972-110302570 (4 hits)
		RNA: hsa-miR-218=MIMAT0000275 target_pos: 110302502
		RNA: hsa-miR-497=MIMAT0002820 target_pos: 110302220
		RNA: hsa-miR-524*=MIMAT0002849 target_pos: 110302034
		RNA: hsa-miR-520d*=MIMAT0002855 target_pos: 110302033

locus_link: 127733 refseq: NM_152376 (chr1, + strand): [NOT TARGETED]
	constitutive_region: 19987369-19987787 (0 hits)
	alt_seg 0: 19987788-19989417 (0 hits)
	alt_seg 1: 19989418-19989478 (0 hits)
	alt_seg 2: 19989479-19992016 (0 hits)

locus_link: 28983 refseq: NM_014058 (chr4, + strand): [NOT TARGETED]
	constitutive_region: 69365899-69366040 (0 hits)

locus_link: 54798 refseq: NM_017639 (chr4, - strand): [NOT TARGETED]
	constitutive_region: 155733155-155733316 (0 hits)

locus_link: 58511 refseq: NM_021233 (chr1, + strand): [NOT TARGETED]
	constitutive_region: 84303141-84303280 (0 hits)

locus_link: 57179 refseq: NM_020444 (chr5, - strand): [NOT TARGETED]
	constitutive_region: 175753995-175755527 (0 hits)

locus_link: 6059 refseq: NM_002940 (chr4, + strand): [NOT TARGETED]
	constitutive_region: 146626349-146626422 (0 hits)
	alt_seg 0: 146626423-146626825 (0 hits)
	alt_seg 1: 146626826-146627718 (0 hits)
	alt_seg 2: 146627719-146627744 (0 hits)
	alt_seg 3: 146627745-146627935 (0 hits)
	alt_seg 4: 146627936-146628053 (0 hits)
	alt_seg 5: 146628054-146628301 (0 hits)

locus_link: 9184 refseq: NM_004725 (chr10, + strand): [ON-OFF]
	constitutive_region: 124463680-124463741 (0 hits)
	alt_seg 0: 124463742-124463862 (0 hits)
	alt_seg 1: 124463863-124464027 (0 hits)
	alt_seg 2: 124464028-124465208 (1 hits)
		RNA: hsa-miR-511=MIMAT0002808 target_pos: 124464393

locus_link: 80700 refseq: NM_025241 (chr19, - strand): [NOT TARGETED]
	constitutive_region: 4396474-4396496 (0 hits)
	alt_seg 0: 4396021-4396473 (0 hits)

locus_link: 23286 refseq: NM_015238 (chr5, + strand): [CONSTITUTIVELY TARGETED]
	constitutive_region: 167876914-167877656 (1 hits)
		RNA: hsa-miR-155=MIMAT0000646 target_pos: 167877142

locus_link: 9499 refseq: NM_006790 (chr5, + strand): [NOT TARGETED]
	constitutive_region: 137299287-137299422 (0 hits)
	alt_seg 0: 137299423-137299752 (0 hits)

locus_link: 79896 refseq: NM_024838 (chr10, + strand): [NOT TARGETED]
	constitutive_region: 25318387-25318451 (0 hits)
	alt_seg 0: 25318452-25319599 (0 hits)

locus_link: 90826 refseq: NM_138364 (chr4, - strand): [NOT TARGETED]
	constitutive_region: 149137168-149137311 (0 hits)
	alt_seg 0: 149136573-149137167 (0 hits)

locus_link: 4804 refseq: NM_002507 (chr17, + strand): [NOT TARGETED]
	constitutive_region: 48065006-48067008 (0 hits)

locus_link: 57687 refseq: NM_020927 (chr16, + strand): [CONSTITUTIVELY TARGETED]
	constitutive_region: 77791116-77793523 (4 hits)
		RNA: hsa-miR-345=MIMAT0000772 target_pos: 77791240
		RNA: hsa-miR-429=MIMAT0001536 target_pos: 77791303
		RNA: hsa-miR-124a=MIMAT0000422 target_pos: 77793365
		RNA: hsa-miR-30e-5p=MIMAT0000692 target_pos: 77793486

locus_link: 55832 refseq: NM_018448 (chr12, + strand): [CONSTITUTIVELY TARGETED]
	constitutive_region: 65992874-65993217 (2 hits)
		RNA: hsa-miR-148b=MIMAT0000759 target_pos: 65992920
		RNA: hsa-miR-302c*=MIMAT0000716 target_pos: 65993207
	alt_seg 0: 65993218-65993269 (0 hits)
	alt_seg 1: 65993270-65993547 (0 hits)
	alt_seg 2: 65993548-65994189 (0 hits)
	alt_seg 3: 65994190-65994370 (0 hits)
	alt_seg 4: 65994371-65994655 (0 hits)

locus_link: 4331 refseq: NM_002431 (chr14, + strand): [NOT TARGETED]
	constitutive_region: 59425105-59425439 (0 hits)

locus_link: 7248 refseq: NM_000368 (chr9, - strand): [CONSTITUTIVELY TARGETED]
	constitutive_region: 131042782-131047668 (3 hits)
		RNA: hsa-miR-200a=MIMAT0000682 target_pos: 131047648
		RNA: hsa-miR-27b=MIMAT0000419 target_pos: 131042812
		RNA: hsa-miR-19b=MIMAT0000074 target_pos: 131042786

locus_link: 221443 refseq: NM_145063 (chr6, - strand): [NOT TARGETED]
	constitutive_region: 41081429-41081930 (0 hits)
	alt_seg 0: 41081387-41081428 (0 hits)
	alt_seg 1: 41081065-41081386 (0 hits)

locus_link: 10569 refseq: NM_006425 (chr5, - strand): [NOT TARGETED]
	constitutive_region: 159811054-159811188 (0 hits)

locus_link: 10670 refseq: NM_006570 (chr9, + strand): [NOT TARGETED]
	constitutive_region: 19040596-19040978 (0 hits)
	alt_seg 0: 19040979-19041021 (0 hits)

locus_link: 26064 refseq: NM_015577 (chr5, + strand): [ON-OFF]
	constitutive_region: 34876368-34876988 (0 hits)
	alt_seg 0: 34876989-34878216 (3 hits)
		RNA: hsa-miR-153=MIMAT0000439 target_pos: 34877067
		RNA: hsa-miR-23b=MIMAT0000418 target_pos: 34877955
		RNA: hsa-miR-520d*=MIMAT0002855 target_pos: 34878055

locus_link: 51651 refseq: NM_016077 (chr17, - strand): [NOT TARGETED]
	constitutive_region: 58249095-58249222 (0 hits)

locus_link: 130827 refseq: NM_144632 (chr2, + strand): [NOT TARGETED]
	constitutive_region: 103052824-103053235 (0 hits)
	alt_seg 0: 103053236-103053800 (0 hits)
	alt_seg 1: 103053801-103054686 (0 hits)
	alt_seg 2: 103054687-103055538 (0 hits)

locus_link: 55671 refseq: NM_032560 (chr14, - strand): [MODULATED]
	constitutive_region: 89914530-89915145 (5 hits)
		RNA: hsa-miR-96=MIMAT0000095 target_pos: 89914996
		RNA: hsa-miR-125a=MIMAT0000443 target_pos: 89914899
		RNA: hsa-miR-525=MIMAT0002838 target_pos: 89914843
		RNA: hsa-miR-508=MIMAT0002880 target_pos: 89914820
		RNA: hsa-miR-17-3p=MIMAT0000071 target_pos: 89914587
	alt_seg 0: 89914394-89914529 (1 hits)
		RNA: hsa-miR-133b=MIMAT0000770 target_pos: 89914422
	alt_seg 1: 89914202-89914393 (1 hits)
		RNA: hsa-miR-137=MIMAT0000429 target_pos: 89914249
	alt_seg 2: 89914006-89914201 (0 hits)
	alt_seg 3: 89913523-89914005 (0 hits)

locus_link: 5928 refseq: NM_005610 (chr1, + strand): [NOT TARGETED]
	constitutive_region: 32647776-32648579 (0 hits)
	alt_seg 0: 32648580-32648723 (0 hits)
	alt_seg 1: 32648724-32649196 (0 hits)

locus_link: 25822 refseq: NM_012266 (chr9, + strand): [NOT TARGETED]
	constitutive_region: 34987253-34988423 (0 hits)

locus_link: 6602 refseq: NM_003076 (chr12, + strand): [CONSTITUTIVELY TARGETED]
	constitutive_region: 48779047-48780692 (1 hits)
		RNA: hsa-miR-101=MIMAT0000099 target_pos: 48780643

locus_link: 10163 refseq: NM_006990 (chr1, - strand): [NOT TARGETED]
	constitutive_region: 27337635-27339372 (0 hits)

locus_link: 7223 refseq: NM_016179 (chr13, - strand): [CONSTITUTIVELY TARGETED]
	constitutive_region: 36008796-36009041 (1 hits)
		RNA: hsa-miR-520d*=MIMAT0002855 target_pos: 36008859

locus_link: 5009 refseq: NM_000531 (chrX, + strand): [NOT TARGETED]
	constitutive_region: 37311233-37311537 (0 hits)

locus_link: 51364 refseq: NM_015896 (chr3, - strand): [NOT TARGETED]
	constitutive_region: 50337560-50337854 (0 hits)

locus_link: 23032 refseq: NM_015017 (chr1, - strand): [CONSTITUTIVELY TARGETED]
	constitutive_region: 77584269-77585596 (5 hits)
		RNA: hsa-miR-206=MIMAT0000462 target_pos: 77585524
		RNA: hsa-miR-365=MIMAT0000710 target_pos: 77585456
		RNA: hsa-miR-19b=MIMAT0000074 target_pos: 77584778
		RNA: hsa-miR-130b=MIMAT0000691 target_pos: 77584777
		RNA: hsa-miR-148b=MIMAT0000759 target_pos: 77584776

locus_link: 23230 refseq: NM_033305 (chr9, + strand): [NOT TARGETED]
	constitutive_region: 75488038-75488252 (0 hits)
	alt_seg 0: 75488253-75489402 (0 hits)

locus_link: 8729 refseq: NM_004193 (chr10, + strand): [NOT TARGETED]
	constitutive_region: 103806677-103807239 (0 hits)

locus_link: 23761 refseq: NM_014338 (chr22, - strand): [NOT TARGETED]
	constitutive_region: 30339903-30340153 (0 hits)
	alt_seg 0: 30339035-30339902 (0 hits)

locus_link: 64769 refseq: NM_022756 (chr1, - strand): [NOT TARGETED]
	constitutive_region: 37386580-37387363 (0 hits)
	alt_seg 0: 37386445-37386579 (0 hits)
	alt_seg 1: 37385844-37386444 (0 hits)

locus_link: 54471 refseq: NM_019008 (chr22, + strand): [NOT TARGETED]
	constitutive_region: 38153364-38155419 (0 hits)
	alt_seg 0: 38155420-38156428 (0 hits)
	alt_seg 1: 38156429-38157174 (0 hits)

locus_link: 64881 refseq: NM_022843 (chr13, - strand): [CONSTITUTIVELY TARGETED]
	constitutive_region: 59781993-59783378 (1 hits)
		RNA: hsa-miR-30e-5p=MIMAT0000692 target_pos: 59783242
	alt_seg 0: 59781820-59781992 (0 hits)

locus_link: 3705 refseq: NM_014216 (chr14, - strand): [CONSTITUTIVELY TARGETED]
	constitutive_region: 91396254-91397948 (2 hits)
		RNA: hsa-miR-130b=MIMAT0000691 target_pos: 91396289
		RNA: hsa-miR-148b=MIMAT0000759 target_pos: 91396288
	alt_seg 0: 91396151-91396253 (0 hits)

locus_link: 79047 refseq: NM_024076 (chr19, + strand): [CONSTITUTIVELY TARGETED]
	constitutive_region: 38994544-38996982 (1 hits)
		RNA: hsa-miR-326=MIMAT0000756 target_pos: 38994555
	alt_seg 0: 38996983-38997976 (0 hits)

locus_link: 51111 refseq: NM_017635 (chr11, - strand): [ON-OFF]

locus_link: 10497 refseq: NM_006377 (chr9, + strand): [ON-OFF]
	constitutive_region: 35394027-35395250 (0 hits)
	alt_seg 0: 35395251-35395332 (1 hits)
		RNA: hsa-miR-183=MIMAT0000261 target_pos: 35395280

locus_link: 55486 refseq: NM_018622 (chr3, - strand): [NOT TARGETED]
	constitutive_region: 184868097-184868300 (0 hits)

locus_link: 55240 refseq: NM_018234 (chr2, + strand): [NOT TARGETED]
	constitutive_region: 120116056-120118367 (0 hits)

locus_link: 2805 refseq: NM_002079 (chr10, - strand): [CONSTITUTIVELY TARGETED]
	constitutive_region: 100821632-100821892 (1 hits)
		RNA: hsa-miR-9=MIMAT0000441 target_pos: 100821864
	alt_seg 0: 100821463-100821631 (0 hits)
	alt_seg 1: 100821221-100821462 (0 hits)

locus_link: 51074 refseq: NM_015957 (chr11, - strand): [NOT TARGETED]
	constitutive_region: 34868355-34868574 (0 hits)
	alt_seg 0: 34868228-34868354 (0 hits)

locus_link: 26054 refseq: NM_015571 (chr6, + strand): [CONSTITUTIVELY TARGETED]
	constitutive_region: 76420904-76421217 (1 hits)
		RNA: hsa-miR-302c*=MIMAT0000716 target_pos: 76421083
	alt_seg 0: 76421218-76421850 (0 hits)
	alt_seg 1: 76421851-76421941 (0 hits)

locus_link: 51692 refseq: NM_016207 (chr2, + strand): [NOT TARGETED]
	constitutive_region: 9634882-9634959 (0 hits)

locus_link: 26097 refseq: NM_015607 (chr1, + strand): [NOT TARGETED]
	constitutive_region: 150834534-150835097 (0 hits)

locus_link: 25963 refseq: NM_015497 (chr15, - strand): [CONSTITUTIVELY TARGETED]
	constitutive_region: 40218787-40219963 (1 hits)
		RNA: hsa-miR-367=MIMAT0000719 target_pos: 40219341

locus_link: 10006 refseq: NM_005470 (chr10, - strand): [NOT TARGETED]
	constitutive_region: 27041118-27041506 (0 hits)
	alt_seg 0: 27040827-27041117 (0 hits)
	alt_seg 1: 27040752-27040826 (0 hits)
	alt_seg 2: 27040012-27040751 (0 hits)
	alt_seg 3: 27039828-27040011 (0 hits)

locus_link: 56180 refseq: NM_019556 (chrX, - strand): [CONSTITUTIVELY TARGETED]
	constitutive_region: 132727408-132728799 (1 hits)
		RNA: hsa-miR-34b=MIMAT0000685 target_pos: 132728740
	alt_seg 0: 132727275-132727407 (0 hits)

locus_link: 1620 refseq: NM_014618 (chr9, - strand): [NOT TARGETED]
	constitutive_region: 117305318-117305408 (0 hits)
	alt_seg 0: 117305234-117305317 (0 hits)
	alt_seg 1: 117304959-117305233 (0 hits)

locus_link: 116988 refseq: NM_031946 (chr7, + strand): [NOT TARGETED]
	constitutive_region: 150232768-150233259 (0 hits)

locus_link: 2241 refseq: NM_005246 (chr5, + strand): [NOT TARGETED]
	constitutive_region: 108599489-108599581 (0 hits)

locus_link: 90102 refseq: NM_145753 (chr3, + strand): [NOT TARGETED]
	constitutive_region: 113014308-113014491 (0 hits)
	alt_seg 0: 113014492-113015996 (0 hits)
	alt_seg 1: 113015997-113016201 (0 hits)

locus_link: 168391 refseq: NM_145292 (chr7, + strand): [NOT TARGETED]
	constitutive_region: 151108624-151108753 (0 hits)

locus_link: 7411 refseq: NM_003372 (chrX, + strand): [NOT TARGETED]
	constitutive_region: 152889434-152889682 (0 hits)
	alt_seg 0: 152889683-152890109 (0 hits)
	alt_seg 1: 152890110-152890409 (0 hits)

locus_link: 83642 refseq: NM_031454 (chr22, + strand): [NOT TARGETED]
	constitutive_region: 48837823-48838073 (0 hits)

locus_link: 6433 refseq: NM_004592 (chr12, + strand): [CONSTITUTIVELY TARGETED]
	constitutive_region: 130778479-130778717 (1 hits)
		RNA: hsa-miR-494=MIMAT0002816 target_pos: 130778675

locus_link: 5695 refseq: NM_002799 (chr9, - strand): [NOT TARGETED]
	constitutive_region: 122491802-122491923 (0 hits)

locus_link: 55503 refseq: NM_018646 (chr7, - strand): [NOT TARGETED]
	constitutive_region: 142039897-142040391 (0 hits)

locus_link: 7456 refseq: NM_003387 (chr2, - strand): [ON-OFF]
	constitutive_region: 175629457-175629820 (0 hits)
	alt_seg 0: 175628773-175629456 (0 hits)
	alt_seg 1: 175628148-175628772 (1 hits)
		RNA: hsa-miR-30e-5p=MIMAT0000692 target_pos: 175628368
	alt_seg 2: 175628055-175628147 (0 hits)
	alt_seg 3: 175627395-175628054 (0 hits)
	alt_seg 4: 175626849-175627394 (2 hits)
		RNA: hsa-miR-506=MIMAT0002878 target_pos: 175627204
		RNA: hsa-miR-124a=MIMAT0000422 target_pos: 175627203

locus_link: 7163 refseq: NM_005079 (chr8, - strand): [CONSTITUTIVELY TARGETED]
	constitutive_region: 80999886-81000314 (1 hits)
		RNA: hsa-miR-449=MIMAT0001541 target_pos: 81000285
	alt_seg 0: 80999271-80999885 (0 hits)
	alt_seg 1: 80999034-80999270 (0 hits)
	alt_seg 2: 80998869-80999033 (0 hits)
	alt_seg 3: 80998824-80998868 (0 hits)
	alt_seg 4: 80998790-80998823 (0 hits)
	alt_seg 5: 80998397-80998789 (0 hits)
	alt_seg 6: 80997712-80998396 (0 hits)

locus_link: 55914 refseq: NM_018695 (chr5, + strand): [CONSTITUTIVELY TARGETED]
	constitutive_region: 65390239-65391659 (1 hits)
		RNA: hsa-miR-9=MIMAT0000441 target_pos: 65391322

locus_link: 84811 refseq: NM_032725 (chr11, - strand): [NOT TARGETED]
	constitutive_region: 116156542-116156851 (0 hits)

locus_link: 10890 refseq: NM_016131 (chr2, + strand): [MODULATED]
	constitutive_region: 26332422-26332507 (1 hits)
		RNA: hsa-miR-432*=MIMAT0002815 target_pos: 26332450
	alt_seg 0: 26332508-26332733 (2 hits)
		RNA: hsa-miR-369-3p=MIMAT0000721 target_pos: 26332690
		RNA: hsa-miR-374=MIMAT0000727 target_pos: 26332691
	alt_seg 1: 26332734-26332782 (0 hits)
	alt_seg 2: 26332783-26333046 (2 hits)
		RNA: hsa-miR-506=MIMAT0002878 target_pos: 26332934
		RNA: hsa-miR-124a=MIMAT0000422 target_pos: 26332935
	alt_seg 3: 26333047-26333598 (1 hits)
		RNA: hsa-miR-107=MIMAT0000104 target_pos: 26333199
	alt_seg 4: 26333599-26334740 (0 hits)
	alt_seg 5: 26334741-26334813 (0 hits)
	alt_seg 6: 26334814-26334858 (0 hits)

locus_link: 2554 refseq: NM_000806 (chr5, + strand): [CONSTITUTIVELY TARGETED]
	constitutive_region: 161305320-161307306 (5 hits)
		RNA: hsa-miR-520d*=MIMAT0002855 target_pos: 161305656
		RNA: hsa-miR-181d=MIMAT0002821 target_pos: 161306237
		RNA: hsa-miR-216=MIMAT0000273 target_pos: 161306339
		RNA: hsa-miR-493=MIMAT0002813 target_pos: 161306756
		RNA: hsa-miR-520d*=MIMAT0002855 target_pos: 161306816

locus_link: 374864 refseq: NM_198995 (chr18, - strand): [MODULATED]
	constitutive_region: 28769574-28769963 (7 hits)
		RNA: hsa-miR-511=MIMAT0002808 target_pos: 28769925
		RNA: hsa-miR-203=MIMAT0000264 target_pos: 28769866
		RNA: hsa-miR-224=MIMAT0000281 target_pos: 28769775
		RNA: hsa-miR-378=MIMAT0000731 target_pos: 28769758
		RNA: hsa-miR-361=MIMAT0000703 target_pos: 28769702
		RNA: hsa-miR-489=MIMAT0002805 target_pos: 28769687
		RNA: hsa-miR-505=MIMAT0002876 target_pos: 28769649
	alt_seg 0: 28769363-28769573 (2 hits)
		RNA: hsa-miR-30e-5p=MIMAT0000692 target_pos: 28769494
		RNA: hsa-miR-337=MIMAT0000754 target_pos: 28769400

locus_link: 80149 refseq: NM_025079 (chr1, + strand): [NOT TARGETED]
	constitutive_region: 37376871-37377630 (0 hits)

locus_link: 23118 refseq: NM_015093 (chr6, + strand): [MODULATED]
	constitutive_region: 149711422-149712855 (3 hits)
		RNA: hsa-miR-142-3p=MIMAT0000434 target_pos: 149711824
		RNA: hsa-miR-199a*=MIMAT0000232 target_pos: 149712058
		RNA: hsa-miR-155=MIMAT0000646 target_pos: 149712244
	alt_seg 0: 149712856-149713100 (0 hits)
	alt_seg 1: 149713101-149713220 (0 hits)
	alt_seg 2: 149713221-149713312 (1 hits)
		RNA: hsa-miR-524*=MIMAT0002849 target_pos: 149713266

locus_link: 1583 refseq: NM_000781 (chr15, - strand): [NOT TARGETED]
	constitutive_region: 72345922-72346131 (0 hits)

locus_link: 10987 refseq: NM_006837 (chr8, - strand): [NOT TARGETED]
	constitutive_region: 68005289-68005430 (0 hits)

locus_link: 8351 refseq: NM_003530 (chr6, - strand): [NOT TARGETED]
	constitutive_region: 26304962-26305048 (0 hits)

locus_link: 7289 refseq: NM_003324 (chr12, + strand): [NOT TARGETED]
	constitutive_region: 2918868-2920479 (0 hits)
	alt_seg 0: 2920480-2920565 (0 hits)

locus_link: 8747 refseq: NM_003813 (chr14, + strand): [NOT TARGETED]
	constitutive_region: 68916423-68916657 (0 hits)

locus_link: 2620 refseq: NM_005256 (chr11, + strand): [NOT TARGETED]
	constitutive_region: 22797868-22798851 (0 hits)

locus_link: 56659 refseq: NM_022054 (chr14, + strand): [NOT TARGETED]
	constitutive_region: 88641385-88642238 (0 hits)

locus_link: 10098 refseq: NM_005723 (chr4, - strand): [CONSTITUTIVELY TARGETED]
	constitutive_region: 99851871-99852068 (2 hits)
		RNA: hsa-miR-199b=MIMAT0000263 target_pos: 99852039
		RNA: hsa-miR-497=MIMAT0002820 target_pos: 99851906

locus_link: 27131 refseq: NM_152227 (chr20, - strand): [CONSTITUTIVELY TARGETED]
	constitutive_region: 17917864-17918002 (2 hits)
		RNA: hsa-miR-23b=MIMAT0000418 target_pos: 17917969
		RNA: hsa-miR-130b=MIMAT0000691 target_pos: 17917944
	alt_seg 0: 17917249-17917863 (0 hits)

locus_link: 54800 refseq: NM_017644 (chr3, + strand): [NOT TARGETED]
	constitutive_region: 184717984-184718179 (0 hits)
	alt_seg 0: 184718180-184718585 (0 hits)
	alt_seg 1: 184718586-184719646 (0 hits)

locus_link: 55466 refseq: NM_018602 (chr15, + strand): [NOT TARGETED]
	constitutive_region: 76288618-76288706 (0 hits)
	alt_seg 0: 76288707-76288832 (0 hits)
	alt_seg 1: 76288833-76290352 (0 hits)

locus_link: 56983 refseq: NM_020231 (chr3, + strand): [NOT TARGETED]
	constitutive_region: 120532183-120534221 (0 hits)
	alt_seg 0: 120534222-120534450 (0 hits)

locus_link: 2138 refseq: NM_172058 (chr8, - strand): [MODULATED]
	constitutive_region: 72161165-72161537 (2 hits)
		RNA: hsa-miR-513=MIMAT0002877 target_pos: 72161252
		RNA: hsa-miR-23b=MIMAT0000418 target_pos: 72161207
	alt_seg 0: 72159630-72161164 (2 hits)
		RNA: hsa-miR-219=MIMAT0000276 target_pos: 72160828
		RNA: hsa-miR-497=MIMAT0002820 target_pos: 72159887

locus_link: 51528 refseq: NM_016475 (chr14, + strand): [NOT TARGETED]
	constitutive_region: 57960828-57960896 (0 hits)
	alt_seg 0: 57960897-57961468 (0 hits)
	alt_seg 1: 57961469-57962118 (0 hits)

locus_link: 122786 refseq: NM_152330 (chr14, + strand): [ON-OFF]
	constitutive_region: 50184782-50185692 (0 hits)
	alt_seg 0: 50185693-50187207 (0 hits)
	alt_seg 1: 50187208-50187483 (1 hits)
		RNA: hsa-miR-501=MIMAT0002872 target_pos: 50187358

locus_link: 26523 refseq: NM_012199 (chr1, + strand): [CONSTITUTIVELY TARGETED]
	constitutive_region: 35812867-35816314 (6 hits)
		RNA: hsa-miR-7=MIMAT0000252 target_pos: 35813614
		RNA: hsa-miR-107=MIMAT0000104 target_pos: 35813664
		RNA: hsa-miR-453=MIMAT0001630 target_pos: 35813835
		RNA: hsa-miR-519a=MIMAT0002869 target_pos: 35813868
		RNA: hsa-miR-519d=MIMAT0002853 target_pos: 35813869
		RNA: hsa-miR-182=MIMAT0000259 target_pos: 35814153
	alt_seg 0: 35816315-35817554 (0 hits)

locus_link: 6695 refseq: NM_004598 (chr5, - strand): [ON-OFF]
	constitutive_region: 136390024-136390560 (0 hits)
	alt_seg 0: 136387204-136390023 (1 hits)
		RNA: hsa-miR-23b=MIMAT0000418 target_pos: 136387296

locus_link: 30832 refseq: NM_014594 (chr5, + strand): [NOT TARGETED]
	constitutive_region: 178620696-178621296 (0 hits)

locus_link: 56660 refseq: NM_022055 (chr2, - strand): [NOT TARGETED]
	constitutive_region: 47722459-47722581 (0 hits)

locus_link: 54537 refseq: NM_019054 (chr10, + strand): [NOT TARGETED]
	constitutive_region: 88615014-88615179 (0 hits)
	alt_seg 0: 88615180-88615799 (0 hits)

locus_link: 7376 refseq: NM_007121 (chr19, + strand): [NOT TARGETED]
	constitutive_region: 55577668-55578047 (0 hits)
	alt_seg 0: 55578048-55578457 (0 hits)

locus_link: 26271 refseq: NM_012177 (chr6, - strand): [NOT TARGETED]
	constitutive_region: 153322662-153323290 (0 hits)

locus_link: 64963 refseq: NM_176805 (chr15, + strand): [NOT TARGETED]
	constitutive_region: 86750975-86751258 (0 hits)
	alt_seg 0: 86751259-86751386 (0 hits)

locus_link: 23161 refseq: NM_015132 (chr7, - strand): [NOT TARGETED]
	constitutive_region: 17577368-17577986 (0 hits)
	alt_seg 0: 17576774-17577367 (0 hits)

locus_link: 22858 refseq: NM_014920 (chr6, - strand): [NOT TARGETED]
	constitutive_region: 52916560-52916784 (0 hits)
	alt_seg 0: 52913023-52916559 (0 hits)
	alt_seg 1: 52912938-52913022 (0 hits)

locus_link: 1230 refseq: NM_001295 (chr3, - strand): [NOT TARGETED]
	constitutive_region: 46203795-46205330 (0 hits)

locus_link: 1917 refseq: NM_001958 (chr20, - strand): [NOT TARGETED]
	constitutive_region: 62845717-62846000 (0 hits)

locus_link: 55016 refseq: NM_017923 (chr4, - strand): [NOT TARGETED]
	constitutive_region: 165026926-165027528 (0 hits)
	alt_seg 0: 165026669-165026925 (0 hits)
	alt_seg 1: 165025899-165026668 (0 hits)

locus_link: 6155 refseq: NM_000988 (chr17, + strand): [NOT TARGETED]
	constitutive_region: 41528099-41528126 (0 hits)

locus_link: 267004 refseq: NM_170753 (chr10, - strand): [NOT TARGETED]
	constitutive_region: 50011307-50011465 (0 hits)

locus_link: 6387 refseq: NM_199168 (chr10, - strand): [ON-OFF]
	alt_seg 0: 44149624-44152008 (3 hits)
		RNA: hsa-miR-144=MIMAT0000436 target_pos: 44149821
		RNA: hsa-miR-323=MIMAT0000755 target_pos: 44149783
		RNA: hsa-miR-23b=MIMAT0000418 target_pos: 44149782
	alt_seg 0: 44156526-44156587 (0 hits)

locus_link: 10911 refseq: NM_021995 (chr1, - strand): [NOT TARGETED]
	constitutive_region: 7617221-7617373 (0 hits)

locus_link: 91431 refseq: NM_138698 (chr4, - strand): [NOT TARGETED]
	constitutive_region: 113919316-113919524 (0 hits)

locus_link: 3759 refseq: NM_000891 (chr17, + strand): [CONSTITUTIVELY TARGETED]
	constitutive_region: 68769584-68773308 (8 hits)
		RNA: hsa-miR-200a=MIMAT0000682 target_pos: 68770045
		RNA: hsa-miR-505=MIMAT0002876 target_pos: 68770047
		RNA: hsa-miR-193b=MIMAT0002819 target_pos: 68770135
		RNA: hsa-miR-9=MIMAT0000441 target_pos: 68770303
		RNA: hsa-miR-497=MIMAT0002820 target_pos: 68771750
		RNA: hsa-miR-9=MIMAT0000441 target_pos: 68771788
		RNA: hsa-miR-26b=MIMAT0000083 target_pos: 68772734
		RNA: hsa-miR-7=MIMAT0000252 target_pos: 68773213

locus_link: 55796 refseq: NM_018388 (chrX, - strand): [ON-OFF]
	constitutive_region: 130219143-130219318 (0 hits)
	alt_seg 0: 130218856-130219142 (1 hits)
		RNA: hsa-miR-30e-5p=MIMAT0000692 target_pos: 130218911

locus_link: 124997 refseq: NM_152348 (chr17, + strand): [NOT TARGETED]
	constitutive_region: 1847567-1848466 (0 hits)

locus_link: 10758 refseq: NM_147200 (chr6, - strand): [NOT TARGETED]
	constitutive_region: 111925719-111926179 (0 hits)
	alt_seg 0: 111925544-111925718 (0 hits)

locus_link: 2526 refseq: NM_002033 (chr11, + strand): [ON-OFF]
	constitutive_region: 93967042-93967924 (0 hits)
	alt_seg 0: 93967925-93971217 (1 hits)
		RNA: hsa-miR-125a=MIMAT0000443 target_pos: 93971116

locus_link: 9927 refseq: NM_014874 (chr1, + strand): [NOT TARGETED]
	constitutive_region: 11781165-11783104 (0 hits)

locus_link: 29880 refseq: NM_013338 (chr13, - strand): [NOT TARGETED]
	constitutive_region: 35321995-35322080 (0 hits)
	alt_seg 0: 35321908-35321994 (0 hits)

locus_link: 10003 refseq: NM_005467 (chr11, + strand): [NOT TARGETED]
	constitutive_region: 89613065-89614215 (0 hits)

locus_link: 201626 refseq: NM_177966 (chr3, + strand): [NOT TARGETED]
	constitutive_region: 57502492-57504012 (0 hits)
	alt_seg 0: 57504013-57505032 (0 hits)
	alt_seg 1: 57505033-57505116 (0 hits)

locus_link: 54867 refseq: NM_017727 (chr2, + strand): [NOT TARGETED]
	constitutive_region: 27238237-27239089 (0 hits)

locus_link: 54469 refseq: NM_019006 (chr15, + strand): [CONSTITUTIVELY TARGETED]
	constitutive_region: 78145786-78146539 (2 hits)
		RNA: hsa-miR-214=MIMAT0000271 target_pos: 78145794
		RNA: hsa-miR-181d=MIMAT0002821 target_pos: 78146215

locus_link: 7802 refseq: NM_003462 (chr1, + strand): [NOT TARGETED]
	constitutive_region: 37458321-37458423 (0 hits)
	alt_seg 0: 37458424-37460120 (0 hits)

locus_link: 143098 refseq: NM_173496 (chr10, - strand): [CONSTITUTIVELY TARGETED]
	constitutive_region: 28344104-28347001 (3 hits)
		RNA: hsa-miR-409-3p=MIMAT0001639 target_pos: 28345521
		RNA: hsa-miR-206=MIMAT0000462 target_pos: 28345520
		RNA: hsa-miR-496=MIMAT0002818 target_pos: 28345514

locus_link: 5608 refseq: NM_002758 (chr17, + strand): [NOT TARGETED]
	constitutive_region: 68135014-68135121 (0 hits)
	alt_seg 0: 68135122-68135267 (0 hits)
	alt_seg 1: 68135268-68135593 (0 hits)

locus_link: 6428 refseq: NM_003017 (chr6, + strand): [CONSTITUTIVELY TARGETED]
	constitutive_region: 36616618-36616921 (1 hits)
		RNA: hsa-miR-493=MIMAT0002813 target_pos: 36616677
	alt_seg 0: 36616922-36617405 (0 hits)
	alt_seg 1: 36617406-36617548 (0 hits)
	alt_seg 2: 36617549-36618059 (0 hits)

locus_link: 83940 refseq: NM_032026 (chr8, - strand): [NOT TARGETED]
	constitutive_region: 125457340-125457424 (0 hits)

locus_link: 3420 refseq: NM_174855 (chr20, - strand): [NOT TARGETED]
	constitutive_region: 2634046-2634089 (0 hits)

locus_link: 30812 refseq: NM_014587 (chr16, + strand): [CONSTITUTIVELY TARGETED]
	constitutive_region: 975384-976979 (2 hits)
		RNA: hsa-miR-506=MIMAT0002878 target_pos: 976690
		RNA: hsa-miR-524*=MIMAT0002849 target_pos: 976701

locus_link: 55122 refseq: NM_018064 (chr6, - strand): [NOT TARGETED]
	constitutive_region: 88380571-88380912 (0 hits)
	alt_seg 0: 88380244-88380570 (0 hits)
	alt_seg 1: 88380175-88380243 (0 hits)

locus_link: 22924 refseq: NM_012326 (chr2, + strand): [NOT TARGETED]
	constitutive_region: 27223748-27224596 (0 hits)

locus_link: 5684 refseq: NM_002788 (chr14, + strand): [NOT TARGETED]
	constitutive_region: 56728651-56728757 (0 hits)

locus_link: 151195 refseq: NM_152523 (chr2, + strand): [NOT TARGETED]
	constitutive_region: 208820962-208821733 (0 hits)

locus_link: 6261 refseq: NM_000540 (chr19, + strand): [NOT TARGETED]
	constitutive_region: 43769897-43770041 (0 hits)

locus_link: 80155 refseq: NM_057175 (chr4, + strand): [MODULATED]
	constitutive_region: 140886862-140886989 (1 hits)
		RNA: hsa-miR-214=MIMAT0000271 target_pos: 140886933
	alt_seg 0: 140886990-140888100 (13 hits)
		RNA: hsa-miR-214=MIMAT0000271 target_pos: 140887011
		RNA: hsa-miR-329=MIMAT0001629 target_pos: 140887191
		RNA: hsa-miR-186=MIMAT0000456 target_pos: 140887275
		RNA: hsa-miR-202*=MIMAT0002810 target_pos: 140887349
		RNA: hsa-miR-148b=MIMAT0000759 target_pos: 140887653
		RNA: hsa-miR-128b=MIMAT0000676 target_pos: 140887655
		RNA: hsa-miR-27b=MIMAT0000419 target_pos: 140887656
		RNA: hsa-miR-498=MIMAT0002824 target_pos: 140887730
		RNA: hsa-miR-370=MIMAT0000722 target_pos: 140887801
		RNA: hsa-miR-202=MIMAT0002811 target_pos: 140887849
		RNA: hsa-miR-525=MIMAT0002838 target_pos: 140887853
		RNA: hsa-miR-26b=MIMAT0000083 target_pos: 140887888
		RNA: hsa-miR-524*=MIMAT0002849 target_pos: 140887951
	alt_seg 1: 140888101-140889080 (1 hits)
		RNA: hsa-miR-377=MIMAT0000730 target_pos: 140888106
	alt_seg 2: 140889081-140889417 (0 hits)
	alt_seg 3: 140889418-140889564 (0 hits)
	alt_seg 4: 140889565-140890163 (0 hits)

locus_link: 54903 refseq: NM_017777 (chr17, - strand): [NOT TARGETED]
	constitutive_region: 56757861-56758079 (0 hits)
	alt_seg 0: 56757443-56757860 (0 hits)

locus_link: 8349 refseq: NM_003528 (chr1, - strand): [NOT TARGETED]
	constitutive_region: 147072602-147074393 (0 hits)

locus_link: 1488 refseq: NM_022802 (chr10, - strand): [MODULATED]
	constitutive_region: 126252195-126252488 (1 hits)
		RNA: hsa-miR-133b=MIMAT0000770 target_pos: 126252447
	alt_seg 0: 126252105-126252194 (0 hits)
	alt_seg 1: 126251801-126252104 (0 hits)
	alt_seg 2: 126251305-126251800 (1 hits)
		RNA: hsa-miR-376b=MIMAT0002172 target_pos: 126251685

locus_link: 2830 refseq: NM_005284 (chr6, + strand): [NOT TARGETED]
	constitutive_region: 110346971-110347493 (0 hits)

locus_link: 898 refseq: NM_057182 (chr19, + strand): [CONSTITUTIVELY TARGETED]
	constitutive_region: 35006521-35007055 (1 hits)
		RNA: hsa-miR-497=MIMAT0002820 target_pos: 35007010

locus_link: 3892 refseq: NM_002284 (chr12, + strand): [NOT TARGETED]
	constitutive_region: 50988633-50989214 (0 hits)

locus_link: 84152 refseq: NM_181505 (chr17, + strand): [NOT TARGETED]
	constitutive_region: 38167078-38167837 (0 hits)

locus_link: 25911 refseq: NM_015448 (chr10, + strand): [NOT TARGETED]
	constitutive_region: 103033812-103033996 (0 hits)

locus_link: 2516 refseq: NM_004959 (chr9, - strand): [NOT TARGETED]
	constitutive_region: 122619562-122621083 (0 hits)

locus_link: 5911 refseq: NM_021033 (chr13, + strand): [MODULATED]
	constitutive_region: 95814694-95815960 (2 hits)
		RNA: hsa-miR-10b=MIMAT0000254 target_pos: 95814949
		RNA: hsa-miR-135b=MIMAT0000758 target_pos: 95815583
	alt_seg 0: 95815961-95818245 (2 hits)
		RNA: hsa-miR-326=MIMAT0000756 target_pos: 95818045
		RNA: hsa-miR-33=MIMAT0000091 target_pos: 95818183

locus_link: 3362 refseq: NM_000871 (chr1, + strand): [NOT TARGETED]
	constitutive_region: 19475333-19476934 (0 hits)

locus_link: 2969 refseq: NM_001518 (chr7, + strand): [NOT TARGETED]
	constitutive_region: 73585254-73587111 (0 hits)

locus_link: 4224 refseq: NM_005588 (chr6, + strand): [NOT TARGETED]
	constitutive_region: 46853706-46854351 (0 hits)

locus_link: 79102 refseq: NM_032015 (chr11, + strand): [NOT TARGETED]
	constitutive_region: 118744783-118745670 (0 hits)

locus_link: 79684 refseq: NM_024631 (chr11, - strand): [CONSTITUTIVELY TARGETED]
	constitutive_region: 124174271-124174725 (2 hits)
		RNA: hsa-miR-206=MIMAT0000462 target_pos: 124174410
		RNA: hsa-miR-137=MIMAT0000429 target_pos: 124174279
	alt_seg 0: 124174048-124174270 (0 hits)

locus_link: 11193 refseq: NM_007187 (chr13, + strand): [NOT TARGETED]
	constitutive_region: 39455047-39455207 (0 hits)
	alt_seg 0: 39455208-39456136 (0 hits)

locus_link: 25976 refseq: NM_015508 (chr3, + strand): [NOT TARGETED]
	constitutive_region: 157743830-157744011 (0 hits)
	alt_seg 0: 157744012-157745452 (0 hits)

locus_link: 55379 refseq: NM_018509 (chr17, - strand): [NOT TARGETED]
	constitutive_region: 48934673-48934988 (0 hits)
	alt_seg 0: 48933242-48934672 (0 hits)

locus_link: 23779 refseq: NM_015366 (chr22, + strand): [NOT TARGETED]
	constitutive_region: 43409690-43410126 (0 hits)

locus_link: 578 refseq: NM_001188 (chr6, - strand): [NOT TARGETED]
	constitutive_region: 33587188-33588436 (0 hits)

locus_link: 202333 refseq: NM_153610 (chr5, + strand): [NOT TARGETED]
	constitutive_region: 79179509-79179981 (0 hits)
	alt_seg 0: 79179982-79180114 (0 hits)

locus_link: 11034 refseq: NM_006870 (chr20, + strand): [NOT TARGETED]
	constitutive_region: 17582788-17582868 (0 hits)
	alt_seg 0: 17582869-17582969 (0 hits)
	alt_seg 1: 17582970-17583000 (0 hits)
	alt_seg 2: 17583001-17583566 (0 hits)
	alt_seg 3: 17583567-17583645 (0 hits)
	alt_seg 4: 17583646-17583887 (0 hits)

locus_link: 55634 refseq: NM_017776 (chrX, + strand): [NOT TARGETED]
	constitutive_region: 45378426-45378918 (0 hits)
	alt_seg 0: 45378919-45378955 (0 hits)
	alt_seg 1: 45378956-45379008 (0 hits)
	alt_seg 2: 45379009-45380056 (0 hits)

locus_link: 8743 refseq: NM_003810 (chr3, - strand): [NOT TARGETED]
	constitutive_region: 173544383-173545196 (0 hits)
	alt_seg 0: 173544217-173544382 (0 hits)

locus_link: 10204 refseq: NM_005796 (chr16, + strand): [CONSTITUTIVELY TARGETED]
	constitutive_region: 67681049-67681444 (1 hits)
		RNA: hsa-miR-494=MIMAT0002816 target_pos: 67681408
	alt_seg 0: 67681445-67682706 (0 hits)

locus_link: 6553 refseq: NM_004594 (chr16, + strand): [NOT TARGETED]
	constitutive_region: 67081347-67082329 (0 hits)

locus_link: 5372 refseq: NM_002676 (chr22, - strand): [NOT TARGETED]
	constitutive_region: 40215948-40216362 (0 hits)

locus_link: 5167 refseq: NM_006208 (chr6, + strand): [NOT TARGETED]
	constitutive_region: 132192218-132192483 (0 hits)
	alt_seg 0: 132192484-132192591 (0 hits)
	alt_seg 1: 132192592-132192899 (0 hits)

locus_link: 5335 refseq: NM_002660 (chr20, + strand): [NOT TARGETED]
	constitutive_region: 40488575-40489783 (0 hits)

locus_link: 64145 refseq: NM_022340 (chr3, - strand): [NOT TARGETED]
	constitutive_region: 15086588-15090294 (0 hits)

locus_link: 81572 refseq: NM_030815 (chr20, - strand): [NOT TARGETED]
	constitutive_region: 31277768-31278611 (0 hits)
	alt_seg 0: 31277146-31277767 (0 hits)

locus_link: 540 refseq: NM_000053 (chr13, - strand): [NOT TARGETED]
	constitutive_region: 50304807-50306894 (0 hits)

locus_link: 9144 refseq: NM_004710 (chr17, + strand): [NOT TARGETED]
	constitutive_region: 76765137-76765923 (0 hits)

locus_link: 3065 refseq: NM_004964 (chr1, + strand): [NOT TARGETED]
	constitutive_region: 32301115-32301218 (0 hits)
	alt_seg 0: 32301219-32301696 (0 hits)

locus_link: 2073 refseq: NM_000123 (chr13, + strand): [NOT TARGETED]
	constitutive_region: 101226251-101226342 (0 hits)

locus_link: 3706 refseq: NM_002220 (chr15, + strand): [NOT TARGETED]
	constitutive_region: 39511417-39511803 (0 hits)

locus_link: 337 refseq: NM_000482 (chr11, - strand): [NOT TARGETED]
	constitutive_region: 116229069-116229236 (0 hits)

locus_link: 10146 refseq: NM_198395 (chr5, + strand): [ON-OFF]
	constitutive_region: 151212159-151212284 (0 hits)
	alt_seg 0: 151212285-151213404 (1 hits)
		RNA: hsa-miR-506=MIMAT0002878 target_pos: 151212959

locus_link: 3172 refseq: NM_000457 (chr20, + strand): [NOT TARGETED]
	constitutive_region: 43743731-43745455 (0 hits)

locus_link: 10285 refseq: NM_005871 (chr10, - strand): [CONSTITUTIVELY TARGETED]
	constitutive_region: 111718252-111718496 (1 hits)
		RNA: hsa-miR-143=MIMAT0000435 target_pos: 111718472
	alt_seg 0: 111717392-111718251 (0 hits)

locus_link: 27250 refseq: NM_145341 (chr10, + strand): [ON-OFF]
	constitutive_region: 112322430-112322487 (0 hits)
	alt_seg 0: 112322488-112322892 (3 hits)
		RNA: hsa-miR-21=MIMAT0000076 target_pos: 112322676
		RNA: hsa-miR-497=MIMAT0002820 target_pos: 112322848
		RNA: hsa-miR-330=MIMAT0000751 target_pos: 112322867
	alt_seg 1: 112322893-112323081 (1 hits)
		RNA: hsa-miR-145=MIMAT0000437 target_pos: 112323024
	alt_seg 2: 112323082-112323164 (0 hits)
	alt_seg 3: 112323165-112323492 (0 hits)
	alt_seg 4: 112323493-112324344 (0 hits)

locus_link: 7621 refseq: NM_021916 (chr22, - strand): [NOT TARGETED]
	constitutive_region: 22408327-22410542 (0 hits)

locus_link: 6331 refseq: NM_198056 (chr3, - strand): [NOT TARGETED]
	constitutive_region: 38550179-38552438 (0 hits)

locus_link: 9957 refseq: NM_005114 (chr4, - strand): [CONSTITUTIVELY TARGETED]
	constitutive_region: 11151256-11151590 (2 hits)
		RNA: hsa-miR-429=MIMAT0001536 target_pos: 11151460
		RNA: hsa-miR-410=MIMAT0002171 target_pos: 11151428

locus_link: 57007 refseq: NM_020311 (chr2, + strand): [CONSTITUTIVELY TARGETED]
	constitutive_region: 237776944-237777491 (1 hits)
		RNA: hsa-miR-142-5p=MIMAT0000433 target_pos: 237777285
	alt_seg 0: 237777492-237777747 (0 hits)

locus_link: 5428 refseq: NM_002693 (chr15, - strand): [NOT TARGETED]
	constitutive_region: 87589474-87589751 (0 hits)
	alt_seg 0: 87589333-87589473 (0 hits)

locus_link: 9131 refseq: NM_004208 (chrX, - strand): [NOT TARGETED]
	constitutive_region: 127968967-127969156 (0 hits)

locus_link: 6091 refseq: NM_002941 (chr3, - strand): [CONSTITUTIVELY TARGETED]
	constitutive_region: 78567295-78568965 (4 hits)
		RNA: hsa-miR-148b=MIMAT0000759 target_pos: 78568039
		RNA: hsa-miR-218=MIMAT0000275 target_pos: 78567990
		RNA: hsa-miR-299-5p=MIMAT0000687 target_pos: 78567966
		RNA: hsa-miR-496=MIMAT0002818 target_pos: 78567391

locus_link: 10743 refseq: NM_030665 (chr17, + strand): [CONSTITUTIVELY TARGETED]
	constitutive_region: 17913858-17915171 (3 hits)
		RNA: hsa-miR-369-3p=MIMAT0000721 target_pos: 17915089
		RNA: hsa-miR-374=MIMAT0000727 target_pos: 17915090
		RNA: hsa-miR-302c*=MIMAT0000716 target_pos: 17915166
	alt_seg 0: 17915172-17915333 (0 hits)

locus_link: 80031 refseq: NM_153616 (chr15, + strand): [CONSTITUTIVELY TARGETED]
	constitutive_region: 45780035-45782474 (14 hits)
		RNA: hsa-miR-23b=MIMAT0000418 target_pos: 45780413
		RNA: hsa-miR-497=MIMAT0002820 target_pos: 45780869
		RNA: hsa-miR-128b=MIMAT0000676 target_pos: 45780980
		RNA: hsa-miR-27b=MIMAT0000419 target_pos: 45780981
		RNA: hsa-miR-506=MIMAT0002878 target_pos: 45781330
		RNA: hsa-miR-124a=MIMAT0000422 target_pos: 45781331
		RNA: hsa-miR-409-3p=MIMAT0001639 target_pos: 45781532
		RNA: hsa-miR-206=MIMAT0000462 target_pos: 45781533
		RNA: hsa-miR-323=MIMAT0000755 target_pos: 45781570
		RNA: hsa-miR-23b=MIMAT0000418 target_pos: 45781571
		RNA: hsa-miR-429=MIMAT0001536 target_pos: 45782196
		RNA: hsa-miR-507=MIMAT0002879 target_pos: 45782274
		RNA: hsa-miR-381=MIMAT0000736 target_pos: 45782393
		RNA: hsa-miR-496=MIMAT0002818 target_pos: 45782442

locus_link: 170575 refseq: NM_130759 (chr7, + strand): [NOT TARGETED]
	constitutive_region: 149809751-149809994 (0 hits)

locus_link: 286451 refseq: NM_173834 (chrX, + strand): [NOT TARGETED]
	constitutive_region: 66618629-66619092 (0 hits)

locus_link: 5715 refseq: NM_002813 (chr12, + strand): [NOT TARGETED]
	constitutive_region: 120752520-120752847 (0 hits)
	alt_seg 0: 120752848-120754075 (0 hits)

locus_link: 9276 refseq: NM_004766 (chr3, - strand): [NOT TARGETED]
	constitutive_region: 140397346-140397615 (0 hits)
	alt_seg 0: 140397212-140397345 (0 hits)
	alt_seg 1: 140396760-140397211 (0 hits)

locus_link: 1123 refseq: NM_001822 (chr2, - strand): [CONSTITUTIVELY TARGETED]
	constitutive_region: 175867254-175867389 (1 hits)
		RNA: hsa-miR-205=MIMAT0000266 target_pos: 175867349
	alt_seg 0: 175866779-175867253 (0 hits)
	alt_seg 1: 175866655-175866778 (0 hits)

locus_link: 163882 refseq: NM_152609 (chr1, + strand): [NOT TARGETED]
	constitutive_region: 243775928-243777160 (0 hits)
	alt_seg 0: 243777161-243778606 (0 hits)

locus_link: 340561 refseq: NM_178567 (chrX, + strand): [NOT TARGETED]
	constitutive_region: 82961627-82961753 (0 hits)

locus_link: 23767 refseq: NM_198391 (chr20, - strand): [CONSTITUTIVELY TARGETED]
	constitutive_region: 14299779-14301204 (9 hits)
		RNA: hsa-miR-101=MIMAT0000099 target_pos: 14301085
		RNA: hsa-miR-101=MIMAT0000099 target_pos: 14300952
		RNA: hsa-miR-522=MIMAT0002868 target_pos: 14300917
		RNA: hsa-miR-27b=MIMAT0000419 target_pos: 14300877
		RNA: hsa-miR-218=MIMAT0000275 target_pos: 14300808
		RNA: hsa-miR-9=MIMAT0000441 target_pos: 14299924
		RNA: hsa-miR-193b=MIMAT0002819 target_pos: 14299900
		RNA: hsa-miR-381=MIMAT0000736 target_pos: 14299893
		RNA: hsa-miR-506=MIMAT0002878 target_pos: 14299886
	alt_seg 0: 14299642-14299778 (0 hits)

locus_link: 5902 refseq: NM_002882 (chr22, + strand): [ON-OFF]
	constitutive_region: 18489126-18489259 (0 hits)
	alt_seg 0: 18489260-18489430 (1 hits)
		RNA: hsa-miR-101=MIMAT0000099 target_pos: 18489347

locus_link: 51449 refseq: NM_016297 (chr2, + strand): [NOT TARGETED]
	constitutive_region: 70479055-70479202 (0 hits)
	alt_seg 0: 70479203-70479447 (0 hits)

locus_link: 53345 refseq: NM_023002 (chr19, - strand): [NOT TARGETED]
	constitutive_region: 19227451-19229627 (0 hits)

locus_link: 10960 refseq: NM_006816 (chr5, - strand): [NOT TARGETED]
	constitutive_region: 176739914-176740040 (0 hits)
	alt_seg 0: 176739521-176739913 (0 hits)

locus_link: 84640 refseq: NM_032557 (chr4, + strand): [MODULATED]
	constitutive_region: 144719233-144719697 (1 hits)
		RNA: hsa-let-7i=MIMAT0000415 target_pos: 144719424
	alt_seg 0: 144719698-144720146 (2 hits)
		RNA: hsa-miR-506=MIMAT0002878 target_pos: 144719998
		RNA: hsa-miR-101=MIMAT0000099 target_pos: 144720008
	alt_seg 1: 144720147-144720267 (0 hits)

locus_link: 10898 refseq: NM_006693 (chr7, + strand): [NOT TARGETED]
	constitutive_region: 98665517-98665888 (0 hits)
	alt_seg 0: 98665889-98666390 (0 hits)

locus_link: 150094 refseq: NM_173354 (chr21, - strand): [CONSTITUTIVELY TARGETED]
	constitutive_region: 43690598-43692825 (7 hits)
		RNA: hsa-miR-137=MIMAT0000429 target_pos: 43692717
		RNA: hsa-miR-130b=MIMAT0000691 target_pos: 43692663
		RNA: hsa-miR-148b=MIMAT0000759 target_pos: 43692662
		RNA: hsa-miR-203=MIMAT0000264 target_pos: 43692018
		RNA: hsa-miR-367=MIMAT0000719 target_pos: 43691972
		RNA: hsa-miR-520d=MIMAT0002856 target_pos: 43690916
		RNA: hsa-miR-519d=MIMAT0002853 target_pos: 43690915

locus_link: 29116 refseq: NM_013262 (chr6, + strand): [CONSTITUTIVELY TARGETED]
	constitutive_region: 16254958-16256458 (5 hits)
		RNA: hsa-miR-367=MIMAT0000719 target_pos: 16256158
		RNA: hsa-miR-124a=MIMAT0000422 target_pos: 16256233
		RNA: hsa-miR-222=MIMAT0000279 target_pos: 16256240
		RNA: hsa-miR-527=MIMAT0002862 target_pos: 16256271
		RNA: hsa-miR-19b=MIMAT0000074 target_pos: 16256272

locus_link: 154075 refseq: NM_152552 (chr6, - strand): [NOT TARGETED]
	constitutive_region: 130484704-130485014 (0 hits)

locus_link: 5630 refseq: NM_006262 (chr12, + strand): [NOT TARGETED]
	constitutive_region: 47978400-47978736 (0 hits)

locus_link: 50846 refseq: NM_021044 (chr12, - strand): [NOT TARGETED]
	constitutive_region: 47769472-47769910 (0 hits)

locus_link: 3232 refseq: NM_006898 (chr2, + strand): [NOT TARGETED]
	constitutive_region: 177239543-177240370 (0 hits)

locus_link: 284680 refseq: NM_182581 (chr1, - strand): [NOT TARGETED]
	constitutive_region: 159531189-159531216 (0 hits)
	alt_seg 0: 159531034-159531188 (0 hits)

locus_link: 3786 refseq: NM_004519 (chr8, - strand): [CONSTITUTIVELY TARGETED]
	constitutive_region: 133097846-133098099 (1 hits)
		RNA: hsa-miR-524*=MIMAT0002849 target_pos: 133098054

locus_link: 29929 refseq: NM_013339 (chr1, + strand): [NOT TARGETED]
	constitutive_region: 63272605-63272789 (0 hits)

locus_link: 594 refseq: NM_183050 (chr6, + strand): [NOT TARGETED]
	constitutive_region: 81049114-81051583 (0 hits)

locus_link: 7867 refseq: NM_004635 (chr3, + strand): [NOT TARGETED]
	constitutive_region: 50644486-50645729 (0 hits)

locus_link: 80258 refseq: NM_025184 (chrX, - strand): [NOT TARGETED]
	constitutive_region: 43053894-43054024 (0 hits)
	alt_seg 0: 43053111-43053893 (0 hits)

locus_link: 30001 refseq: NM_014584 (chr14, - strand): [NOT TARGETED]
	constitutive_region: 51100165-51100327 (0 hits)
	alt_seg 0: 51100062-51100164 (0 hits)
	alt_seg 1: 51099525-51100061 (0 hits)
	alt_seg 2: 51098644-51099524 (0 hits)

locus_link: 26073 refseq: NM_015584 (chr17, - strand): [NOT TARGETED]
	constitutive_region: 26820465-26820708 (0 hits)
	alt_seg 0: 26820384-26820464 (0 hits)
	alt_seg 1: 26819778-26820383 (0 hits)
	alt_seg 2: 26819497-26819777 (0 hits)
	alt_seg 3: 26819416-26819496 (0 hits)
	alt_seg 4: 26819380-26819415 (0 hits)
	alt_seg 5: 26819224-26819379 (0 hits)

locus_link: 6746 refseq: NM_003145 (chr1, - strand): [NOT TARGETED]
	constitutive_region: 153195639-153196124 (0 hits)

locus_link: 91947 refseq: NM_183376 (chr15, + strand): [ON-OFF]
	constitutive_region: 96244182-96245081 (0 hits)
	alt_seg 0: 96245082-96246828 (1 hits)
		RNA: hsa-miR-19b=MIMAT0000074 target_pos: 96246661

locus_link: 5213 refseq: NM_000289 (chr12, + strand): [NOT TARGETED]
	constitutive_region: 46825755-46826149 (0 hits)
	alt_seg 0: 46826150-46826454 (0 hits)

locus_link: 7504 refseq: NM_021083 (chrX, + strand): [NOT TARGETED]
	constitutive_region: 36618608-36622267 (0 hits)

locus_link: 4302 refseq: NM_005937 (chr17, + strand): [CONSTITUTIVELY TARGETED]
	constitutive_region: 37256811-37258402 (1 hits)
		RNA: hsa-miR-130b=MIMAT0000691 target_pos: 37258231

locus_link: 219833 refseq: NM_145013 (chr11, - strand): [NOT TARGETED]
	constitutive_region: 128309898-128310105 (0 hits)
	alt_seg 0: 128307113-128309897 (0 hits)

locus_link: 10273 refseq: NM_005861 (chr16, + strand): [NOT TARGETED]
	constitutive_region: 672487-672744 (0 hits)

locus_link: 10127 refseq: NM_005741 (chr16, + strand): [NOT TARGETED]
	constitutive_region: 3340840-3341736 (0 hits)

locus_link: 57136 refseq: NM_020531 (chr20, - strand): [NOT TARGETED]
	constitutive_region: 24938583-24939450 (0 hits)

locus_link: 221785 refseq: NM_145115 (chr7, + strand): [NOT TARGETED]
	constitutive_region: 98839037-98839909 (0 hits)

locus_link: 6936 refseq: NM_003203 (chr2, - strand): [NOT TARGETED]
	constitutive_region: 75866304-75866330 (0 hits)
	alt_seg 0: 75866270-75866303 (0 hits)
	alt_seg 1: 75866103-75866269 (0 hits)
	alt_seg 2: 75864369-75866102 (0 hits)

locus_link: 9191 refseq: NM_004216 (chr1, - strand): [NOT TARGETED]
	constitutive_region: 158307916-158308730 (0 hits)
	alt_seg 0: 158307560-158307915 (0 hits)

locus_link: 2776 refseq: NM_002072 (chr9, - strand): [CONSTITUTIVELY TARGETED]
	constitutive_region: 75792309-75793359 (2 hits)
		RNA: hsa-miR-378=MIMAT0000731 target_pos: 75792886
		RNA: hsa-miR-142-3p=MIMAT0000434 target_pos: 75792504

locus_link: 79799 refseq: NM_024743 (chr4, - strand): [NOT TARGETED]
	constitutive_region: 70109727-70111077 (0 hits)

locus_link: 27347 refseq: NM_013233 (chr2, - strand): [ON-OFF]
	constitutive_region: 169014370-169014551 (0 hits)
	alt_seg 0: 169013080-169014369 (8 hits)
		RNA: hsa-miR-34b=MIMAT0000685 target_pos: 169014100
		RNA: hsa-miR-223=MIMAT0000280 target_pos: 169014018
		RNA: hsa-miR-27b=MIMAT0000419 target_pos: 169014013
		RNA: hsa-miR-506=MIMAT0002878 target_pos: 169013770
		RNA: hsa-miR-26b=MIMAT0000083 target_pos: 169013517
		RNA: hsa-miR-367=MIMAT0000719 target_pos: 169013466
		RNA: hsa-miR-22=MIMAT0000077 target_pos: 169013278
		RNA: hsa-miR-30e-5p=MIMAT0000692 target_pos: 169013141

locus_link: 83607 refseq: NM_031445 (chr2, - strand): [MODULATED]
	constitutive_region: 128714062-128715936 (4 hits)
		RNA: hsa-miR-522=MIMAT0002868 target_pos: 128715828
		RNA: hsa-miR-191=MIMAT0000440 target_pos: 128715809
		RNA: hsa-miR-182=MIMAT0000259 target_pos: 128715804
		RNA: hsa-miR-296=MIMAT0000690 target_pos: 128715740
	alt_seg 0: 128713871-128714061 (2 hits)
[truncated: 1,077,431 more chars]
