# Supplementary material for: Spatial preferences of microRNA targets in 3' untranslated regions
Source: BMC Genomics. 2007 Jun 7;8:152. doi: 10.1186/1471-2164-8-152 (PMC1904200; doi:10.1186/1471-2164-8-152)
Supplement: Additional file 4 — List of targeted genes and coordinates of target sites, sorted by miRNA. [file 1471-2164-8-152-S4.txt]

RNA hsa-miR-516-5p=MIMAT0002859:
	locus_link:9520 refseq:NM_006310 chr17 +strand 46174078 in const [MODULATED]
	locus_link:245806 refseq:NM_182645 chr6 +strand 117639885 in const [CONSTITUTIVELY TARGETED]
	locus_link:80314 refseq:NM_025209 chr10 -strand 32560920 in const [CONSTITUTIVELY TARGETED]
	locus_link:3680 refseq:NM_002207 chr3 +strand 37821190 in const [MODULATED]
	locus_link:51719 refseq:NM_016289 chr2 +strand 231887616 in alt 1 [ON-OFF]
	locus_link:9318 refseq:NM_004236 chr15 -strand 47136009 in const [CONSTITUTIVELY TARGETED]
	locus_link:2683 refseq:NM_001497 chr9 -strand 33102790 in const [CONSTITUTIVELY TARGETED]
	locus_link:54502 refseq:NM_019027 chr4 -strand 40343113 in const [MODULATED]
	locus_link:132864 refseq:NM_182646 chr4 +strand 14820890 in alt 0 [MODULATED]
	locus_link:4211 refseq:NM_002398 chr2 +strand 66773524 in const [MODULATED]
	locus_link:5376 refseq:NM_000304 chr17 -strand 15333748 in const [CONSTITUTIVELY TARGETED]
RNA hsa-miR-26b=MIMAT0000083:
	locus_link:8091 refseq:NM_003483 chr12 +strand 64643905 in const [MODULATED]
	locus_link:91452 refseq:NM_145698 chr10 -strand 27490162 in const [CONSTITUTIVELY TARGETED]
	locus_link:4139 refseq:NM_018650 chr1 +strand 217893521 in alt 0 [MODULATED]
	locus_link:55437 refseq:NM_018571 chr2 +strand 202547532 in const [CONSTITUTIVELY TARGETED]
	locus_link:205564 refseq:NM_152699 chr3 +strand 197984368 in const [CONSTITUTIVELY TARGETED]
	locus_link:6815 refseq:NM_145251 chr14 +strand 51228173 in const [CONSTITUTIVELY TARGETED]
	locus_link:4664 refseq:NM_005966 chr2 +strand 191757989 in alt 0 [ON-OFF]
	locus_link:58508 refseq:NM_021230 chr7 -strand 151225061 in const [MODULATED]
	locus_link:3775 refseq:NM_002245 chr1 +strand 230891818 in const [CONSTITUTIVELY TARGETED]
	locus_link:153222 refseq:NM_153607 chr5 +strand 172544404 in alt 0 [ON-OFF]
	locus_link:26148 refseq:NM_015652 chr10 +strand 98409827 in const [CONSTITUTIVELY TARGETED]
	locus_link:7222 refseq:NM_003305 chr4 -strand 123259642 in const [CONSTITUTIVELY TARGETED]
	locus_link:6049 refseq:NM_183045 chr13 -strand 24585479 in const [CONSTITUTIVELY TARGETED]
	locus_link:9231 refseq:NM_004747 chr10 -strand 78896444 in const [CONSTITUTIVELY TARGETED]
	locus_link:4133 refseq:NM_002374 chr2 +strand 210798487 in alt 0 [MODULATED]
	locus_link:219654 refseq:NM_153367 chr10 -strand 80488177 in const [CONSTITUTIVELY TARGETED]
	locus_link:84541 refseq:NM_032505 chr3 +strand 66993866 in const [CONSTITUTIVELY TARGETED]
	locus_link:1982 refseq:NM_001418 chr11 -strand 10783291 in const [CONSTITUTIVELY TARGETED]
	locus_link:9960 refseq:NM_006537 chr15 +strand 61598905 in const [CONSTITUTIVELY TARGETED]
	locus_link:8099 refseq:NM_004642 chr12 -strand 122183106 in const [CONSTITUTIVELY TARGETED]
	locus_link:30011 refseq:NM_031892 chrX -strand 18915956 in const [MODULATED]
	locus_link:3759 refseq:NM_000891 chr17 +strand 68772734 in const [CONSTITUTIVELY TARGETED]
	locus_link:80155 refseq:NM_057175 chr4 +strand 140887888 in alt 0 [MODULATED]
	locus_link:27347 refseq:NM_013233 chr2 -strand 169013517 in alt 0 [ON-OFF]
	locus_link:124801 refseq:NM_152344 chr17 -strand 42588536 in const [CONSTITUTIVELY TARGETED]
	locus_link:123041 refseq:NM_153646 chr14 +strand 90950726 in const [CONSTITUTIVELY TARGETED]
	locus_link:80204 refseq:NM_025133 chr2 -strand 48009255 in const [CONSTITUTIVELY TARGETED]
	locus_link:8408 refseq:NM_003565 chr12 +strand 130901770 in const [CONSTITUTIVELY TARGETED]
	locus_link:80314 refseq:NM_025209 chr10 -strand 32561739 in const [CONSTITUTIVELY TARGETED]
	locus_link:1612 refseq:NM_004938 chr9 +strand 85780397 in const [CONSTITUTIVELY TARGETED]
	locus_link:130507 refseq:NM_172070 chr2 +strand 171142881 in alt 1 [MODULATED]
	locus_link:23023 refseq:NM_015008 chr3 -strand 130690457 in alt 0 [MODULATED]
	locus_link:10783 refseq:NM_014397 chr9 +strand 122489317 in const [CONSTITUTIVELY TARGETED]
	locus_link:5532 refseq:NM_021132 chr10 -strand 74541983 in const [CONSTITUTIVELY TARGETED]
	locus_link:90850 refseq:NM_178167 chr16 -strand 1987764 in alt 0 [ON-OFF]
	locus_link:27327 refseq:NM_014494 chr16 +strand 24801833 in const [CONSTITUTIVELY TARGETED]
	locus_link:7474 refseq:NM_003392 chr3 -strand 55460115 in const [MODULATED]
	locus_link:57614 refseq:NM_020854 chr18 +strand 58121797 in const [MODULATED]
	locus_link:133 refseq:NM_001124 chr11 +strand 10292881 in const [MODULATED]
	locus_link:2146 refseq:NM_152998 chr7 -strand 147896226 in const [CONSTITUTIVELY TARGETED]
	locus_link:9958 refseq:NM_006313 chr12 +strand 61084574 in const [MODULATED]
	locus_link:5292 refseq:NM_002648 chr6 +strand 37189201 in const [CONSTITUTIVELY TARGETED]
	locus_link:157922 refseq:NM_015447 chr9 -strand 134141182 in alt 0 [MODULATED]
	locus_link:3479 refseq:NM_000618 chr12 -strand 101295060 in alt 0 [MODULATED]
	locus_link:7321 refseq:NM_003338 chr10 +strand 59473784 in const [CONSTITUTIVELY TARGETED]
	locus_link:92140 refseq:NM_178812 chr8 +strand 98694134 in alt 0 [MODULATED]
	locus_link:1847 refseq:NM_004419 chr10 +strand 111935441 in const [CONSTITUTIVELY TARGETED]
	locus_link:10140 refseq:NM_005749 chr17 -strand 49414325 in const [CONSTITUTIVELY TARGETED]
	locus_link:4810 refseq:NM_198270 chrX +strand 17113450 in const [CONSTITUTIVELY TARGETED]
	locus_link:4810 refseq:NM_198270 chrX +strand 17113460 in const [CONSTITUTIVELY TARGETED]
	locus_link:23294 refseq:NM_015245 chr6 +strand 35105800 in const [CONSTITUTIVELY TARGETED]
	locus_link:55305 refseq:NM_000719 chr12 +strand 2672200 in alt 0 [MODULATED]
	locus_link:5597 refseq:NM_002748 chr15 +strand 50073336 in const [MODULATED]
	locus_link:8303 refseq:NM_003498 chr16 +strand 11736875 in const [CONSTITUTIVELY TARGETED]
	locus_link:8034 refseq:NM_152707 chr10 -strand 69587710 in const [CONSTITUTIVELY TARGETED]
	locus_link:7803 refseq:NM_003463 chr6 +strand 64288000 in alt 1 [MODULATED]
	locus_link:4286 refseq:NM_198158 chr3 +strand 69948830 in const [MODULATED]
	locus_link:26207 refseq:NM_012417 chr17 +strand 66239560 in alt 0 [ON-OFF]
	locus_link:2181 refseq:NM_004457 chr2 +strand 224008966 in const [CONSTITUTIVELY TARGETED]
	locus_link:182 refseq:NM_000214 chr20 -strand 10613895 in const [CONSTITUTIVELY TARGETED]
	locus_link:4124 refseq:NM_002372 chr5 +strand 109279576 in const [CONSTITUTIVELY TARGETED]
	locus_link:894 refseq:NM_001759 chr12 +strand 4280834 in alt 1 [ON-OFF]
	locus_link:55604 refseq:NM_017640 chr6 +strand 25728099 in const [CONSTITUTIVELY TARGETED]
	locus_link:28951 refseq:NM_021643 chr2 +strand 12904199 in alt 0 [ON-OFF]
	locus_link:3625 refseq:NM_002193 chr2 +strand 121204000 in const [CONSTITUTIVELY TARGETED]
	locus_link:5580 refseq:NM_006254 chr3 +strand 53183857 in const [CONSTITUTIVELY TARGETED]
	locus_link:114885 refseq:NM_022776 chr3 -strand 126569566 in const [MODULATED]
	locus_link:29994 refseq:NM_013450 chr2 -strand 160378144 in alt 1 [MODULATED]
	locus_link:10277 refseq:NM_006048 chr1 +strand 9950654 in alt 0 [MODULATED]
	locus_link:64429 refseq:NM_022494 chr10 -strand 113855106 in const [MODULATED]
	locus_link:90231 refseq:NM_138346 chr1 -strand 11689664 in alt 0 [MODULATED]
	locus_link:26278 refseq:NM_014363 chr13 -strand 21701716 in const [CONSTITUTIVELY TARGETED]
	locus_link:9706 refseq:NM_014683 chr17 -strand 19840473 in alt 0 [MODULATED]
	locus_link:2175 refseq:NM_000135 chr16 -strand 89548223 in alt 0 [ON-OFF]
	locus_link:79616 refseq:NM_024565 chr5 -strand 159660603 in alt 0 [ON-OFF]
	locus_link:26122 refseq:NM_015630 chr2 +strand 149754936 in const [MODULATED]
	locus_link:54407 refseq:NM_018976 chr12 -strand 45040819 in alt 0 [ON-OFF]
	locus_link:54407 refseq:NM_018976 chr12 -strand 45040063 in alt 0 [ON-OFF]
	locus_link:166968 refseq:NM_152622 chr5 -strand 56231929 in alt 2 [MODULATED]
RNA hsa-miR-506=MIMAT0002878:
	locus_link:5780 refseq:NM_002833 chr15 -strand 73476686 in const [MODULATED]
	locus_link:79982 refseq:NM_024920 chr4 -strand 101279600 in alt 0 [MODULATED]
	locus_link:5324 refseq:NM_002655 chr8 -strand 57125769 in alt 0 [MODULATED]
	locus_link:8600 refseq:NM_003701 chr13 +strand 40979856 in alt 0 [ON-OFF]
	locus_link:3030 refseq:NM_000182 chr2 -strand 26388515 in const [CONSTITUTIVELY TARGETED]
	locus_link:56916 refseq:NM_020159 chr4 +strand 95669468 in alt 0 [MODULATED]
	locus_link:57630 refseq:NM_020870 chr4 -strand 170713342 in const [MODULATED]
	locus_link:1718 refseq:NM_014762 chr1 -strand 54686724 in alt 0 [ON-OFF]
	locus_link:6239 refseq:NM_002955 chr6 +strand 7194418 in const [CONSTITUTIVELY TARGETED]
	locus_link:23235 refseq:NM_015191 chr11 +strand 111133541 in alt 0 [ON-OFF]
	locus_link:153222 refseq:NM_153607 chr5 +strand 172542270 in alt 0 [ON-OFF]
	locus_link:153222 refseq:NM_153607 chr5 +strand 172545123 in alt 0 [ON-OFF]
	locus_link:11261 refseq:NM_007236 chr15 +strand 39290077 in const [CONSTITUTIVELY TARGETED]
	locus_link:3839 refseq:NM_002267 chr13 -strand 48072090 in alt 1 [MODULATED]
	locus_link:26148 refseq:NM_015652 chr10 +strand 98409749 in const [CONSTITUTIVELY TARGETED]
	locus_link:3096 refseq:NM_002114 chr6 +strand 12272871 in const [CONSTITUTIVELY TARGETED]
	locus_link:150465 refseq:NM_153712 chr2 +strand 113381855 in const [CONSTITUTIVELY TARGETED]
	locus_link:26511 refseq:NM_012110 chr4 -strand 54791752 in const [CONSTITUTIVELY TARGETED]
	locus_link:23186 refseq:NM_015156 chr14 +strand 101183733 in alt 0 [MODULATED]
	locus_link:26098 refseq:NM_015608 chr10 +strand 127026475 in const [MODULATED]
	locus_link:84079 refseq:NM_032139 chr19 -strand 37779805 in const [CONSTITUTIVELY TARGETED]
	locus_link:5066 refseq:NM_138766 chr5 +strand 102441368 in const [MODULATED]
	locus_link:57678 refseq:NM_020918 chr10 -strand 113577757 in const [CONSTITUTIVELY TARGETED]
	locus_link:56884 refseq:NM_020116 chr4 -strand 162884060 in const [CONSTITUTIVELY TARGETED]
	locus_link:5587 refseq:NM_002742 chr14 -strand 28036198 in alt 1 [MODULATED]
	locus_link:219654 refseq:NM_153367 chr10 -strand 80486768 in const [CONSTITUTIVELY TARGETED]
	locus_link:204851 refseq:NM_181358 chr1 +strand 113816487 in alt 0 [ON-OFF]
	locus_link:283078 refseq:NM_173576 chr10 -strand 27967909 in const [CONSTITUTIVELY TARGETED]
	locus_link:81558 refseq:NM_030802 chr17 -strand 48263215 in const [CONSTITUTIVELY TARGETED]
	locus_link:26503 refseq:NM_012434 chr6 -strand 74300334 in const [CONSTITUTIVELY TARGETED]
	locus_link:10137 refseq:NM_152925 chr20 -strand 34954179 in alt 2 [ON-OFF]
	locus_link:51765 refseq:NM_016542 chrX +strand 129913903 in const [CONSTITUTIVELY TARGETED]
	locus_link:10194 refseq:NM_005786 chr18 +strand 71127991 in const [CONSTITUTIVELY TARGETED]
	locus_link:30011 refseq:NM_031892 chrX -strand 18915319 in alt 0 [MODULATED]
	locus_link:78997 refseq:NM_024034 chr20 +strand 43594354 in const [CONSTITUTIVELY TARGETED]
	locus_link:51099 refseq:NM_016006 chr3 +strand 43720785 in const [CONSTITUTIVELY TARGETED]
	locus_link:2627 refseq:NM_005257 chr18 +strand 18032887 in const [CONSTITUTIVELY TARGETED]
	locus_link:9209 refseq:NM_006309 chr3 -strand 37055572 in alt 1 [ON-OFF]
	locus_link:64328 refseq:NM_022459 chr13 -strand 19155551 in const [CONSTITUTIVELY TARGETED]
	locus_link:7456 refseq:NM_003387 chr2 -strand 175627204 in alt 4 [ON-OFF]
	locus_link:10890 refseq:NM_016131 chr2 +strand 26332934 in alt 2 [MODULATED]
	locus_link:30812 refseq:NM_014587 chr16 +strand 976690 in const [CONSTITUTIVELY TARGETED]
	locus_link:10146 refseq:NM_198395 chr5 +strand 151212959 in alt 0 [ON-OFF]
	locus_link:80031 refseq:NM_153616 chr15 +strand 45781330 in const [CONSTITUTIVELY TARGETED]
	locus_link:23767 refseq:NM_198391 chr20 -strand 14299886 in const [CONSTITUTIVELY TARGETED]
	locus_link:84640 refseq:NM_032557 chr4 +strand 144719998 in alt 0 [MODULATED]
	locus_link:27347 refseq:NM_013233 chr2 -strand 169013770 in alt 0 [ON-OFF]
	locus_link:83607 refseq:NM_031445 chr2 -strand 128713043 in alt 1 [MODULATED]
	locus_link:1000 refseq:NM_001792 chr18 -strand 23783862 in const [MODULATED]
	locus_link:1871 refseq:NM_001949 chr6 +strand 20599059 in const [CONSTITUTIVELY TARGETED]
	locus_link:60685 refseq:NM_021943 chr6 +strand 38167504 in alt 0 [MODULATED]
	locus_link:8013 refseq:NM_173199 chr9 +strand 98008856 in const [CONSTITUTIVELY TARGETED]
	locus_link:257194 refseq:NM_173808 chr1 -strand 71242432 in const [CONSTITUTIVELY TARGETED]
	locus_link:50618 refseq:NM_006277 chr2 -strand 24400820 in const [CONSTITUTIVELY TARGETED]
	locus_link:54463 refseq:NM_019000 chr5 -strand 16526045 in const [CONSTITUTIVELY TARGETED]
	locus_link:8828 refseq:NM_003872 chr2 +strand 206863755 in const [CONSTITUTIVELY TARGETED]
	locus_link:161357 refseq:NM_182830 chr14 -strand 45300352 in const [CONSTITUTIVELY TARGETED]
	locus_link:80314 refseq:NM_025209 chr10 -strand 32560883 in const [CONSTITUTIVELY TARGETED]
	locus_link:9655 refseq:NM_014011 chr2 +strand 46963230 in const [MODULATED]
	locus_link:121260 refseq:NM_145648 chr12 -strand 127631669 in const [CONSTITUTIVELY TARGETED]
	locus_link:6840 refseq:NM_003174 chr10 -strand 29750487 in const [CONSTITUTIVELY TARGETED]
	locus_link:140890 refseq:NM_139168 chr5 +strand 65491471 in alt 1 [ON-OFF]
	locus_link:6558 refseq:NM_001046 chr5 +strand 127598870 in const [MODULATED]
	locus_link:1875 refseq:NM_001951 chr8 +strand 86201250 in const [CONSTITUTIVELY TARGETED]
	locus_link:10424 refseq:NM_006320 chr4 -strand 129650572 in alt 2 [MODULATED]
	locus_link:5142 refseq:NM_002600 chr1 +strand 66208677 in const [MODULATED]
	locus_link:84888 refseq:NM_032802 chr15 -strand 48715862 in const [CONSTITUTIVELY TARGETED]
	locus_link:90550 refseq:NM_138357 chr10 +strand 73991632 in const [CONSTITUTIVELY TARGETED]
	locus_link:283149 refseq:NM_182557 chr11 -strand 118304527 in alt 2 [ON-OFF]
	locus_link:64506 refseq:NM_030594 chr15 -strand 80938695 in const [CONSTITUTIVELY TARGETED]
	locus_link:4627 refseq:NM_002473 chr22 -strand 34949228 in alt 0 [MODULATED]
	locus_link:8411 refseq:NM_003566 chr12 -strand 91668955 in alt 1 [ON-OFF]
	locus_link:677 refseq:NM_004926 chr14 -strand 67245919 in const [CONSTITUTIVELY TARGETED]
	locus_link:176 refseq:NM_001135 chr15 +strand 87147754 in alt 0 [ON-OFF]
	locus_link:123606 refseq:NM_144599 chr15 -strand 20595877 in const [CONSTITUTIVELY TARGETED]
	locus_link:7037 refseq:NM_003234 chr3 -strand 197104382 in alt 0 [ON-OFF]
	locus_link:3840 refseq:NM_002268 chr3 -strand 161539189 in alt 1 [MODULATED]
	locus_link:81537 refseq:NM_030791 chr14 -strand 62142116 in alt 0 [ON-OFF]
	locus_link:3688 refseq:NM_002211 chr10 -strand 33194265 in const [CONSTITUTIVELY TARGETED]
	locus_link:1399 refseq:NM_005207 chr22 +strand 19632473 in alt 1 [MODULATED]
	locus_link:1749 refseq:NM_005221 chr7 -strand 96261565 in const [CONSTITUTIVELY TARGETED]
	locus_link:54207 refseq:NM_021161 chr14 -strand 86641841 in const [CONSTITUTIVELY TARGETED]
	locus_link:857 refseq:NM_001753 chr7 +strand 115754500 in alt 0 [ON-OFF]
	locus_link:5900 refseq:NM_006266 chr9 -strand 131249813 in const [CONSTITUTIVELY TARGETED]
	locus_link:58155 refseq:NM_021190 chr1 +strand 96751063 in const [MODULATED]
	locus_link:58155 refseq:NM_021190 chr1 +strand 96751810 in const [MODULATED]
	locus_link:80856 refseq:NM_030650 chr2 -strand 176997222 in const [MODULATED]
	locus_link:5048 refseq:NM_000430 chr17 +strand 2794237 in alt 2 [MODULATED]
	locus_link:9525 refseq:NM_004869 chr18 -strand 59205746 in alt 0 [ON-OFF]
	locus_link:5992 refseq:NM_032491 chr12 +strand 105657993 in const [MODULATED]
	locus_link:5992 refseq:NM_032491 chr12 +strand 105658684 in const [MODULATED]
	locus_link:4772 refseq:NM_172390 chr18 +strand 75386907 in const [CONSTITUTIVELY TARGETED]
	locus_link:4772 refseq:NM_172390 chr18 +strand 75387910 in alt 0 [CONSTITUTIVELY TARGETED]
	locus_link:5292 refseq:NM_002648 chr6 +strand 37189164 in const [CONSTITUTIVELY TARGETED]
	locus_link:56935 refseq:NM_020179 chr11 -strand 92900099 in alt 0 [ON-OFF]
	locus_link:8543 refseq:NM_006769 chr1 +strand 87233097 in const [MODULATED]
	locus_link:604 refseq:NM_138931 chr3 -strand 188760326 in const [CONSTITUTIVELY TARGETED]
	locus_link:55326 refseq:NM_018361 chr8 +strand 6603247 in alt 1 [ON-OFF]
	locus_link:5100 refseq:NM_002590 chr13 -strand 51216597 in const [CONSTITUTIVELY TARGETED]
	locus_link:26018 refseq:NM_015541 chr3 -strand 66363385 in const [MODULATED]
	locus_link:55119 refseq:NM_018061 chr1 +strand 108589399 in const [MODULATED]
	locus_link:2683 refseq:NM_001497 chr9 -strand 33101986 in const [CONSTITUTIVELY TARGETED]
	locus_link:2683 refseq:NM_001497 chr9 -strand 33101360 in const [CONSTITUTIVELY TARGETED]
	locus_link:57599 refseq:NM_020839 chr3 +strand 39098061 in alt 1 [MODULATED]
	locus_link:84295 refseq:NM_032458 chrX +strand 132267485 in const [CONSTITUTIVELY TARGETED]
	locus_link:1462 refseq:NM_004385 chr5 +strand 82960383 in const [MODULATED]
	locus_link:7187 refseq:NM_145725 chr14 +strand 101363280 in alt 1 [MODULATED]
	locus_link:2059 refseq:NM_004447 chr12 -strand 15664420 in const [CONSTITUTIVELY TARGETED]
	locus_link:1827 refseq:NM_004414 chr21 -strand 34809608 in const [CONSTITUTIVELY TARGETED]
	locus_link:10529 refseq:NM_006393 chr10 -strand 21075228 in alt 0 [MODULATED]
	locus_link:25924 refseq:NM_015460 chr3 +strand 40260302 in const [CONSTITUTIVELY TARGETED]
	locus_link:51430 refseq:NM_014283 chr1 +strand 169819140 in const [CONSTITUTIVELY TARGETED]
	locus_link:205428 refseq:NM_173552 chr3 +strand 145032051 in const [CONSTITUTIVELY TARGETED]
	locus_link:55387 refseq:NM_004520 chr5 +strand 61697755 in const [CONSTITUTIVELY TARGETED]
	locus_link:23299 refseq:NM_015250 chr9 -strand 90816126 in const [CONSTITUTIVELY TARGETED]
	locus_link:23705 refseq:NM_014333 chr11 -strand 114584550 in alt 0 [ON-OFF]
	locus_link:10608 refseq:NM_006454 chr4 -strand 2212630 in alt 0 [MODULATED]
	locus_link:2332 refseq:NM_002024 chrX +strand 145698596 in const [MODULATED]
	locus_link:11116 refseq:NM_007045 chr6 +strand 167362859 in const [CONSTITUTIVELY TARGETED]
	locus_link:1654 refseq:NM_024005 chrX +strand 40239351 in alt 0 [MODULATED]
	locus_link:4651 refseq:NM_012334 chr5 -strand 16719243 in const [CONSTITUTIVELY TARGETED]
	locus_link:23592 refseq:NM_014319 chr12 +strand 63927859 in alt 0 [MODULATED]
	locus_link:8974 refseq:NM_004199 chr5 -strand 131604659 in const [CONSTITUTIVELY TARGETED]
	locus_link:9794 refseq:NM_014757 chr5 +strand 179313077 in const [CONSTITUTIVELY TARGETED]
	locus_link:8439 refseq:NM_003580 chr8 -strand 59546622 in const [CONSTITUTIVELY TARGETED]
	locus_link:55737 refseq:NM_018206 chr16 -strand 46475389 in const [CONSTITUTIVELY TARGETED]
	locus_link:6549 refseq:NM_003048 chr2 +strand 102946613 in const [CONSTITUTIVELY TARGETED]
	locus_link:2908 refseq:NM_000176 chr5 -strand 142689470 in alt 0 [MODULATED]
	locus_link:79576 refseq:NM_024528 chrX -strand 117813171 in const [CONSTITUTIVELY TARGETED]
	locus_link:6263 refseq:NM_001036 chr15 +strand 31874030 in const [CONSTITUTIVELY TARGETED]
	locus_link:154810 refseq:NM_130847 chr11 +strand 94297946 in alt 1 [ON-OFF]
	locus_link:137868 refseq:NM_139167 chr8 -strand 13958047 in const [CONSTITUTIVELY TARGETED]
	locus_link:593 refseq:NM_000709 chr19 +strand 46622595 in const [CONSTITUTIVELY TARGETED]
	locus_link:29855 refseq:NM_016936 chr16 +strand 4931173 in const [CONSTITUTIVELY TARGETED]
	locus_link:1432 refseq:NM_001315 chr6 +strand 36123684 in alt 0 [MODULATED]
	locus_link:64215 refseq:NM_022365 chr10 -strand 22049519 in const [CONSTITUTIVELY TARGETED]
	locus_link:9945 refseq:NM_005110 chr5 -strand 179838087 in const [CONSTITUTIVELY TARGETED]
	locus_link:64207 refseq:NM_024496 chr14 -strand 75480968 in const [CONSTITUTIVELY TARGETED]
	locus_link:4774 refseq:NM_005595 chr1 +strand 61292851 in alt 0 [MODULATED]
	locus_link:9355 refseq:NM_004789 chr9 +strand 122171337 in const [CONSTITUTIVELY TARGETED]
	locus_link:23189 refseq:NM_153186 chr9 +strand 736056 in const [CONSTITUTIVELY TARGETED]
	locus_link:64359 refseq:NM_022463 chr17 -strand 688809 in const [CONSTITUTIVELY TARGETED]
	locus_link:84061 refseq:NM_032121 chrX -strand 75840433 in const [CONSTITUTIVELY TARGETED]
	locus_link:4286 refseq:NM_198158 chr3 +strand 69949054 in const [MODULATED]
	locus_link:182 refseq:NM_000214 chr20 -strand 10614717 in const [CONSTITUTIVELY TARGETED]
	locus_link:7431 refseq:NM_003380 chr10 +strand 17283358 in alt 0 [ON-OFF]
	locus_link:6446 refseq:NM_005627 chr6 -strand 134471620 in const [CONSTITUTIVELY TARGETED]
	locus_link:7091 refseq:NM_007005 chr9 +strand 77798430 in alt 1 [MODULATED]
	locus_link:11154 refseq:NM_007077 chr14 +strand 29544253 in const [CONSTITUTIVELY TARGETED]
	locus_link:143279 refseq:NM_182765 chr10 +strand 92936774 in const [CONSTITUTIVELY TARGETED]
	locus_link:4124 refseq:NM_002372 chr5 +strand 109279750 in const [CONSTITUTIVELY TARGETED]
	locus_link:8829 refseq:NM_003873 chr10 -strand 33472259 in const [MODULATED]
	locus_link:2319 refseq:NM_004475 chr17 -strand 27353044 in const [CONSTITUTIVELY TARGETED]
	locus_link:22856 refseq:NM_014918 chr15 -strand 99451419 in const [CONSTITUTIVELY TARGETED]
	locus_link:2004 refseq:NM_005230 chr12 +strand 95163808 in const [CONSTITUTIVELY TARGETED]
	locus_link:84631 refseq:NM_032539 chrX +strand 143574709 in const [CONSTITUTIVELY TARGETED]
	locus_link:84216 refseq:NM_032256 chr12 +strand 43069029 in const [CONSTITUTIVELY TARGETED]
	locus_link:6566 refseq:NM_003051 chr1 -strand 112754959 in const [CONSTITUTIVELY TARGETED]
	locus_link:255967 refseq:NM_175854 chr13 +strand 26665731 in const [CONSTITUTIVELY TARGETED]
	locus_link:9414 refseq:NM_004817 chr9 +strand 67326864 in alt 0 [ON-OFF]
	locus_link:58476 refseq:NM_021202 chr20 +strand 34016108 in const [CONSTITUTIVELY TARGETED]
	locus_link:114885 refseq:NM_022776 chr3 -strand 126568947 in alt 1 [MODULATED]
	locus_link:154043 refseq:NM_173515 chr6 -strand 154758433 in const [CONSTITUTIVELY TARGETED]
	locus_link:51339 refseq:NM_016651 chr14 +strand 57104060 in const [CONSTITUTIVELY TARGETED]
	locus_link:259230 refseq:NM_147156 chr10 -strand 51410758 in alt 0 [MODULATED]
	locus_link:4897 refseq:NM_005010 chr7 -strand 107350050 in alt 0 [ON-OFF]
	locus_link:81796 refseq:NM_030958 chr8 -strand 70634997 in const [CONSTITUTIVELY TARGETED]
	locus_link:55614 refseq:NM_024704 chr20 -strand 16248863 in const [CONSTITUTIVELY TARGETED]
	locus_link:3915 refseq:NM_002293 chr1 +strand 180351367 in const [MODULATED]
	locus_link:3915 refseq:NM_002293 chr1 +strand 180353968 in alt 2 [MODULATED]
	locus_link:266812 refseq:NM_153757 chr4 -strand 90075697 in const [CONSTITUTIVELY TARGETED]
	locus_link:65109 refseq:NM_080632 chrX -strand 117722870 in const [CONSTITUTIVELY TARGETED]
	locus_link:146223 refseq:NM_178818 chr16 -strand 66426371 in const [CONSTITUTIVELY TARGETED]
	locus_link:3714 refseq:NM_002226 chr14 -strand 103579907 in const [CONSTITUTIVELY TARGETED]
	locus_link:90231 refseq:NM_138346 chr1 -strand 11689812 in const [MODULATED]
	locus_link:283635 refseq:NM_173607 chr14 +strand 33542571 in alt 2 [ON-OFF]
	locus_link:54498 refseq:NM_019025 chr20 +strand 4163318 in const [CONSTITUTIVELY TARGETED]
	locus_link:5782 refseq:NM_002835 chr7 +strand 76881295 in const [CONSTITUTIVELY TARGETED]
	locus_link:538 refseq:NM_000052 chrX +strand 76058463 in const [CONSTITUTIVELY TARGETED]
	locus_link:7716 refseq:NM_007146 chr17 -strand 56524613 in const [CONSTITUTIVELY TARGETED]
	locus_link:4306 refseq:NM_000901 chr4 -strand 149579164 in alt 0 [MODULATED]
	locus_link:8653 refseq:NM_004660 chrY +strand 14040089 in alt 1 [MODULATED]
RNA hsa-miR-433=MIMAT0001627:
	locus_link:51366 refseq:NM_015902 chr8 -strand 103222284 in alt 0 [MODULATED]
	locus_link:54014 refseq:NM_033656 chr21 -strand 39488439 in alt 0 [ON-OFF]
	locus_link:26122 refseq:NM_015630 chr2 +strand 149755020 in const [MODULATED]
RNA hsa-miR-512-5p=MIMAT0002822:
	locus_link:10048 refseq:NM_005493 chr6 -strand 13730036 in const [CONSTITUTIVELY TARGETED]
	locus_link:80205 refseq:NM_025134 chr16 +strand 53138001 in alt 0 [ON-OFF]
	locus_link:1499 refseq:NM_001904 chr3 +strand 41241843 in const [CONSTITUTIVELY TARGETED]
	locus_link:286046 refseq:NM_173683 chr8 -strand 10792390 in const [MODULATED]
	locus_link:6781 refseq:NM_003155 chr8 -strand 23721604 in alt 2 [MODULATED]
	locus_link:546 refseq:NM_000489 chrX -strand 75519298 in const [CONSTITUTIVELY TARGETED]
	locus_link:23338 refseq:NM_015288 chr5 +strand 133991307 in const [MODULATED]
	locus_link:57107 refseq:NM_020381 chr6 -strand 107520043 in const [CONSTITUTIVELY TARGETED]
RNA hsa-miR-189=MIMAT0000079:
	locus_link:10097 refseq:NM_005722 chr2 +strand 65470658 in const [CONSTITUTIVELY TARGETED]
	locus_link:2186 refseq:NM_182641 chr17 +strand 66530481 in alt 0 [MODULATED]
	locus_link:3840 refseq:NM_002268 chr3 -strand 161539392 in alt 1 [MODULATED]
RNA hsa-miR-302c*=MIMAT0000716:
	locus_link:81846 refseq:NM_030962 chr11 -strand 9765152 in const [MODULATED]
	locus_link:8600 refseq:NM_003701 chr13 +strand 40980107 in alt 0 [ON-OFF]
	locus_link:57144 refseq:NM_177990 chr20 -strand 9513775 in const [CONSTITUTIVELY TARGETED]
	locus_link:10243 refseq:NM_020806 chr14 +strand 65638477 in alt 0 [MODULATED]
	locus_link:57178 refseq:NM_020338 chr10 +strand 80420844 in alt 0 [MODULATED]
	locus_link:253559 refseq:NM_153184 chr3 +strand 86037105 in const [MODULATED]
	locus_link:9972 refseq:NM_005124 chr6 -strand 17723289 in alt 1 [ON-OFF]
	locus_link:1974 refseq:NM_001967 chr3 +strand 187828333 in const [MODULATED]
	locus_link:9782 refseq:NM_018834 chr5 +strand 138742337 in alt 1 [MODULATED]
	locus_link:6009 refseq:NM_005614 chr7 -strand 150555796 in const [CONSTITUTIVELY TARGETED]
	locus_link:219654 refseq:NM_153367 chr10 -strand 80488115 in const [CONSTITUTIVELY TARGETED]
	locus_link:2292 refseq:NM_005249 chr14 +strand 27228716 in const [CONSTITUTIVELY TARGETED]
	locus_link:55832 refseq:NM_018448 chr12 +strand 65993207 in const [CONSTITUTIVELY TARGETED]
	locus_link:26054 refseq:NM_015571 chr6 +strand 76421083 in const [CONSTITUTIVELY TARGETED]
	locus_link:10743 refseq:NM_030665 chr17 +strand 17915166 in const [CONSTITUTIVELY TARGETED]
	locus_link:79893 refseq:NM_024835 chr17 +strand 35141769 in alt 0 [ON-OFF]
	locus_link:202559 refseq:NM_152688 chr6 -strand 62386747 in const [CONSTITUTIVELY TARGETED]
	locus_link:23284 refseq:NM_015236 chr4 +strand 62940257 in const [CONSTITUTIVELY TARGETED]
	locus_link:51747 refseq:NM_006107 chr17 +strand 49303514 in alt 0 [ON-OFF]
	locus_link:130507 refseq:NM_172070 chr2 +strand 171143139 in alt 1 [MODULATED]
	locus_link:25820 refseq:NM_005744 chr15 +strand 70592930 in alt 0 [MODULATED]
	locus_link:51552 refseq:NM_016322 chr9 -strand 119318061 in alt 0 [ON-OFF]
	locus_link:8660 refseq:NM_003749 chr13 -strand 108104400 in alt 1 [MODULATED]
	locus_link:8553 refseq:NM_003670 chr3 +strand 5001809 in alt 1 [ON-OFF]
	locus_link:7528 refseq:NM_003403 chr14 +strand 98734571 in const [MODULATED]
	locus_link:23196 refseq:NM_014612 chr9 +strand 91669160 in alt 0 [MODULATED]
	locus_link:1745 refseq:NM_178120 chr2 +strand 173156857 in const [CONSTITUTIVELY TARGETED]
	locus_link:11342 refseq:NM_183382 chr3 +strand 151000798 in const [CONSTITUTIVELY TARGETED]
	locus_link:9958 refseq:NM_006313 chr12 +strand 61084748 in alt 0 [MODULATED]
	locus_link:7879 refseq:NM_004637 chr3 +strand 129853806 in const [MODULATED]
	locus_link:5774 refseq:NM_002829 chr9 -strand 107520493 in const [CONSTITUTIVELY TARGETED]
	locus_link:10252 refseq:NM_199327 chr4 +strand 124783694 in alt 0 [ON-OFF]
	locus_link:2263 refseq:NM_022969 chr10 -strand 122902473 in alt 3 [MODULATED]
	locus_link:10140 refseq:NM_005749 chr17 -strand 49414280 in const [CONSTITUTIVELY TARGETED]
	locus_link:81553 refseq:NM_030797 chr2 -strand 16718639 in const [CONSTITUTIVELY TARGETED]
	locus_link:51105 refseq:NM_024878 chr8 +strand 133781874 in alt 1 [ON-OFF]
	locus_link:132864 refseq:NM_182646 chr4 +strand 14821095 in alt 0 [MODULATED]
	locus_link:4774 refseq:NM_005595 chr1 +strand 61292012 in alt 0 [MODULATED]
	locus_link:6427 refseq:NM_003016 chr17 -strand 75328961 in const [MODULATED]
	locus_link:6427 refseq:NM_003016 chr17 -strand 75327454 in alt 1 [MODULATED]
	locus_link:2562 refseq:NM_021912 chr15 -strand 24339308 in const [CONSTITUTIVELY TARGETED]
	locus_link:1996 refseq:NM_021952 chr1 +strand 50039233 in const [CONSTITUTIVELY TARGETED]
	locus_link:55904 refseq:NM_018682 chr7 +strand 104315034 in alt 0 [MODULATED]
	locus_link:3187 refseq:NM_005520 chr5 -strand 179151232 in const [CONSTITUTIVELY TARGETED]
	locus_link:51585 refseq:NM_015885 chr11 +strand 82623104 in alt 0 [ON-OFF]
	locus_link:3169 refseq:NM_004496 chr14 -strand 36049236 in const [CONSTITUTIVELY TARGETED]
	locus_link:7336 refseq:NM_003350 chr8 +strand 49023395 in const [MODULATED]
	locus_link:8653 refseq:NM_004660 chrY +strand 14039755 in alt 1 [MODULATED]
RNA hsa-miR-369-3p=MIMAT0000721:
	locus_link:6815 refseq:NM_145251 chr14 +strand 51228147 in const [CONSTITUTIVELY TARGETED]
	locus_link:22976 refseq:NM_007349 chr7 -strand 154127386 in const [CONSTITUTIVELY TARGETED]
	locus_link:830 refseq:NM_006136 chr7 +strand 116113164 in const [CONSTITUTIVELY TARGETED]
	locus_link:9241 refseq:NM_005450 chr17 +strand 55147171 in const [CONSTITUTIVELY TARGETED]
	locus_link:6733 refseq:NM_182691 chr7 -strand 104318351 in const [MODULATED]
	locus_link:148697 refseq:NM_153014 chr1 -strand 205279544 in const [CONSTITUTIVELY TARGETED]
	locus_link:55531 refseq:NM_018712 chr11 +strand 107075119 in const [CONSTITUTIVELY TARGETED]
	locus_link:6529 refseq:NM_003042 chr3 +strand 11055773 in const [CONSTITUTIVELY TARGETED]
	locus_link:8202 refseq:NM_006534 chr20 +strand 46968574 in alt 1 [ON-OFF]
	locus_link:8440 refseq:NM_003581 chr2 +strand 106132118 in const [CONSTITUTIVELY TARGETED]
	locus_link:6670 refseq:NM_003111 chr2 -strand 174975848 in const [CONSTITUTIVELY TARGETED]
	locus_link:10944 refseq:NM_014267 chr11 +strand 16741047 in alt 0 [MODULATED]
	locus_link:2292 refseq:NM_005249 chr14 +strand 27228312 in const [CONSTITUTIVELY TARGETED]
	locus_link:6659 refseq:NM_003107 chr6 +strand 21706512 in const [CONSTITUTIVELY TARGETED]
	locus_link:10890 refseq:NM_016131 chr2 +strand 26332690 in alt 0 [MODULATED]
	locus_link:10743 refseq:NM_030665 chr17 +strand 17915089 in const [CONSTITUTIVELY TARGETED]
	locus_link:1000 refseq:NM_001792 chr18 -strand 23783335 in alt 1 [MODULATED]
	locus_link:6594 refseq:NM_003069 chrX -strand 127286425 in const [CONSTITUTIVELY TARGETED]
	locus_link:102 refseq:NM_001110 chr15 -strand 56605269 in alt 0 [ON-OFF]
	locus_link:161742 refseq:NM_152594 chr15 +strand 36361670 in alt 0 [MODULATED]
	locus_link:10138 refseq:NM_005748 chr12 -strand 40840279 in const [MODULATED]
	locus_link:4659 refseq:NM_002480 chr12 -strand 78670693 in const [MODULATED]
	locus_link:9969 refseq:NM_005121 chr17 -strand 60498026 in const [CONSTITUTIVELY TARGETED]
	locus_link:7763 refseq:NM_006007 chr9 -strand 70426527 in alt 3 [ON-OFF]
	locus_link:2534 refseq:NM_153047 chr6 -strand 112028122 in const [CONSTITUTIVELY TARGETED]
	locus_link:57614 refseq:NM_020854 chr18 +strand 58122065 in alt 0 [MODULATED]
	locus_link:5992 refseq:NM_032491 chr12 +strand 105658825 in alt 0 [MODULATED]
	locus_link:5569 refseq:NM_181839 chr8 +strand 79565367 in alt 1 [ON-OFF]
	locus_link:23299 refseq:NM_015250 chr9 -strand 90816459 in const [CONSTITUTIVELY TARGETED]
	locus_link:3344 refseq:NM_002158 chr2 +strand 48580598 in const [MODULATED]
	locus_link:1948 refseq:NM_004093 chr13 -strand 104840282 in const [CONSTITUTIVELY TARGETED]
	locus_link:23531 refseq:NM_012329 chr17 -strand 53946303 in const [CONSTITUTIVELY TARGETED]
	locus_link:9839 refseq:NM_014795 chr2 -strand 145356753 in const [CONSTITUTIVELY TARGETED]
	locus_link:9839 refseq:NM_014795 chr2 -strand 145356420 in const [CONSTITUTIVELY TARGETED]
	locus_link:8573 refseq:NM_003688 chrX -strand 40410361 in alt 0 [MODULATED]
	locus_link:4211 refseq:NM_002398 chr2 +strand 66774128 in alt 1 [MODULATED]
	locus_link:57162 refseq:NM_020651 chr2 -strand 64294753 in const [CONSTITUTIVELY TARGETED]
	locus_link:23266 refseq:NM_012302 chr1 +strand 81879798 in const [MODULATED]
	locus_link:29072 refseq:NM_014159 chr3 -strand 47018816 in const [MODULATED]
	locus_link:7091 refseq:NM_007005 chr9 +strand 77797446 in alt 0 [MODULATED]
	locus_link:23390 refseq:NM_015336 chr12 +strand 75749812 in alt 0 [MODULATED]
	locus_link:7323 refseq:NM_181886 chr4 -strand 104176749 in alt 0 [MODULATED]
	locus_link:3625 refseq:NM_002193 chr2 +strand 121204151 in const [CONSTITUTIVELY TARGETED]
	locus_link:3984 refseq:NM_002314 chr7 +strand 72948661 in const [CONSTITUTIVELY TARGETED]
	locus_link:55421 refseq:NM_018553 chr17 -strand 3922165 in const [CONSTITUTIVELY TARGETED]
	locus_link:56146 refseq:NM_031849 chr5 +strand 140419081 in const [CONSTITUTIVELY TARGETED]
	locus_link:53353 refseq:NM_018557 chr2 -strand 141201453 in const [CONSTITUTIVELY TARGETED]
	locus_link:5782 refseq:NM_002835 chr7 +strand 76880850 in const [CONSTITUTIVELY TARGETED]
	locus_link:55074 refseq:NM_181354 chr8 +strand 107721392 in alt 1 [ON-OFF]
RNA hsa-miR-126*=MIMAT0000444:
	locus_link:79618 refseq:NM_024567 chr8 +strand 28931819 in const [CONSTITUTIVELY TARGETED]
	locus_link:25909 refseq:NM_015446 chr1 -strand 243949737 in alt 0 [ON-OFF]
	locus_link:5324 refseq:NM_002655 chr8 -strand 57125264 in alt 0 [MODULATED]
	locus_link:9935 refseq:NM_005461 chr20 -strand 40001277 in const [CONSTITUTIVELY TARGETED]
	locus_link:490 refseq:NM_001682 chr12 -strand 88486820 in const [MODULATED]
	locus_link:23365 refseq:NM_015313 chr11 +strand 119897175 in alt 1 [ON-OFF]
	locus_link:65056 refseq:NM_022913 chr5 +strand 56574767 in const [CONSTITUTIVELY TARGETED]
	locus_link:8546 refseq:NM_003664 chr5 -strand 77382720 in const [CONSTITUTIVELY TARGETED]
	locus_link:1974 refseq:NM_001967 chr3 +strand 187828279 in const [MODULATED]
	locus_link:4862 refseq:NM_002518 chr2 +strand 101234530 in alt 0 [ON-OFF]
	locus_link:5980 refseq:NM_002912 chr6 -strand 111665847 in alt 0 [MODULATED]
	locus_link:23405 refseq:NM_177438 chr14 -strand 93542649 in alt 1 [ON-OFF]
	locus_link:10250 refseq:NM_005839 chr1 +strand 24350047 in const [CONSTITUTIVELY TARGETED]
	locus_link:23196 refseq:NM_014612 chr9 +strand 91669133 in alt 0 [MODULATED]
	locus_link:577 refseq:NM_001704 chr6 +strand 70094854 in const [MODULATED]
	locus_link:123879 refseq:NM_173475 chr16 -strand 20837257 in const [CONSTITUTIVELY TARGETED]
	locus_link:116 refseq:NM_001117 chr18 +strand 899781 in alt 0 [MODULATED]
	locus_link:7422 refseq:NM_003376 chr6 +strand 43800916 in const [CONSTITUTIVELY TARGETED]
	locus_link:7187 refseq:NM_145725 chr14 +strand 101362686 in alt 0 [MODULATED]
	locus_link:23264 refseq:NM_017590 chr22 +strand 39999086 in alt 0 [ON-OFF]
	locus_link:153090 refseq:NM_032552 chr9 +strand 119923751 in const [CONSTITUTIVELY TARGETED]
	locus_link:8573 refseq:NM_003688 chrX -strand 40409745 in alt 1 [MODULATED]
	locus_link:8573 refseq:NM_003688 chrX -strand 40409742 in alt 2 [MODULATED]
	locus_link:285282 refseq:NM_173825 chr3 -strand 121728935 in alt 0 [ON-OFF]
	locus_link:64919 refseq:NM_022898 chr14 -strand 97628282 in const [CONSTITUTIVELY TARGETED]
	locus_link:8453 refseq:NM_003591 chr10 -strand 35302863 in alt 0 [MODULATED]
	locus_link:182 refseq:NM_000214 chr20 -strand 10614500 in const [CONSTITUTIVELY TARGETED]
	locus_link:9689 refseq:NM_014670 chr2 +strand 201889718 in alt 0 [ON-OFF]
	locus_link:9218 refseq:NM_003574 chr18 +strand 9944545 in alt 0 [MODULATED]
	locus_link:3146 refseq:NM_002128 chr13 -strand 28832005 in alt 2 [ON-OFF]
	locus_link:56146 refseq:NM_031849 chr5 +strand 140418063 in const [CONSTITUTIVELY TARGETED]
	locus_link:5529 refseq:NM_006246 chr14 -strand 61831523 in alt 0 [MODULATED]
RNA hsa-miR-215=MIMAT0000272:
	locus_link:8502 refseq:NM_003628 chr2 +strand 159740032 in const [MODULATED]
	locus_link:5862 refseq:NM_002865 chr8 +strand 61583508 in alt 0 [MODULATED]
	locus_link:64778 refseq:NM_022763 chr3 +strand 173437998 in alt 2 [MODULATED]
	locus_link:10565 refseq:NM_006421 chr8 -strand 68159894 in alt 1 [MODULATED]
	locus_link:9839 refseq:NM_014795 chr2 -strand 145356828 in const [CONSTITUTIVELY TARGETED]
	locus_link:56998 refseq:NM_020248 chr1 -strand 9619957 in const [CONSTITUTIVELY TARGETED]
	locus_link:25836 refseq:NM_133433 chr5 +strand 37111018 in alt 1 [ON-OFF]
RNA hsa-miR-382=MIMAT0000737:
	locus_link:81493 refseq:NM_030786 chr1 -strand 32648468 in const [CONSTITUTIVELY TARGETED]
	locus_link:6857 refseq:NM_005639 chr12 +strand 78345882 in const [MODULATED]
	locus_link:7150 refseq:NM_003286 chr20 +strand 40437550 in const [CONSTITUTIVELY TARGETED]
	locus_link:10565 refseq:NM_006421 chr8 -strand 68159945 in alt 1 [MODULATED]
	locus_link:1654 refseq:NM_024005 chrX +strand 40238236 in const [MODULATED]
	locus_link:1654 refseq:NM_024005 chrX +strand 40238351 in alt 0 [MODULATED]
	locus_link:1996 refseq:NM_021952 chr1 +strand 50037587 in const [CONSTITUTIVELY TARGETED]
	locus_link:286826 refseq:NM_173083 chr1 -strand 223394013 in const [CONSTITUTIVELY TARGETED]
	locus_link:7716 refseq:NM_007146 chr17 -strand 56524729 in const [CONSTITUTIVELY TARGETED]
	locus_link:8653 refseq:NM_004660 chrY +strand 14039023 in alt 0 [MODULATED]
	locus_link:26122 refseq:NM_015630 chr2 +strand 149755838 in alt 0 [MODULATED]
RNA hsa-miR-9=MIMAT0000441:
	locus_link:10129 refseq:NM_023037 chr13 +strand 30667893 in const [CONSTITUTIVELY TARGETED]
	locus_link:2045 refseq:NM_004440 chr6 -strand 93947004 in alt 0 [MODULATED]
	locus_link:8091 refseq:NM_003483 chr12 +strand 64643849 in const [MODULATED]
	locus_link:51000 refseq:NM_015948 chr6 -strand 8358699 in const [CONSTITUTIVELY TARGETED]
	locus_link:3638 refseq:NM_198336 chr7 +strand 154493530 in alt 3 [ON-OFF]
	locus_link:8451 refseq:NM_003589 chr13 +strand 111867018 in alt 1 [ON-OFF]
	locus_link:23119 refseq:NM_015094 chr22 +strand 20128316 in const [CONSTITUTIVELY TARGETED]
	locus_link:10451 refseq:NM_006113 chr1 -strand 107468592 in alt 0 [MODULATED]
	locus_link:153222 refseq:NM_153607 chr5 +strand 172542582 in alt 0 [ON-OFF]
	locus_link:111 refseq:NM_183357 chr3 -strand 124324137 in const [CONSTITUTIVELY TARGETED]
	locus_link:8867 refseq:NM_003895 chr21 -strand 32923307 in const [CONSTITUTIVELY TARGETED]
	locus_link:8546 refseq:NM_003664 chr5 -strand 77382597 in const [CONSTITUTIVELY TARGETED]
	locus_link:4208 refseq:NM_002397 chr5 -strand 88098703 in alt 2 [ON-OFF]
	locus_link:25897 refseq:NM_015435 chr8 -strand 101226409 in const [MODULATED]
	locus_link:1734 refseq:NM_000793 chr14 -strand 78654358 in alt 1 [ON-OFF]
	locus_link:79753 refseq:NM_024700 chr1 -strand 37430520 in const [CONSTITUTIVELY TARGETED]
	locus_link:9519 refseq:NM_004865 chr6 +strand 134289136 in const [CONSTITUTIVELY TARGETED]
	locus_link:23411 refseq:NM_012238 chr10 +strand 69021358 in alt 0 [MODULATED]
	locus_link:9819 refseq:NM_014779 chr3 +strand 151498224 in const [CONSTITUTIVELY TARGETED]
	locus_link:64225 refseq:NM_022374 chr2 -strand 38497592 in alt 0 [MODULATED]
	locus_link:54778 refseq:NM_017610 chr15 +strand 57103217 in const [MODULATED]
	locus_link:29128 refseq:NM_013282 chr19 +strand 4912944 in const [CONSTITUTIVELY TARGETED]
	locus_link:9781 refseq:NM_014746 chr2 +strand 7205416 in alt 0 [ON-OFF]
	locus_link:2292 refseq:NM_005249 chr14 +strand 27228513 in const [CONSTITUTIVELY TARGETED]
	locus_link:41 refseq:NM_001095 chr12 +strand 48761718 in const [MODULATED]
	locus_link:4734 refseq:NM_006154 chr15 -strand 53837100 in const [CONSTITUTIVELY TARGETED]
	locus_link:65264 refseq:NM_023079 chr17 +strand 47479715 in const [CONSTITUTIVELY TARGETED]
	locus_link:2805 refseq:NM_002079 chr10 -strand 100821864 in const [CONSTITUTIVELY TARGETED]
	locus_link:55914 refseq:NM_018695 chr5 +strand 65391322 in const [CONSTITUTIVELY TARGETED]
	locus_link:3759 refseq:NM_000891 chr17 +strand 68770303 in const [CONSTITUTIVELY TARGETED]
	locus_link:3759 refseq:NM_000891 chr17 +strand 68771788 in const [CONSTITUTIVELY TARGETED]
	locus_link:23767 refseq:NM_198391 chr20 -strand 14299924 in const [CONSTITUTIVELY TARGETED]
	locus_link:1977 refseq:NM_001968 chr4 -strand 100260507 in const [MODULATED]
	locus_link:55107 refseq:NM_018043 chr11 +strand 69761420 in const [CONSTITUTIVELY TARGETED]
	locus_link:83891 refseq:NM_031953 chr4 +strand 186980959 in alt 0 [ON-OFF]
	locus_link:549 refseq:NM_001698 chr9 -strand 89317939 in const [CONSTITUTIVELY TARGETED]
	locus_link:80315 refseq:NM_030627 chr5 +strand 173364903 in alt 1 [ON-OFF]
	locus_link:80315 refseq:NM_030627 chr5 +strand 173365679 in alt 1 [ON-OFF]
	locus_link:161357 refseq:NM_182830 chr14 -strand 45301082 in const [CONSTITUTIVELY TARGETED]
	locus_link:3728 refseq:NM_002230 chr17 -strand 40284055 in const [CONSTITUTIVELY TARGETED]
	locus_link:9655 refseq:NM_014011 chr2 +strand 46963750 in alt 0 [MODULATED]
	locus_link:9655 refseq:NM_014011 chr2 +strand 46963839 in alt 0 [MODULATED]
	locus_link:8289 refseq:NM_139135 chr1 +strand 26712229 in const [CONSTITUTIVELY TARGETED]
	locus_link:10397 refseq:NM_006096 chr8 -strand 134207510 in const [CONSTITUTIVELY TARGETED]
	locus_link:10299 refseq:NM_005885 chr5 +strand 10487120 in alt 2 [ON-OFF]
	locus_link:54805 refseq:NM_199077 chr10 +strand 104501646 in const [CONSTITUTIVELY TARGETED]
	locus_link:59274 refseq:NM_022566 chr15 +strand 79011596 in const [CONSTITUTIVELY TARGETED]
	locus_link:9886 refseq:NM_014836 chr10 -strand 61974009 in alt 1 [ON-OFF]
	locus_link:8503 refseq:NM_003629 chr1 -strand 45878764 in const [CONSTITUTIVELY TARGETED]
	locus_link:10424 refseq:NM_006320 chr4 -strand 129651276 in const [MODULATED]
	locus_link:54462 refseq:NM_018999 chr10 +strand 85938586 in const [MODULATED]
	locus_link:10186 refseq:NM_005780 chr13 -strand 37715849 in const [CONSTITUTIVELY TARGETED]
	locus_link:55790 refseq:NM_018371 chr8 -strand 19272496 in const [CONSTITUTIVELY TARGETED]
	locus_link:8905 refseq:NM_003916 chrX -strand 15206479 in const [CONSTITUTIVELY TARGETED]
	locus_link:2201 refseq:NM_001999 chr5 -strand 127670011 in const [CONSTITUTIVELY TARGETED]
	locus_link:1386 refseq:NM_001880 chr2 -strand 176141472 in const [CONSTITUTIVELY TARGETED]
	locus_link:57157 refseq:NM_020432 chr7 +strand 77197873 in const [CONSTITUTIVELY TARGETED]
	locus_link:9874 refseq:NM_012290 chr2 -strand 172052346 in alt 1 [ON-OFF]
	locus_link:64778 refseq:NM_022763 chr3 +strand 173437814 in alt 2 [MODULATED]
	locus_link:115207 refseq:NM_138444 chr13 -strand 75256055 in const [CONSTITUTIVELY TARGETED]
	locus_link:5725 refseq:NM_175847 chr19 +strand 762860 in const [CONSTITUTIVELY TARGETED]
	locus_link:688 refseq:NM_001730 chr13 +strand 71449239 in alt 0 [ON-OFF]
	locus_link:23253 refseq:NM_015208 chr18 +strand 9271766 in const [CONSTITUTIVELY TARGETED]
	locus_link:5900 refseq:NM_006266 chr9 -strand 131249543 in const [CONSTITUTIVELY TARGETED]
	locus_link:83641 refseq:NM_031453 chr10 -strand 14564605 in alt 1 [ON-OFF]
	locus_link:58155 refseq:NM_021190 chr1 +strand 96751798 in const [MODULATED]
	locus_link:4131 refseq:NM_005909 chr5 +strand 71586042 in const [CONSTITUTIVELY TARGETED]
	locus_link:79577 refseq:NM_024529 chr1 +strand 190509033 in alt 3 [ON-OFF]
	locus_link:121536 refseq:NM_153207 chr12 +strand 19563250 in const [CONSTITUTIVELY TARGETED]
	locus_link:604 refseq:NM_138931 chr3 -strand 188760713 in const [CONSTITUTIVELY TARGETED]
	locus_link:2200 refseq:NM_000138 chr15 -strand 46418716 in const [CONSTITUTIVELY TARGETED]
	locus_link:481 refseq:NM_001677 chr1 +strand 166289136 in alt 0 [MODULATED]
	locus_link:7187 refseq:NM_145725 chr14 +strand 101367451 in alt 1 [MODULATED]
	locus_link:56034 refseq:NM_016205 chr4 -strand 158261081 in alt 0 [ON-OFF]
	locus_link:54861 refseq:NM_017719 chr3 +strand 43351073 in const [CONSTITUTIVELY TARGETED]
	locus_link:23197 refseq:NM_014613 chr5 +strand 175915415 in alt 0 [ON-OFF]
	locus_link:51375 refseq:NM_015976 chr1 +strand 98688658 in const [CONSTITUTIVELY TARGETED]
	locus_link:51232 refseq:NM_016441 chr2 +strand 36750596 in alt 0 [ON-OFF]
	locus_link:3344 refseq:NM_002158 chr2 +strand 48580908 in alt 1 [MODULATED]
	locus_link:23321 refseq:NM_015271 chr4 +strand 154834772 in const [CONSTITUTIVELY TARGETED]
	locus_link:132864 refseq:NM_182646 chr4 +strand 14819280 in alt 0 [MODULATED]
	locus_link:132864 refseq:NM_182646 chr4 +strand 14820057 in alt 0 [MODULATED]
	locus_link:829 refseq:NM_006135 chr1 +strand 112512410 in alt 0 [ON-OFF]
	locus_link:64841 refseq:NM_198066 chr14 -strand 51234842 in const [CONSTITUTIVELY TARGETED]
	locus_link:4774 refseq:NM_005595 chr1 +strand 61293239 in alt 0 [MODULATED]
	locus_link:1859 refseq:NM_001396 chr21 +strand 37806521 in const [MODULATED]
	locus_link:57120 refseq:NM_020399 chr6 -strand 117929748 in const [CONSTITUTIVELY TARGETED]
	locus_link:84061 refseq:NM_032121 chrX -strand 75840450 in const [CONSTITUTIVELY TARGETED]
	locus_link:287 refseq:NM_001148 chr4 +strand 114761800 in const [MODULATED]
	locus_link:22893 refseq:NM_014952 chr15 +strand 38475299 in const [CONSTITUTIVELY TARGETED]
	locus_link:22893 refseq:NM_014952 chr15 +strand 38475616 in const [CONSTITUTIVELY TARGETED]
	locus_link:6575 refseq:NM_006749 chr8 -strand 42291993 in alt 1 [ON-OFF]
	locus_link:1783 refseq:NM_006141 chr16 -strand 66531627 in alt 2 [ON-OFF]
	locus_link:3625 refseq:NM_002193 chr2 +strand 121204171 in const [CONSTITUTIVELY TARGETED]
	locus_link:5099 refseq:NM_032457 chr4 +strand 30895455 in const [CONSTITUTIVELY TARGETED]
	locus_link:10420 refseq:NM_007170 chr1 -strand 45222958 in const [CONSTITUTIVELY TARGETED]
	locus_link:8027 refseq:NM_003473 chr10 +strand 17761708 in alt 1 [ON-OFF]
	locus_link:10277 refseq:NM_006048 chr1 +strand 9950531 in alt 0 [MODULATED]
	locus_link:1994 refseq:NM_001419 chr19 -strand 7933689 in alt 0 [ON-OFF]
	locus_link:90231 refseq:NM_138346 chr1 -strand 11689239 in alt 0 [MODULATED]
	locus_link:26278 refseq:NM_014363 chr13 -strand 21701998 in const [CONSTITUTIVELY TARGETED]
	locus_link:9706 refseq:NM_014683 chr17 -strand 19841573 in const [MODULATED]
	locus_link:152330 refseq:NM_175607 chr3 +strand 3073142 in alt 0 [ON-OFF]
	locus_link:55291 refseq:NM_018312 chr11 +strand 68156333 in alt 0 [MODULATED]
	locus_link:23431 refseq:NM_007347 chr15 +strand 49010977 in const [CONSTITUTIVELY TARGETED]
	locus_link:23012 refseq:NM_015000 chr12 +strand 27367745 in alt 0 [ON-OFF]
	locus_link:639 refseq:NM_001198 chr6 +strand 106603040 in const [CONSTITUTIVELY TARGETED]
	locus_link:639 refseq:NM_001198 chr6 +strand 106603255 in const [CONSTITUTIVELY TARGETED]
	locus_link:10242 refseq:NM_181361 chr3 +strand 179881700 in const [CONSTITUTIVELY TARGETED]
	locus_link:64083 refseq:NM_022130 chr5 -strand 32171403 in const [CONSTITUTIVELY TARGETED]
	locus_link:166968 refseq:NM_152622 chr5 -strand 56231770 in alt 2 [MODULATED]
	locus_link:55605 refseq:NM_017641 chr12 -strand 37973868 in const [CONSTITUTIVELY TARGETED]
RNA hsa-miR-134=MIMAT0000447:
	locus_link:4978 refseq:NM_002545 chr11 -strand 131826527 in const [MODULATED]
	locus_link:23284 refseq:NM_015236 chr4 +strand 62939708 in const [CONSTITUTIVELY TARGETED]
	locus_link:4091 refseq:NM_005585 chr15 +strand 64790114 in alt 2 [ON-OFF]
	locus_link:4659 refseq:NM_002480 chr12 -strand 78672111 in const [MODULATED]
	locus_link:55342 refseq:NM_018387 chr9 -strand 121263514 in alt 0 [MODULATED]
	locus_link:132864 refseq:NM_182646 chr4 +strand 14820084 in alt 0 [MODULATED]
	locus_link:11143 refseq:NM_007067 chr17 +strand 48379792 in const [CONSTITUTIVELY TARGETED]
	locus_link:292 refseq:NM_001152 chrX +strand 117359333 in const [CONSTITUTIVELY TARGETED]
RNA hsa-miR-151=MIMAT0000757:
	locus_link:23047 refseq:NM_015032 chr13 +strand 31148055 in alt 0 [MODULATED]
	locus_link:5901 refseq:NM_006325 chr6 +strand 30560568 in const [CONSTITUTIVELY TARGETED]
	locus_link:1993 refseq:NM_004432 chr9 -strand 23681085 in const [CONSTITUTIVELY TARGETED]
	locus_link:1654 refseq:NM_024005 chrX +strand 40239428 in alt 0 [MODULATED]
	locus_link:23213 refseq:NM_015170 chr8 +strand 70623066 in alt 1 [MODULATED]
	locus_link:339479 refseq:NM_199051 chr1 -strand 187355189 in const [CONSTITUTIVELY TARGETED]
RNA hsa-miR-502=MIMAT0002873:
	locus_link:84444 refseq:NM_032482 chr19 +strand 2180820 in const [CONSTITUTIVELY TARGETED]
	locus_link:253943 refseq:NM_152758 chr8 +strand 64172526 in const [MODULATED]
	locus_link:1996 refseq:NM_021952 chr1 +strand 50037811 in const [CONSTITUTIVELY TARGETED]
	locus_link:255967 refseq:NM_175854 chr13 +strand 26665025 in const [CONSTITUTIVELY TARGETED]
RNA hsa-miR-191*=MIMAT0001618:
	locus_link:23013 refseq:NM_015001 chr1 +strand 15629589 in alt 0 [MODULATED]
RNA hsa-miR-511=MIMAT0002808:
	locus_link:115286 refseq:NM_173471 chr3 +strand 66362317 in alt 0 [ON-OFF]
	locus_link:153222 refseq:NM_153607 chr5 +strand 172542585 in alt 0 [ON-OFF]
	locus_link:84034 refseq:NM_032048 chr18 +strand 2904032 in const [CONSTITUTIVELY TARGETED]
	locus_link:5980 refseq:NM_002912 chr6 -strand 111666120 in const [MODULATED]
	locus_link:64225 refseq:NM_022374 chr2 -strand 38497680 in const [MODULATED]
	locus_link:81558 refseq:NM_030802 chr17 -strand 48262496 in const [CONSTITUTIVELY TARGETED]
	locus_link:9184 refseq:NM_004725 chr10 +strand 124464393 in alt 2 [ON-OFF]
	locus_link:374864 refseq:NM_198995 chr18 -strand 28769925 in const [MODULATED]
	locus_link:202559 refseq:NM_152688 chr6 -strand 62387672 in const [CONSTITUTIVELY TARGETED]
	locus_link:4848 refseq:NM_014515 chr12 +strand 69034246 in const [CONSTITUTIVELY TARGETED]
	locus_link:64062 refseq:NM_022118 chr13 -strand 77692546 in const [MODULATED]
	locus_link:5862 refseq:NM_002865 chr8 +strand 61583460 in const [MODULATED]
	locus_link:9517 refseq:NM_004863 chr14 -strand 75968562 in const [CONSTITUTIVELY TARGETED]
	locus_link:9369 refseq:NM_138970 chr14 +strand 78320408 in const [CONSTITUTIVELY TARGETED]
	locus_link:694 refseq:NM_001731 chr12 -strand 91039699 in const [CONSTITUTIVELY TARGETED]
	locus_link:4929 refseq:NM_006186 chr2 -strand 157383533 in alt 0 [ON-OFF]
	locus_link:2258 refseq:NM_033642 chrX -strand 136419771 in const [CONSTITUTIVELY TARGETED]
	locus_link:10140 refseq:NM_005749 chr17 -strand 49414505 in const [CONSTITUTIVELY TARGETED]
	locus_link:2332 refseq:NM_002024 chrX +strand 145698129 in const [MODULATED]
	locus_link:1654 refseq:NM_024005 chrX +strand 40239782 in alt 0 [MODULATED]
	locus_link:284273 refseq:NM_175907 chr18 -strand 71038715 in alt 0 [ON-OFF]
	locus_link:57575 refseq:NM_032961 chr4 +strand 134570656 in const [CONSTITUTIVELY TARGETED]
	locus_link:7029 refseq:NM_006286 chr3 -strand 142992262 in const [CONSTITUTIVELY TARGETED]
	locus_link:55069 refseq:NM_017994 chr7 +strand 65832247 in const [CONSTITUTIVELY TARGETED]
	locus_link:25836 refseq:NM_133433 chr5 +strand 37109916 in alt 0 [ON-OFF]
	locus_link:8653 refseq:NM_004660 chrY +strand 14040501 in alt 1 [MODULATED]
	locus_link:10746 refseq:NM_006609 chr2 -strand 128158315 in const [CONSTITUTIVELY TARGETED]
RNA hsa-miR-222=MIMAT0000279:
	locus_link:79618 refseq:NM_024567 chr8 +strand 28931920 in const [CONSTITUTIVELY TARGETED]
	locus_link:9217 refseq:NM_004738 chr20 +strand 57705982 in const [CONSTITUTIVELY TARGETED]
	locus_link:10265 refseq:NM_005853 chr16 +strand 54746635 in const [CONSTITUTIVELY TARGETED]
	locus_link:51701 refseq:NM_016231 chr17 +strand 26667259 in const [MODULATED]
	locus_link:22862 refseq:NM_014923 chr13 +strand 47581674 in alt 0 [ON-OFF]
	locus_link:204851 refseq:NM_181358 chr1 +strand 113818695 in alt 0 [ON-OFF]
	locus_link:29116 refseq:NM_013262 chr6 +strand 16256240 in const [CONSTITUTIVELY TARGETED]
	locus_link:8669 refseq:NM_003758 chr15 +strand 42569456 in const [MODULATED]
	locus_link:5861 refseq:NM_004161 chr2 -strand 65290074 in const [CONSTITUTIVELY TARGETED]
	locus_link:202559 refseq:NM_152688 chr6 -strand 62387138 in const [CONSTITUTIVELY TARGETED]
	locus_link:8289 refseq:NM_139135 chr1 +strand 26713153 in const [CONSTITUTIVELY TARGETED]
	locus_link:3815 refseq:NM_000222 chr4 +strand 55522225 in const [CONSTITUTIVELY TARGETED]
	locus_link:59274 refseq:NM_022566 chr15 +strand 79011925 in const [CONSTITUTIVELY TARGETED]
	locus_link:23023 refseq:NM_015008 chr3 -strand 130691009 in const [MODULATED]
	locus_link:58524 refseq:NM_021240 chr9 +strand 981687 in const [CONSTITUTIVELY TARGETED]
	locus_link:7227 refseq:NM_014112 chr8 -strand 116381200 in alt 0 [MODULATED]
	locus_link:3660 refseq:NM_002199 chr4 -strand 186004827 in alt 0 [MODULATED]
	locus_link:222194 refseq:NM_198467 chr7 +strand 77020651 in alt 0 [ON-OFF]
	locus_link:2332 refseq:NM_002024 chrX +strand 145698683 in const [MODULATED]
	locus_link:3344 refseq:NM_002158 chr2 +strand 48580740 in alt 0 [MODULATED]
	locus_link:2113 refseq:NM_005238 chr11 -strand 127866502 in alt 2 [MODULATED]
	locus_link:284273 refseq:NM_175907 chr18 -strand 71038868 in alt 0 [ON-OFF]
	locus_link:9839 refseq:NM_014795 chr2 -strand 145356363 in const [CONSTITUTIVELY TARGETED]
	locus_link:143279 refseq:NM_182765 chr10 +strand 92936749 in const [CONSTITUTIVELY TARGETED]
	locus_link:143279 refseq:NM_182765 chr10 +strand 92937143 in const [CONSTITUTIVELY TARGETED]
	locus_link:865 refseq:NM_022845 chr16 +strand 66909120 in alt 0 [MODULATED]
	locus_link:153095 refseq:NM_016480 chr5 +strand 138780729 in const [MODULATED]
	locus_link:2353 refseq:NM_005252 chr14 +strand 73738372 in const [MODULATED]
	locus_link:5253 refseq:NM_024517 chr9 +strand 91782400 in const [MODULATED]
	locus_link:56146 refseq:NM_031849 chr5 +strand 140418084 in const [CONSTITUTIVELY TARGETED]
	locus_link:25836 refseq:NM_133433 chr5 +strand 37109865 in alt 0 [ON-OFF]
	locus_link:7716 refseq:NM_007146 chr17 -strand 56524566 in const [CONSTITUTIVELY TARGETED]
	locus_link:5602 refseq:NM_138980 chr4 -strand 87396068 in alt 2 [ON-OFF]
	locus_link:166968 refseq:NM_152622 chr5 -strand 56234353 in const [MODULATED]
	locus_link:23414 refseq:NM_012082 chr8 +strand 106772923 in const [CONSTITUTIVELY TARGETED]
RNA hsa-let-7i=MIMAT0000415:
	locus_link:8091 refseq:NM_003483 chr12 +strand 64643361 in const [MODULATED]
	locus_link:8091 refseq:NM_003483 chr12 +strand 64644596 in const [MODULATED]
	locus_link:8091 refseq:NM_003483 chr12 +strand 64645008 in alt 0 [MODULATED]
	locus_link:8091 refseq:NM_003483 chr12 +strand 64645861 in alt 0 [MODULATED]
	locus_link:2589 refseq:NM_020474 chr18 +strand 31541766 in const [CONSTITUTIVELY TARGETED]
	locus_link:115426 refseq:NM_152896 chr9 +strand 6496459 in const [CONSTITUTIVELY TARGETED]
	locus_link:56916 refseq:NM_020159 chr4 +strand 95669410 in const [MODULATED]
	locus_link:84444 refseq:NM_032482 chr19 +strand 2180798 in const [CONSTITUTIVELY TARGETED]
	locus_link:23119 refseq:NM_015094 chr22 +strand 20126745 in const [CONSTITUTIVELY TARGETED]
	locus_link:55573 refseq:NM_017548 chr3 +strand 134628131 in alt 0 [ON-OFF]
	locus_link:91 refseq:NM_004302 chr12 +strand 50674239 in const [CONSTITUTIVELY TARGETED]
	locus_link:84146 refseq:NM_016620 chr1 -strand 90848436 in alt 0 [ON-OFF]
	locus_link:6529 refseq:NM_003042 chr3 +strand 11053746 in const [CONSTITUTIVELY TARGETED]
	locus_link:57596 refseq:NM_020836 chr14 -strand 98993649 in const [CONSTITUTIVELY TARGETED]
	locus_link:51701 refseq:NM_016231 chr17 +strand 26668343 in alt 1 [MODULATED]
	locus_link:1982 refseq:NM_001418 chr11 -strand 10783190 in const [CONSTITUTIVELY TARGETED]
	locus_link:10336 refseq:NM_006315 chr4 +strand 751477 in alt 0 [MODULATED]
	locus_link:57722 refseq:NM_020962 chr15 -strand 63391317 in const [CONSTITUTIVELY TARGETED]
	locus_link:22862 refseq:NM_014923 chr13 +strand 47579998 in alt 0 [ON-OFF]
	locus_link:85407 refseq:NM_033119 chr16 +strand 50446153 in alt 0 [ON-OFF]
	locus_link:84640 refseq:NM_032557 chr4 +strand 144719424 in const [MODULATED]
	locus_link:84440 refseq:NM_032932 chr17 +strand 30004652 in const [CONSTITUTIVELY TARGETED]
	locus_link:8491 refseq:NM_003618 chr2 -strand 39451235 in const [CONSTITUTIVELY TARGETED]
	locus_link:1875 refseq:NM_001951 chr8 +strand 86200784 in const [CONSTITUTIVELY TARGETED]
	locus_link:4084 refseq:NM_002357 chr2 +strand 70140753 in alt 0 [ON-OFF]
	locus_link:64506 refseq:NM_030594 chr15 -strand 80937870 in const [CONSTITUTIVELY TARGETED]
	locus_link:8411 refseq:NM_003566 chr12 -strand 91669643 in alt 1 [ON-OFF]
	locus_link:8660 refseq:NM_003749 chr13 -strand 108106196 in const [MODULATED]
	locus_link:687 refseq:NM_001206 chr9 -strand 68457839 in const [CONSTITUTIVELY TARGETED]
	locus_link:79158 refseq:NM_024312 chr12 -strand 100643384 in const [CONSTITUTIVELY TARGETED]
	locus_link:255631 refseq:NM_152890 chr1 -strand 85618334 in const [CONSTITUTIVELY TARGETED]
	locus_link:79768 refseq:NM_024713 chr15 -strand 32149510 in alt 2 [MODULATED]
	locus_link:7799 refseq:NM_015866 chr1 +strand 13476688 in const [CONSTITUTIVELY TARGETED]
	locus_link:154091 refseq:NM_145176 chr6 -strand 134291927 in alt 0 [ON-OFF]
	locus_link:11334 refseq:NM_007275 chr3 -strand 50322075 in alt 0 [ON-OFF]
	locus_link:22902 refseq:NM_014961 chr4 +strand 72124013 in const [CONSTITUTIVELY TARGETED]
	locus_link:123879 refseq:NM_173475 chr16 -strand 20836938 in const [CONSTITUTIVELY TARGETED]
	locus_link:23144 refseq:NM_015117 chr8 -strand 144625335 in const [CONSTITUTIVELY TARGETED]
	locus_link:139324 refseq:NM_144657 chrX -strand 82344847 in alt 0 [ON-OFF]
	locus_link:2146 refseq:NM_152998 chr7 -strand 147896469 in const [CONSTITUTIVELY TARGETED]
	locus_link:220594 refseq:NM_145809 chr17 -strand 18616750 in const [CONSTITUTIVELY TARGETED]
	locus_link:55366 refseq:NM_018490 chr11 -strand 27352251 in const [CONSTITUTIVELY TARGETED]
	locus_link:64089 refseq:NM_022133 chr8 -strand 82762932 in alt 1 [MODULATED]
	locus_link:26018 refseq:NM_015541 chr3 -strand 66363746 in const [MODULATED]
	locus_link:55119 refseq:NM_018061 chr1 +strand 108589915 in alt 0 [MODULATED]
	locus_link:51026 refseq:NM_016072 chr12 +strand 21561546 in alt 1 [ON-OFF]
	locus_link:7046 refseq:NM_004612 chr9 +strand 97291501 in const [CONSTITUTIVELY TARGETED]
	locus_link:121227 refseq:NM_153377 chr12 -strand 57552585 in const [CONSTITUTIVELY TARGETED]
	locus_link:22884 refseq:NM_014023 chr10 +strand 1130193 in alt 0 [MODULATED]
	locus_link:5597 refseq:NM_002748 chr15 +strand 50073741 in const [MODULATED]
	locus_link:219771 refseq:NM_145012 chr10 +strand 35864388 in alt 2 [ON-OFF]
	locus_link:1290 refseq:NM_000393 chr2 -strand 190100285 in alt 0 [ON-OFF]
	locus_link:114781 refseq:NM_152733 chr6 -strand 38189348 in const [CONSTITUTIVELY TARGETED]
	locus_link:1859 refseq:NM_001396 chr21 +strand 37807136 in const [MODULATED]
	locus_link:54619 refseq:NM_019084 chr10 +strand 97484558 in alt 1 [MODULATED]
	locus_link:254251 refseq:NM_153686 chr4 -strand 17597829 in alt 0 [MODULATED]
	locus_link:57132 refseq:NM_002071 chr18 +strand 11871273 in const [CONSTITUTIVELY TARGETED]
	locus_link:84669 refseq:NM_032582 chr17 -strand 58730611 in alt 0 [MODULATED]
	locus_link:9689 refseq:NM_014670 chr2 +strand 201889529 in alt 0 [ON-OFF]
	locus_link:9689 refseq:NM_014670 chr2 +strand 201889696 in alt 0 [ON-OFF]
	locus_link:5090 refseq:NM_006195 chr9 +strand 124105161 in alt 1 [MODULATED]
	locus_link:5277 refseq:NM_002641 chrX -strand 14700935 in const [CONSTITUTIVELY TARGETED]
	locus_link:222546 refseq:NM_173560 chr6 +strand 117298688 in const [CONSTITUTIVELY TARGETED]
	locus_link:50999 refseq:NM_016040 chr1 -strand 93090048 in alt 1 [ON-OFF]
	locus_link:10057 refseq:NM_005688 chr3 -strand 184958858 in const [CONSTITUTIVELY TARGETED]
	locus_link:9706 refseq:NM_014683 chr17 -strand 19840214 in alt 1 [MODULATED]
	locus_link:1281 refseq:NM_000090 chr2 +strand 190079452 in alt 1 [ON-OFF]
	locus_link:6785 refseq:NM_022726 chr6 -strand 80621000 in const [CONSTITUTIVELY TARGETED]
RNA hsa-miR-491=MIMAT0002807:
	locus_link:81929 refseq:NM_031216 chr18 +strand 12976884 in alt 1 [MODULATED]
RNA hsa-miR-107=MIMAT0000104:
	locus_link:79572 refseq:NM_024524 chr3 -strand 195443596 in alt 0 [ON-OFF]
	locus_link:5324 refseq:NM_002655 chr8 -strand 57124323 in alt 0 [MODULATED]
	locus_link:9110 refseq:NM_004687 chr17 -strand 57042559 in alt 0 [MODULATED]
	locus_link:7552 refseq:NM_021998 chrX +strand 83299804 in const [CONSTITUTIVELY TARGETED]
	locus_link:29035 refseq:NM_014117 chr16 +strand 9178094 in const [MODULATED]
	locus_link:64225 refseq:NM_022374 chr2 -strand 38498044 in const [MODULATED]
	locus_link:9493 refseq:NM_138555 chr15 +strand 67456395 in const [CONSTITUTIVELY TARGETED]
	locus_link:55156 refseq:NM_018120 chr8 -strand 66566462 in const [CONSTITUTIVELY TARGETED]
	locus_link:50515 refseq:NM_018413 chr12 +strand 103654160 in const [CONSTITUTIVELY TARGETED]
	locus_link:10890 refseq:NM_016131 chr2 +strand 26333199 in alt 3 [MODULATED]
	locus_link:26523 refseq:NM_012199 chr1 +strand 35813664 in const [CONSTITUTIVELY TARGETED]
	locus_link:152006 refseq:NM_022781 chr9 -strand 36329204 in alt 0 [MODULATED]
	locus_link:256643 refseq:NM_198279 chrX -strand 19296706 in const [CONSTITUTIVELY TARGETED]
	locus_link:130507 refseq:NM_172070 chr2 +strand 171142900 in alt 1 [MODULATED]
	locus_link:51719 refseq:NM_016289 chr2 +strand 231887281 in alt 1 [ON-OFF]
	locus_link:26524 refseq:NM_014572 chr13 -strand 19346681 in alt 0 [ON-OFF]
	locus_link:84141 refseq:NM_032181 chr2 -strand 75694183 in const [CONSTITUTIVELY TARGETED]
	locus_link:192670 refseq:NM_017629 chr1 +strand 35747688 in const [CONSTITUTIVELY TARGETED]
	locus_link:5295 refseq:NM_181504 chr5 +strand 67613049 in alt 3 [MODULATED]
	locus_link:1462 refseq:NM_004385 chr5 +strand 82961295 in alt 0 [MODULATED]
	locus_link:54861 refseq:NM_017719 chr3 +strand 43350809 in const [CONSTITUTIVELY TARGETED]
	locus_link:55294 refseq:NM_033632 chr4 -strand 153820870 in const [CONSTITUTIVELY TARGETED]
	locus_link:23142 refseq:NM_015115 chr4 +strand 52695378 in const [MODULATED]
	locus_link:23264 refseq:NM_017590 chr22 +strand 39998968 in alt 0 [ON-OFF]
	locus_link:84870 refseq:NM_032784 chr6 +strand 127497754 in const [CONSTITUTIVELY TARGETED]
	locus_link:3131 refseq:NM_002126 chr17 +strand 53873629 in const [CONSTITUTIVELY TARGETED]
	locus_link:3184 refseq:NM_031369 chr4 -strand 83734452 in const [CONSTITUTIVELY TARGETED]
	locus_link:8573 refseq:NM_003688 chrX -strand 40410278 in alt 0 [MODULATED]
	locus_link:60468 refseq:NM_021813 chr6 -strand 90634108 in const [MODULATED]
	locus_link:4774 refseq:NM_005595 chr1 +strand 61291616 in alt 0 [MODULATED]
	locus_link:28514 refseq:NM_005618 chr6 -strand 170448395 in const [CONSTITUTIVELY TARGETED]
	locus_link:7091 refseq:NM_007005 chr9 +strand 77798527 in alt 1 [MODULATED]
	locus_link:55810 refseq:NM_018416 chr12 +strand 8096863 in const [CONSTITUTIVELY TARGETED]
	locus_link:83593 refseq:NM_031437 chr1 +strand 203845931 in const [CONSTITUTIVELY TARGETED]
	locus_link:5537 refseq:NM_002721 chr9 -strand 123287889 in alt 0 [MODULATED]
	locus_link:53353 refseq:NM_018557 chr2 -strand 141201290 in const [CONSTITUTIVELY TARGETED]
	locus_link:84457 refseq:NM_032439 chr10 +strand 60350205 in const [MODULATED]
	locus_link:3267 refseq:NM_004504 chr2 +strand 228622021 in const [CONSTITUTIVELY TARGETED]
	locus_link:23414 refseq:NM_012082 chr8 +strand 106773179 in const [CONSTITUTIVELY TARGETED]
	locus_link:55605 refseq:NM_017641 chr12 -strand 37973642 in const [CONSTITUTIVELY TARGETED]
RNA hsa-miR-365=MIMAT0000710:
	locus_link:85009 refseq:NM_006037 chr2 -strand 240183203 in alt 0 [MODULATED]
	locus_link:84146 refseq:NM_016620 chr1 -strand 90848690 in alt 0 [ON-OFF]
	locus_link:8867 refseq:NM_003895 chr21 -strand 32923640 in const [CONSTITUTIVELY TARGETED]
	locus_link:2202 refseq:NM_018894 chr2 -strand 56068587 in const [CONSTITUTIVELY TARGETED]
	locus_link:5980 refseq:NM_002912 chr6 -strand 111666141 in const [MODULATED]
	locus_link:90 refseq:NM_001105 chr2 -strand 158796283 in const [CONSTITUTIVELY TARGETED]
	locus_link:26057 refseq:NM_032217 chr4 -strand 74407611 in alt 1 [MODULATED]
	locus_link:23678 refseq:NM_170709 chr8 +strand 67821942 in const [MODULATED]
	locus_link:7027 refseq:NM_007111 chr13 +strand 112243776 in alt 2 [ON-OFF]
	locus_link:23032 refseq:NM_015017 chr1 -strand 77585456 in const [CONSTITUTIVELY TARGETED]
	locus_link:80314 refseq:NM_025209 chr10 -strand 32560705 in const [CONSTITUTIVELY TARGETED]
	locus_link:57561 refseq:NM_020801 chr5 -strand 90749205 in alt 0 [MODULATED]
	locus_link:54556 refseq:NM_198267 chr7 +strand 120169699 in const [CONSTITUTIVELY TARGETED]
	locus_link:64778 refseq:NM_022763 chr3 +strand 173436904 in alt 0 [MODULATED]
	locus_link:84196 refseq:NM_032236 chr1 -strand 21475320 in const [CONSTITUTIVELY TARGETED]
	locus_link:133 refseq:NM_001124 chr11 +strand 10293029 in alt 0 [MODULATED]
	locus_link:54861 refseq:NM_017719 chr3 +strand 43352453 in const [CONSTITUTIVELY TARGETED]
	locus_link:84259 refseq:NM_032299 chr11 -strand 102470635 in const [CONSTITUTIVELY TARGETED]
	locus_link:4638 refseq:NM_005965 chr3 -strand 124653673 in const [CONSTITUTIVELY TARGETED]
	locus_link:7342 refseq:NM_014517 chr3 -strand 33403228 in const [MODULATED]
	locus_link:22884 refseq:NM_014023 chr10 +strand 1129587 in const [MODULATED]
	locus_link:64919 refseq:NM_022898 chr14 -strand 97628264 in const [CONSTITUTIVELY TARGETED]
	locus_link:29123 refseq:NM_013275 chr16 -strand 89077826 in const [CONSTITUTIVELY TARGETED]
	locus_link:93487 refseq:NM_144578 chr14 +strand 53521482 in alt 0 [ON-OFF]
	locus_link:6446 refseq:NM_005627 chr6 -strand 134471205 in const [CONSTITUTIVELY TARGETED]
	locus_link:23338 refseq:NM_015288 chr5 +strand 133991581 in alt 0 [MODULATED]
	locus_link:55904 refseq:NM_018682 chr7 +strand 104315020 in alt 0 [MODULATED]
	locus_link:5332 refseq:NM_000933 chr20 +strand 9455687 in alt 0 [MODULATED]
	locus_link:639 refseq:NM_001198 chr6 +strand 106602230 in const [CONSTITUTIVELY TARGETED]
RNA hsa-miR-516-3p=MIMAT0002860:
	locus_link:114798 refseq:NM_052910 chr13 -strand 82250457 in const [CONSTITUTIVELY TARGETED]
	locus_link:153222 refseq:NM_153607 chr5 +strand 172542029 in alt 0 [ON-OFF]
	locus_link:114757 refseq:NM_134268 chr17 -strand 75121689 in const [CONSTITUTIVELY TARGETED]
	locus_link:54715 refseq:NM_018723 chr16 +strand 7760585 in const [MODULATED]
	locus_link:84278 refseq:NM_032318 chr9 -strand 95088276 in const [CONSTITUTIVELY TARGETED]
	locus_link:9839 refseq:NM_014795 chr2 -strand 145357679 in const [CONSTITUTIVELY TARGETED]
	locus_link:79712 refseq:NM_024659 chr2 -strand 144915282 in const [MODULATED]
	locus_link:22865 refseq:NM_014926 chr3 -strand 166225587 in alt 0 [ON-OFF]
RNA hsa-miR-518c*=MIMAT0002847:
	locus_link:6874 refseq:NM_003185 chr20 -strand 61235654 in alt 0 [MODULATED]
	locus_link:9948 refseq:NM_005112 chr4 -strand 9827596 in const [CONSTITUTIVELY TARGETED]
	locus_link:51317 refseq:NM_016621 chr11 -strand 45919707 in const [MODULATED]
	locus_link:4929 refseq:NM_006186 chr2 -strand 157383777 in alt 0 [ON-OFF]
	locus_link:54502 refseq:NM_019027 chr4 -strand 40343112 in const [MODULATED]
	locus_link:79712 refseq:NM_024659 chr2 -strand 144915332 in const [MODULATED]
	locus_link:2869 refseq:NM_005308 chr10 +strand 120879667 in alt 0 [ON-OFF]
	locus_link:54407 refseq:NM_018976 chr12 -strand 45040901 in alt 0 [ON-OFF]
RNA hsa-miR-216=MIMAT0000273:
	locus_link:60313 refseq:NM_021639 chr1 -strand 45506583 in alt 1 [ON-OFF]
	locus_link:2554 refseq:NM_000806 chr5 +strand 161306339 in const [CONSTITUTIVELY TARGETED]
	locus_link:6935 refseq:NM_030751 chr10 +strand 31821717 in const [CONSTITUTIVELY TARGETED]
	locus_link:4810 refseq:NM_198270 chrX +strand 17113187 in const [CONSTITUTIVELY TARGETED]
	locus_link:256536 refseq:NM_174937 chr10 -strand 132365121 in const [CONSTITUTIVELY TARGETED]
	locus_link:64919 refseq:NM_022898 chr14 -strand 97629044 in const [CONSTITUTIVELY TARGETED]
	locus_link:167826 refseq:NM_175747 chr6 -strand 137793937 in const [CONSTITUTIVELY TARGETED]
RNA hsa-miR-34b=MIMAT0000685:
	locus_link:79618 refseq:NM_024567 chr8 +strand 28931272 in const [CONSTITUTIVELY TARGETED]
	locus_link:51742 refseq:NM_031371 chr1 -strand 232372713 in const [MODULATED]
	locus_link:9705 refseq:NM_014682 chr8 -strand 53074289 in const [CONSTITUTIVELY TARGETED]
	locus_link:115426 refseq:NM_152896 chr9 +strand 6496535 in const [CONSTITUTIVELY TARGETED]
	locus_link:23002 refseq:NM_014992 chr14 +strand 57825689 in const [CONSTITUTIVELY TARGETED]
	locus_link:4609 refseq:NM_002467 chr8 +strand 128709932 in const [CONSTITUTIVELY TARGETED]
	locus_link:2180 refseq:NM_001995 chr4 -strand 186373999 in alt 0 [ON-OFF]
	locus_link:8936 refseq:NM_003931 chr6 -strand 110466879 in alt 0 [ON-OFF]
	locus_link:10788 refseq:NM_006633 chr5 +strand 76087811 in const [CONSTITUTIVELY TARGETED]
	locus_link:64225 refseq:NM_022374 chr2 -strand 38497200 in alt 1 [MODULATED]
	locus_link:6659 refseq:NM_003107 chr6 +strand 21706746 in const [CONSTITUTIVELY TARGETED]
	locus_link:56180 refseq:NM_019556 chrX -strand 132728740 in const [CONSTITUTIVELY TARGETED]
	locus_link:27347 refseq:NM_013233 chr2 -strand 169014100 in alt 0 [ON-OFF]
	locus_link:1501 refseq:NM_001332 chr5 -strand 11025486 in alt 0 [MODULATED]
	locus_link:286046 refseq:NM_173683 chr8 -strand 10792410 in const [MODULATED]
	locus_link:5501 refseq:NM_002710 chr12 -strand 109570817 in const [MODULATED]
	locus_link:57561 refseq:NM_020801 chr5 -strand 90750473 in const [MODULATED]
	locus_link:4659 refseq:NM_002480 chr12 -strand 78670619 in alt 0 [MODULATED]
	locus_link:6857 refseq:NM_005639 chr12 +strand 78348005 in alt 0 [MODULATED]
	locus_link:4300 refseq:NM_004529 chr9 -strand 20336057 in alt 0 [MODULATED]
	locus_link:4929 refseq:NM_006186 chr2 -strand 157383604 in alt 0 [ON-OFF]
	locus_link:5156 refseq:NM_006206 chr4 +strand 55079682 in const [CONSTITUTIVELY TARGETED]
	locus_link:5962 refseq:NM_002906 chr11 -strand 109639111 in const [CONSTITUTIVELY TARGETED]
	locus_link:1385 refseq:NM_004379 chr2 +strand 208664440 in alt 0 [ON-OFF]
	locus_link:89795 refseq:NM_014903 chr12 +strand 77107585 in const [MODULATED]
	locus_link:92140 refseq:NM_178812 chr8 +strand 98694458 in alt 0 [MODULATED]
	locus_link:25924 refseq:NM_015460 chr3 +strand 40260279 in const [CONSTITUTIVELY TARGETED]
	locus_link:51571 refseq:NM_016623 chr8 -strand 130810623 in const [CONSTITUTIVELY TARGETED]
	locus_link:1303 refseq:NM_004370 chr6 -strand 75789701 in alt 0 [MODULATED]
	locus_link:57472 refseq:NM_015455 chr5 +strand 180111829 in const [MODULATED]
	locus_link:2113 refseq:NM_005238 chr11 -strand 127866713 in alt 2 [MODULATED]
	locus_link:5931 refseq:NM_002893 chrX -strand 16223958 in const [CONSTITUTIVELY TARGETED]
	locus_link:55342 refseq:NM_018387 chr9 -strand 121263532 in alt 0 [MODULATED]
	locus_link:54915 refseq:NM_017798 chr20 -strand 62553208 in alt 0 [ON-OFF]
	locus_link:3358 refseq:NM_000868 chrX +strand 112908725 in const [CONSTITUTIVELY TARGETED]
	locus_link:10914 refseq:NM_032632 chr14 +strand 95021664 in const [MODULATED]
	locus_link:28514 refseq:NM_005618 chr6 -strand 170448270 in const [CONSTITUTIVELY TARGETED]
	locus_link:55103 refseq:NM_152663 chr1 +strand 176125121 in const [MODULATED]
	locus_link:5793 refseq:NM_002841 chr3 +strand 62236562 in const [CONSTITUTIVELY TARGETED]
	locus_link:10236 refseq:NM_005826 chr1 -strand 23105670 in alt 0 [MODULATED]
	locus_link:57532 refseq:NM_020772 chr17 -strand 27737108 in const [MODULATED]
	locus_link:1994 refseq:NM_001419 chr19 -strand 7933270 in alt 0 [ON-OFF]
	locus_link:4851 refseq:NM_017617 chr9 -strand 134747632 in const [CONSTITUTIVELY TARGETED]
RNA hsa-miR-374=MIMAT0000727:
	locus_link:5324 refseq:NM_002655 chr8 -strand 57125065 in alt 0 [MODULATED]
	locus_link:262 refseq:NM_001634 chr6 +strand 111260553 in alt 0 [ON-OFF]
	locus_link:22976 refseq:NM_007349 chr7 -strand 154127385 in const [CONSTITUTIVELY TARGETED]
	locus_link:9241 refseq:NM_005450 chr17 +strand 55147172 in const [CONSTITUTIVELY TARGETED]
	locus_link:6733 refseq:NM_182691 chr7 -strand 104318350 in const [MODULATED]
	locus_link:10891 refseq:NM_013261 chr4 -strand 23546432 in const [MODULATED]
	locus_link:148697 refseq:NM_153014 chr1 -strand 205279543 in const [CONSTITUTIVELY TARGETED]
	locus_link:6670 refseq:NM_003111 chr2 -strand 174975847 in const [CONSTITUTIVELY TARGETED]
	locus_link:1982 refseq:NM_001418 chr11 -strand 10783004 in const [CONSTITUTIVELY TARGETED]
	locus_link:10336 refseq:NM_006315 chr4 +strand 753671 in alt 2 [MODULATED]
	locus_link:283078 refseq:NM_173576 chr10 -strand 27966345 in const [CONSTITUTIVELY TARGETED]
	locus_link:9512 refseq:NM_004279 chr7 +strand 102513517 in alt 0 [ON-OFF]
	locus_link:2292 refseq:NM_005249 chr14 +strand 27228313 in const [CONSTITUTIVELY TARGETED]
	locus_link:6659 refseq:NM_003107 chr6 +strand 21706513 in const [CONSTITUTIVELY TARGETED]
	locus_link:10890 refseq:NM_016131 chr2 +strand 26332691 in alt 0 [MODULATED]
	locus_link:10743 refseq:NM_030665 chr17 +strand 17915090 in const [CONSTITUTIVELY TARGETED]
	locus_link:102 refseq:NM_001110 chr15 -strand 56605268 in alt 0 [ON-OFF]
	locus_link:6857 refseq:NM_005639 chr12 +strand 78345794 in const [MODULATED]
	locus_link:5142 refseq:NM_002600 chr1 +strand 66210106 in alt 0 [MODULATED]
	locus_link:9969 refseq:NM_005121 chr17 -strand 60498025 in const [CONSTITUTIVELY TARGETED]
	locus_link:2625 refseq:NM_002051 chr10 +strand 8120727 in const [CONSTITUTIVELY TARGETED]
	locus_link:1051 refseq:NM_005194 chr20 +strand 49494515 in const [MODULATED]
	locus_link:27327 refseq:NM_014494 chr16 +strand 24801854 in const [CONSTITUTIVELY TARGETED]
	locus_link:57614 refseq:NM_020854 chr18 +strand 58122066 in alt 0 [MODULATED]
	locus_link:64940 refseq:NM_022906 chr7 +strand 66197275 in const [CONSTITUTIVELY TARGETED]
	locus_link:5992 refseq:NM_032491 chr12 +strand 105658826 in alt 0 [MODULATED]
	locus_link:8650 refseq:NM_003744 chr14 -strand 71732758 in const [MODULATED]
	locus_link:23345 refseq:NM_033071 chr6 -strand 152473830 in alt 0 [MODULATED]
	locus_link:25831 refseq:NM_015382 chr14 -strand 29559450 in const [CONSTITUTIVELY TARGETED]
	locus_link:5597 refseq:NM_002748 chr15 +strand 50074192 in alt 0 [MODULATED]
	locus_link:23174 refseq:NM_015144 chr16 -strand 87221425 in alt 2 [MODULATED]
	locus_link:9839 refseq:NM_014795 chr2 -strand 145356752 in const [CONSTITUTIVELY TARGETED]
	locus_link:22878 refseq:NM_014939 chr18 -strand 27661942 in const [CONSTITUTIVELY TARGETED]
	locus_link:4211 refseq:NM_002398 chr2 +strand 66773423 in const [MODULATED]
	locus_link:87 refseq:NM_001102 chr14 -strand 67331390 in alt 0 [ON-OFF]
	locus_link:57162 refseq:NM_020651 chr2 -strand 64294752 in const [CONSTITUTIVELY TARGETED]
	locus_link:23266 refseq:NM_012302 chr1 +strand 81879799 in const [MODULATED]
	locus_link:29072 refseq:NM_014159 chr3 -strand 47018815 in const [MODULATED]
	locus_link:7091 refseq:NM_007005 chr9 +strand 77797447 in alt 0 [MODULATED]
	locus_link:10260 refseq:NM_005848 chr15 -strand 63669583 in alt 1 [ON-OFF]
	locus_link:1848 refseq:NM_022652 chr12 -strand 88244357 in const [CONSTITUTIVELY TARGETED]
	locus_link:10477 refseq:NM_006357 chr2 +strand 182130450 in const [MODULATED]
	locus_link:3625 refseq:NM_002193 chr2 +strand 121204152 in const [CONSTITUTIVELY TARGETED]
	locus_link:53353 refseq:NM_018557 chr2 -strand 141201452 in const [CONSTITUTIVELY TARGETED]
	locus_link:56603 refseq:NM_019885 chr2 -strand 72331245 in const [CONSTITUTIVELY TARGETED]
	locus_link:23054 refseq:NM_014071 chr20 -strand 34018389 in const [CONSTITUTIVELY TARGETED]
	locus_link:10253 refseq:NM_005842 chr13 -strand 78708463 in const [CONSTITUTIVELY TARGETED]
RNA hsa-miR-223=MIMAT0000280:
	locus_link:7184 refseq:NM_003299 chr12 +strand 102844112 in const [CONSTITUTIVELY TARGETED]
	locus_link:92 refseq:NM_001616 chr2 +strand 148895925 in const [MODULATED]
	locus_link:23047 refseq:NM_015032 chr13 +strand 31147516 in const [MODULATED]
	locus_link:6670 refseq:NM_003111 chr2 -strand 174976771 in const [CONSTITUTIVELY TARGETED]
	locus_link:5128 refseq:NM_002595 chr12 -strand 95174901 in const [CONSTITUTIVELY TARGETED]
	locus_link:26057 refseq:NM_032217 chr4 -strand 74408056 in const [MODULATED]
	locus_link:27347 refseq:NM_013233 chr2 -strand 169014018 in alt 0 [ON-OFF]
	locus_link:3925 refseq:NM_005563 chr1 -strand 25832180 in const [CONSTITUTIVELY TARGETED]
	locus_link:4005 refseq:NM_005574 chr11 -strand 33844963 in const [CONSTITUTIVELY TARGETED]
	locus_link:58155 refseq:NM_021190 chr1 +strand 96751780 in const [MODULATED]
	locus_link:4131 refseq:NM_005909 chr5 +strand 71585422 in const [CONSTITUTIVELY TARGETED]
	locus_link:481 refseq:NM_001677 chr1 +strand 166288440 in const [MODULATED]
	locus_link:51232 refseq:NM_016441 chr2 +strand 36750573 in alt 0 [ON-OFF]
	locus_link:6328 refseq:NM_006922 chr2 -strand 166149106 in const [CONSTITUTIVELY TARGETED]
	locus_link:5921 refseq:NM_022650 chr5 +strand 86771151 in alt 0 [MODULATED]
	locus_link:23174 refseq:NM_015144 chr16 -strand 87223561 in alt 1 [MODULATED]
	locus_link:4774 refseq:NM_005595 chr1 +strand 61291721 in alt 0 [MODULATED]
	locus_link:6198 refseq:NM_003161 chr17 +strand 58498856 in const [CONSTITUTIVELY TARGETED]
	locus_link:51762 refseq:NM_016530 chr15 +strand 61273731 in alt 0 [MODULATED]
	locus_link:55103 refseq:NM_152663 chr1 +strand 176125103 in const [MODULATED]
	locus_link:6664 refseq:NM_003108 chr2 +strand 5856675 in const [MODULATED]
RNA hsa-miR-490=MIMAT0002806:
	locus_link:8091 refseq:NM_003483 chr12 +strand 64643556 in const [MODULATED]
	locus_link:79712 refseq:NM_024659 chr2 -strand 144914915 in alt 0 [MODULATED]
	locus_link:10914 refseq:NM_032632 chr14 +strand 95021590 in const [MODULATED]
RNA hsa-miR-331=MIMAT0000760:
	locus_link:85445 refseq:NM_033401 chr16 +strand 76372156 in const [CONSTITUTIVELY TARGETED]
	locus_link:153222 refseq:NM_153607 chr5 +strand 172544519 in alt 0 [ON-OFF]
	locus_link:4610 refseq:NM_005376 chr1 -strand 39779668 in const [CONSTITUTIVELY TARGETED]
	locus_link:1605 refseq:NM_004393 chr3 +strand 49530391 in alt 0 [MODULATED]
	locus_link:26960 refseq:NM_015678 chr13 +strand 34044307 in const [CONSTITUTIVELY TARGETED]
	locus_link:51232 refseq:NM_016441 chr2 +strand 36751213 in alt 0 [ON-OFF]
	locus_link:4211 refseq:NM_002398 chr2 +strand 66772927 in const [MODULATED]
RNA hsa-miR-105=MIMAT0000102:
	locus_link:11345 refseq:NM_007285 chr16 +strand 75390925 in const [CONSTITUTIVELY TARGETED]
	locus_link:92 refseq:NM_001616 chr2 +strand 148896047 in const [MODULATED]
	locus_link:4208 refseq:NM_002397 chr5 -strand 88098361 in alt 2 [ON-OFF]
	locus_link:6670 refseq:NM_003111 chr2 -strand 174976465 in const [CONSTITUTIVELY TARGETED]
	locus_link:1982 refseq:NM_001418 chr11 -strand 10783614 in const [CONSTITUTIVELY TARGETED]
	locus_link:3190 refseq:NM_031262 chr9 -strand 82041289 in const [CONSTITUTIVELY TARGETED]
	locus_link:57561 refseq:NM_020801 chr5 -strand 90749203 in alt 0 [MODULATED]
	locus_link:5862 refseq:NM_002865 chr8 +strand 61583809 in alt 1 [MODULATED]
	locus_link:121551 refseq:NM_152322 chr12 +strand 106554804 in const [CONSTITUTIVELY TARGETED]
	locus_link:3840 refseq:NM_002268 chr3 -strand 161539898 in alt 0 [MODULATED]
	locus_link:26960 refseq:NM_015678 chr13 +strand 34043852 in const [CONSTITUTIVELY TARGETED]
	locus_link:7799 refseq:NM_015866 chr1 +strand 13476813 in const [CONSTITUTIVELY TARGETED]
	locus_link:23196 refseq:NM_014612 chr9 +strand 91668464 in alt 0 [MODULATED]
	locus_link:9958 refseq:NM_006313 chr12 +strand 61085917 in alt 0 [MODULATED]
	locus_link:3021 refseq:NM_005324 chr17 -strand 74371700 in alt 0 [MODULATED]
	locus_link:3358 refseq:NM_000868 chrX +strand 112906575 in const [CONSTITUTIVELY TARGETED]
	locus_link:50809 refseq:NM_016287 chr1 -strand 20540700 in const [CONSTITUTIVELY TARGETED]
	locus_link:9375 refseq:NM_004800 chr13 +strand 97913272 in alt 0 [ON-OFF]
	locus_link:11278 refseq:NM_007249 chr13 -strand 72058287 in alt 2 [MODULATED]
	locus_link:56889 refseq:NM_020123 chr10 -strand 97946275 in const [MODULATED]
	locus_link:51663 refseq:NM_016107 chr5 -strand 32400774 in const [CONSTITUTIVELY TARGETED]
	locus_link:5793 refseq:NM_002841 chr3 +strand 62236491 in const [CONSTITUTIVELY TARGETED]
	locus_link:1996 refseq:NM_021952 chr1 +strand 50039100 in const [CONSTITUTIVELY TARGETED]
	locus_link:56995 refseq:NM_020245 chr6 +strand 158841625 in alt 1 [ON-OFF]
	locus_link:255967 refseq:NM_175854 chr13 +strand 26666340 in const [CONSTITUTIVELY TARGETED]
	locus_link:51421 refseq:NM_016201 chr3 -strand 135395991 in const [CONSTITUTIVELY TARGETED]
RNA hsa-miR-500=MIMAT0002871:
	locus_link:115286 refseq:NM_173471 chr3 +strand 66361808 in alt 0 [ON-OFF]
	locus_link:2292 refseq:NM_005249 chr14 +strand 27228165 in const [CONSTITUTIVELY TARGETED]
	locus_link:1993 refseq:NM_004432 chr9 -strand 23680492 in const [CONSTITUTIVELY TARGETED]
	locus_link:51552 refseq:NM_016322 chr9 -strand 119317768 in alt 1 [ON-OFF]
	locus_link:64778 refseq:NM_022763 chr3 +strand 173437653 in alt 2 [MODULATED]
	locus_link:26960 refseq:NM_015678 chr13 +strand 34043691 in const [CONSTITUTIVELY TARGETED]
	locus_link:84284 refseq:NM_032324 chr1 +strand 230198661 in alt 0 [ON-OFF]
	locus_link:55294 refseq:NM_033632 chr4 -strand 153821373 in const [CONSTITUTIVELY TARGETED]
	locus_link:1654 refseq:NM_024005 chrX +strand 40239379 in alt 0 [MODULATED]
	locus_link:23011 refseq:NM_014999 chr12 +strand 70466635 in alt 0 [MODULATED]
	locus_link:8653 refseq:NM_004660 chrY +strand 14040114 in alt 1 [MODULATED]
	locus_link:2823 refseq:NM_005277 chr4 -strand 177251800 in const [MODULATED]
	locus_link:132660 refseq:NM_194282 chr4 -strand 84305603 in const [CONSTITUTIVELY TARGETED]
RNA hsa-miR-510=MIMAT0002882:
	locus_link:5238 refseq:NM_015599 chr6 -strand 83873340 in alt 0 [ON-OFF]
RNA hsa-miR-323=MIMAT0000755:
	locus_link:7750 refseq:NM_197968 chr13 +strand 18458769 in alt 0 [MODULATED]
	locus_link:1182 refseq:NM_001829 chr4 +strand 171337925 in alt 0 [MODULATED]
	locus_link:10048 refseq:NM_005493 chr6 -strand 13730069 in const [CONSTITUTIVELY TARGETED]
	locus_link:84079 refseq:NM_032139 chr19 -strand 37779809 in const [CONSTITUTIVELY TARGETED]
	locus_link:595 refseq:NM_053056 chr11 +strand 69241151 in alt 0 [ON-OFF]
	locus_link:5980 refseq:NM_002912 chr6 -strand 111666320 in const [MODULATED]
	locus_link:22919 refseq:NM_012325 chr20 +strand 32152572 in const [MODULATED]
	locus_link:6387 refseq:NM_199168 chr10 -strand 44149783 in alt 0 [ON-OFF]
	locus_link:80031 refseq:NM_153616 chr15 +strand 45781570 in const [CONSTITUTIVELY TARGETED]
	locus_link:80315 refseq:NM_030627 chr5 +strand 173368199 in alt 2 [ON-OFF]
	locus_link:8454 refseq:NM_003592 chr7 +strand 147889830 in const [CONSTITUTIVELY TARGETED]
	locus_link:138199 refseq:NM_152420 chr9 -strand 73053110 in alt 0 [MODULATED]
	locus_link:27327 refseq:NM_014494 chr16 +strand 24801859 in const [CONSTITUTIVELY TARGETED]
	locus_link:63893 refseq:NM_022066 chr17 -strand 74983140 in const [CONSTITUTIVELY TARGETED]
	locus_link:1654 refseq:NM_024005 chrX +strand 40238491 in alt 0 [MODULATED]
	locus_link:9839 refseq:NM_014795 chr2 -strand 145357353 in const [CONSTITUTIVELY TARGETED]
	locus_link:6304 refseq:NM_002971 chr3 -strand 18364680 in alt 1 [MODULATED]
	locus_link:79614 refseq:NM_024563 chr5 +strand 32837089 in const [CONSTITUTIVELY TARGETED]
	locus_link:64207 refseq:NM_024496 chr14 -strand 75480972 in const [CONSTITUTIVELY TARGETED]
	locus_link:11235 refseq:NM_007217 chr3 -strand 168722751 in const [CONSTITUTIVELY TARGETED]
	locus_link:9653 refseq:NM_012262 chr1 +strand 86993886 in alt 0 [ON-OFF]
	locus_link:7050 refseq:NM_173207 chr18 +strand 3448174 in const [CONSTITUTIVELY TARGETED]
	locus_link:84631 refseq:NM_032539 chrX +strand 143574774 in const [CONSTITUTIVELY TARGETED]
	locus_link:6426 refseq:NM_006924 chr17 -strand 56555934 in alt 2 [MODULATED]
	locus_link:7341 refseq:NM_003352 chr2 -strand 203274452 in const [CONSTITUTIVELY TARGETED]
	locus_link:7545 refseq:NM_003412 chr3 +strand 148452886 in const [CONSTITUTIVELY TARGETED]
RNA hsa-miR-492=MIMAT0002812:
	locus_link:130507 refseq:NM_172070 chr2 +strand 171142976 in alt 1 [MODULATED]
	locus_link:9510 refseq:NM_006988 chr21 -strand 27130792 in alt 0 [ON-OFF]
	locus_link:1859 refseq:NM_001396 chr21 +strand 37806881 in const [MODULATED]
RNA hsa-miR-448=MIMAT0001532:
	locus_link:5217 refseq:NM_002628 chr3 -strand 151003672 in const [CONSTITUTIVELY TARGETED]
	locus_link:10487 refseq:NM_006367 chr1 +strand 39951486 in alt 0 [ON-OFF]
	locus_link:3839 refseq:NM_002267 chr13 -strand 48073744 in const [MODULATED]
	locus_link:7118 refseq:NM_182794 chr9 +strand 126481062 in const [CONSTITUTIVELY TARGETED]
	locus_link:1998 refseq:NM_006874 chr4 -strand 140557365 in const [MODULATED]
	locus_link:10243 refseq:NM_020806 chr14 +strand 65637756 in const [MODULATED]
	locus_link:4208 refseq:NM_002397 chr5 -strand 88100012 in alt 2 [ON-OFF]
	locus_link:6670 refseq:NM_003111 chr2 -strand 174976291 in const [CONSTITUTIVELY TARGETED]
	locus_link:23469 refseq:NM_015153 chr6 +strand 64420707 in const [MODULATED]
	locus_link:30011 refseq:NM_031892 chrX -strand 18915450 in alt 0 [MODULATED]
	locus_link:30011 refseq:NM_031892 chrX -strand 18914996 in alt 0 [MODULATED]
	locus_link:64062 refseq:NM_022118 chr13 -strand 77692526 in alt 0 [MODULATED]
	locus_link:102 refseq:NM_001110 chr15 -strand 56605349 in alt 0 [ON-OFF]
	locus_link:22839 refseq:NM_183006 chr20 +strand 35841774 in alt 0 [ON-OFF]
	locus_link:9655 refseq:NM_014011 chr2 +strand 46964256 in alt 1 [MODULATED]
	locus_link:25820 refseq:NM_005744 chr15 +strand 70592083 in alt 0 [MODULATED]
	locus_link:54556 refseq:NM_198267 chr7 +strand 120169656 in const [CONSTITUTIVELY TARGETED]
	locus_link:118 refseq:NM_014189 chr4 +strand 2963046 in const [CONSTITUTIVELY TARGETED]
	locus_link:8660 refseq:NM_003749 chr13 -strand 108104607 in alt 1 [MODULATED]
	locus_link:8660 refseq:NM_003749 chr13 -strand 108104219 in alt 1 [MODULATED]
	locus_link:253943 refseq:NM_152758 chr8 +strand 64172857 in alt 0 [MODULATED]
	locus_link:26960 refseq:NM_015678 chr13 +strand 34044859 in const [CONSTITUTIVELY TARGETED]
	locus_link:5725 refseq:NM_175847 chr19 +strand 762513 in const [CONSTITUTIVELY TARGETED]
	locus_link:688 refseq:NM_001730 chr13 +strand 71448581 in alt 0 [ON-OFF]
	locus_link:8445 refseq:NM_003583 chr12 +strand 66340285 in alt 0 [MODULATED]
	locus_link:8609 refseq:NM_003709 chr2 -strand 208147698 in const [CONSTITUTIVELY TARGETED]
	locus_link:22841 refseq:NM_014904 chr10 -strand 119429503 in alt 0 [MODULATED]
	locus_link:7879 refseq:NM_004637 chr3 +strand 129853814 in const [MODULATED]
	locus_link:6926 refseq:NM_016569 chr12 -strand 113520742 in const [CONSTITUTIVELY TARGETED]
	locus_link:5100 refseq:NM_002590 chr13 -strand 51216608 in const [CONSTITUTIVELY TARGETED]
	locus_link:2048 refseq:NM_017449 chr1 +strand 22710642 in alt 1 [ON-OFF]
	locus_link:2332 refseq:NM_002024 chrX +strand 145700058 in alt 0 [MODULATED]
	locus_link:7114 refseq:NM_021109 chrX +strand 12356746 in const [CONSTITUTIVELY TARGETED]
	locus_link:6456 refseq:NM_003026 chr9 +strand 17786804 in const [CONSTITUTIVELY TARGETED]
	locus_link:55305 refseq:NM_000719 chr12 +strand 2672019 in alt 0 [MODULATED]
	locus_link:10527 refseq:NM_006391 chr11 +strand 9432050 in alt 1 [ON-OFF]
	locus_link:51049 refseq:NM_000875 chr15 +strand 97236123 in const [CONSTITUTIVELY TARGETED]
	locus_link:132864 refseq:NM_182646 chr4 +strand 14819815 in alt 0 [MODULATED]
	locus_link:132864 refseq:NM_182646 chr4 +strand 14822344 in alt 0 [MODULATED]
	locus_link:9987 refseq:NM_031372 chr4 -strand 83804788 in const [CONSTITUTIVELY TARGETED]
	locus_link:57154 refseq:NM_020429 chr7 -strand 98236480 in alt 0 [ON-OFF]
	locus_link:4774 refseq:NM_005595 chr1 +strand 61293166 in alt 0 [MODULATED]
	locus_link:4774 refseq:NM_005595 chr1 +strand 61293531 in alt 0 [MODULATED]
	locus_link:744 refseq:NM_001584 chr11 -strand 30396106 in alt 1 [ON-OFF]
	locus_link:57162 refseq:NM_020651 chr2 -strand 64295601 in const [CONSTITUTIVELY TARGETED]
	locus_link:25852 refseq:NM_015396 chr3 +strand 139336251 in alt 1 [MODULATED]
	locus_link:55498 refseq:NM_005336 chr2 -strand 242487522 in alt 0 [ON-OFF]
	locus_link:6096 refseq:NM_006914 chr9 +strand 72757813 in const [CONSTITUTIVELY TARGETED]
	locus_link:55529 refseq:NM_018710 chr8 -strand 91964319 in const [MODULATED]
	locus_link:23774 refseq:NM_014577 chr22 -strand 48386589 in const [CONSTITUTIVELY TARGETED]
	locus_link:23011 refseq:NM_014999 chr12 +strand 70466312 in const [MODULATED]
	locus_link:51339 refseq:NM_016651 chr14 +strand 57104888 in const [CONSTITUTIVELY TARGETED]
	locus_link:11059 refseq:NM_007013 chr8 +strand 87435789 in const [MODULATED]
	locus_link:152330 refseq:NM_175607 chr3 +strand 3073167 in alt 0 [ON-OFF]
	locus_link:7716 refseq:NM_007146 chr17 -strand 56525957 in const [CONSTITUTIVELY TARGETED]
	locus_link:7716 refseq:NM_007146 chr17 -strand 56525885 in const [CONSTITUTIVELY TARGETED]
	locus_link:10242 refseq:NM_181361 chr3 +strand 179881789 in const [CONSTITUTIVELY TARGETED]
	locus_link:64343 refseq:NM_022461 chr3 -strand 28339082 in alt 2 [ON-OFF]
	locus_link:22871 refseq:NM_014932 chr3 +strand 175320361 in const [CONSTITUTIVELY TARGETED]
RNA hsa-miR-125a=MIMAT0000443:
	locus_link:79572 refseq:NM_024524 chr3 -strand 195443687 in alt 0 [ON-OFF]
	locus_link:9583 refseq:NM_004901 chr8 -strand 23312326 in const [CONSTITUTIVELY TARGETED]
	locus_link:201627 refseq:NM_152678 chr3 -strand 57570920 in const [CONSTITUTIVELY TARGETED]
	locus_link:6239 refseq:NM_002955 chr6 +strand 7196651 in const [CONSTITUTIVELY TARGETED]
	locus_link:256691 refseq:NM_153267 chr9 +strand 68298225 in const [CONSTITUTIVELY TARGETED]
	locus_link:168455 refseq:NM_175884 chr7 -strand 105860650 in const [CONSTITUTIVELY TARGETED]
	locus_link:55206 refseq:NM_018183 chr12 -strand 122217604 in const [MODULATED]
	locus_link:55334 refseq:NM_018375 chr14 +strand 67915628 in const [MODULATED]
	locus_link:51809 refseq:NM_017423 chr4 +strand 174939084 in const [CONSTITUTIVELY TARGETED]
	locus_link:23405 refseq:NM_177438 chr14 -strand 93544576 in alt 0 [ON-OFF]
	locus_link:9798 refseq:NM_014761 chr16 +strand 71738550 in const [CONSTITUTIVELY TARGETED]
	locus_link:55671 refseq:NM_032560 chr14 -strand 89914899 in const [MODULATED]
	locus_link:2526 refseq:NM_002033 chr11 +strand 93971116 in alt 0 [ON-OFF]
	locus_link:114883 refseq:NM_148904 chr1 +strand 51623499 in const [CONSTITUTIVELY TARGETED]
	locus_link:3680 refseq:NM_002207 chr3 +strand 37821387 in const [MODULATED]
	locus_link:53349 refseq:NM_178441 chr14 -strand 71427587 in const [CONSTITUTIVELY TARGETED]
	locus_link:64778 refseq:NM_022763 chr3 +strand 173437631 in alt 2 [MODULATED]
	locus_link:84141 refseq:NM_032181 chr2 -strand 75694359 in const [CONSTITUTIVELY TARGETED]
	locus_link:3977 refseq:NM_002310 chr5 -strand 38526570 in const [CONSTITUTIVELY TARGETED]
	locus_link:57695 refseq:NM_020935 chr2 -strand 219522074 in const [CONSTITUTIVELY TARGETED]
	locus_link:4012 refseq:NM_005575 chr5 +strand 96438443 in const [CONSTITUTIVELY TARGETED]
	locus_link:5048 refseq:NM_000430 chr17 +strand 2794050 in alt 2 [MODULATED]
	locus_link:4661 refseq:NM_004535 chr20 +strand 63598458 in const [CONSTITUTIVELY TARGETED]
	locus_link:7227 refseq:NM_014112 chr8 -strand 116381597 in alt 0 [MODULATED]
	locus_link:3790 refseq:NM_002252 chr2 +strand 18098360 in const [CONSTITUTIVELY TARGETED]
	locus_link:10608 refseq:NM_006454 chr4 -strand 2212665 in alt 0 [MODULATED]
	locus_link:153396 refseq:NM_153354 chr5 -strand 87575948 in alt 0 [ON-OFF]
	locus_link:29855 refseq:NM_016936 chr16 +strand 4932318 in const [CONSTITUTIVELY TARGETED]
	locus_link:55284 refseq:NM_018299 chr8 -strand 74754601 in alt 0 [MODULATED]
	locus_link:10179 refseq:NM_016090 chr11 +strand 113816370 in alt 0 [ON-OFF]
	locus_link:51621 refseq:NM_015995 chr15 +strand 29380806 in alt 0 [ON-OFF]
	locus_link:57120 refseq:NM_020399 chr6 -strand 117929859 in const [CONSTITUTIVELY TARGETED]
	locus_link:51762 refseq:NM_016530 chr15 +strand 61273708 in alt 0 [MODULATED]
	locus_link:54619 refseq:NM_019084 chr10 +strand 97483300 in const [MODULATED]
	locus_link:2239 refseq:NM_001448 chrX -strand 131140817 in alt 1 [MODULATED]
	locus_link:1404 refseq:NM_001884 chr5 -strand 83020565 in alt 0 [MODULATED]
	locus_link:8625 refseq:NM_003721 chr19 +strand 19173555 in const [CONSTITUTIVELY TARGETED]
	locus_link:79071 refseq:NM_024090 chr4 -strand 111431284 in const [MODULATED]
	locus_link:160335 refseq:NM_152588 chr12 +strand 82030912 in const [CONSTITUTIVELY TARGETED]
	locus_link:23049 refseq:NM_014006 chr16 -strand 18787266 in const [CONSTITUTIVELY TARGETED]
	locus_link:81606 refseq:NM_030915 chr2 +strand 30457346 in const [CONSTITUTIVELY TARGETED]
	locus_link:2120 refseq:NM_001987 chr12 +strand 11939520 in alt 3 [MODULATED]
	locus_link:6664 refseq:NM_003108 chr2 +strand 5863153 in alt 1 [MODULATED]
	locus_link:22849 refseq:NM_014912 chr10 -strand 93476477 in const [CONSTITUTIVELY TARGETED]
	locus_link:639 refseq:NM_001198 chr6 +strand 106601098 in const [CONSTITUTIVELY TARGETED]
RNA hsa-miR-378=MIMAT0000731:
	locus_link:374864 refseq:NM_198995 chr18 -strand 28769758 in const [MODULATED]
	locus_link:2776 refseq:NM_002072 chr9 -strand 75792886 in const [CONSTITUTIVELY TARGETED]
RNA hsa-miR-488=MIMAT0002804:
	locus_link:5217 refseq:NM_002628 chr3 -strand 151004687 in const [CONSTITUTIVELY TARGETED]
	locus_link:6781 refseq:NM_003155 chr8 -strand 23721577 in alt 2 [MODULATED]
	locus_link:7529 refseq:NM_139323 chr20 +strand 44222344 in alt 0 [ON-OFF]
	locus_link:23394 refseq:NM_015339 chr20 -strand 50192680 in alt 1 [ON-OFF]
	locus_link:57708 refseq:NM_020948 chr1 +strand 66821125 in const [MODULATED]
	locus_link:9308 refseq:NM_004233 chr6 +strand 14243696 in const [CONSTITUTIVELY TARGETED]
RNA hsa-miR-219=MIMAT0000276:
	locus_link:6862 refseq:NM_003181 chr6 -strand 166480476 in const [CONSTITUTIVELY TARGETED]
	locus_link:7337 refseq:NM_130838 chr15 -strand 23130653 in alt 3 [ON-OFF]
	locus_link:7334 refseq:NM_003348 chr12 -strand 92305546 in alt 2 [ON-OFF]
	locus_link:10891 refseq:NM_013261 chr4 -strand 23547627 in const [MODULATED]
	locus_link:6049 refseq:NM_183045 chr13 -strand 24585264 in const [CONSTITUTIVELY TARGETED]
	locus_link:219654 refseq:NM_153367 chr10 -strand 80488288 in const [CONSTITUTIVELY TARGETED]
	locus_link:84541 refseq:NM_032505 chr3 +strand 66993837 in const [CONSTITUTIVELY TARGETED]
	locus_link:9819 refseq:NM_014779 chr3 +strand 151497462 in const [CONSTITUTIVELY TARGETED]
	locus_link:2122 refseq:NM_005241 chr3 -strand 170122873 in const [CONSTITUTIVELY TARGETED]
	locus_link:65264 refseq:NM_023079 chr17 +strand 47480862 in const [CONSTITUTIVELY TARGETED]
	locus_link:2138 refseq:NM_172058 chr8 -strand 72160828 in alt 0 [MODULATED]
	locus_link:23576 refseq:NM_012137 chr1 -strand 85209644 in const [CONSTITUTIVELY TARGETED]
	locus_link:5015 refseq:NM_172337 chr14 -strand 55257933 in const [CONSTITUTIVELY TARGETED]
	locus_link:255520 refseq:NM_153702 chr4 +strand 142049303 in const [CONSTITUTIVELY TARGETED]
	locus_link:5156 refseq:NM_006206 chr4 +strand 55079474 in const [CONSTITUTIVELY TARGETED]
	locus_link:25901 refseq:NM_015439 chr6 +strand 139094921 in const [CONSTITUTIVELY TARGETED]
	locus_link:23607 refseq:NM_012120 chr6 +strand 47641384 in alt 0 [MODULATED]
	locus_link:54861 refseq:NM_017719 chr3 +strand 43351358 in const [CONSTITUTIVELY TARGETED]
	locus_link:54861 refseq:NM_017719 chr3 +strand 43353002 in const [CONSTITUTIVELY TARGETED]
	locus_link:9741 refseq:NM_014713 chr2 -strand 20217262 in alt 1 [ON-OFF]
	locus_link:51523 refseq:NM_016463 chr5 +strand 139091287 in alt 1 [MODULATED]
	locus_link:84959 refseq:NM_032873 chr11 +strand 122219513 in const [CONSTITUTIVELY TARGETED]
	locus_link:132864 refseq:NM_182646 chr4 +strand 14820678 in alt 0 [MODULATED]
	locus_link:131096 refseq:NM_144633 chr3 +strand 19551081 in const [CONSTITUTIVELY TARGETED]
	locus_link:26528 refseq:NM_018959 chr19 +strand 1385972 in const [MODULATED]
	locus_link:166968 refseq:NM_152622 chr5 -strand 56231473 in alt 2 [MODULATED]
RNA hsa-miR-519d=MIMAT0002853:
	locus_link:4863 refseq:NM_002519 chr11 -strand 107567217 in const [CONSTITUTIVELY TARGETED]
	locus_link:79618 refseq:NM_024567 chr8 +strand 28931925 in const [CONSTITUTIVELY TARGETED]
	locus_link:51474 refseq:NM_016357 chr12 -strand 48856695 in const [CONSTITUTIVELY TARGETED]
	locus_link:51742 refseq:NM_031371 chr1 -strand 232372968 in const [MODULATED]
	locus_link:51742 refseq:NM_031371 chr1 -strand 232372839 in const [MODULATED]
	locus_link:2045 refseq:NM_004440 chr6 -strand 93947963 in const [MODULATED]
	locus_link:5310 refseq:NM_000296 chr16 -strand 2079497 in const [CONSTITUTIVELY TARGETED]
	locus_link:26234 refseq:NM_012161 chr4 -strand 15358171 in const [CONSTITUTIVELY TARGETED]
	locus_link:51009 refseq:NM_016041 chr17 -strand 5578444 in const [CONSTITUTIVELY TARGETED]
	locus_link:8091 refseq:NM_003483 chr12 +strand 64644554 in const [MODULATED]
	locus_link:5324 refseq:NM_002655 chr8 -strand 57125133 in alt 0 [MODULATED]
	locus_link:8600 refseq:NM_003701 chr13 +strand 40979672 in alt 0 [ON-OFF]
	locus_link:59277 refseq:NM_021229 chr12 -strand 94554814 in const [CONSTITUTIVELY TARGETED]
	locus_link:5217 refseq:NM_002628 chr3 -strand 151004510 in const [CONSTITUTIVELY TARGETED]
	locus_link:5217 refseq:NM_002628 chr3 -strand 151003715 in const [CONSTITUTIVELY TARGETED]
	locus_link:84280 refseq:NM_032320 chr11 -strand 13374305 in const [CONSTITUTIVELY TARGETED]
	locus_link:659 refseq:NM_001204 chr2 +strand 203627419 in const [MODULATED]
	locus_link:57144 refseq:NM_177990 chr20 -strand 9514712 in const [CONSTITUTIVELY TARGETED]
	locus_link:6815 refseq:NM_145251 chr14 +strand 51228163 in const [CONSTITUTIVELY TARGETED]
	locus_link:11069 refseq:NM_007023 chr2 +strand 174119928 in const [CONSTITUTIVELY TARGETED]
	locus_link:4681 refseq:NM_182744 chr1 +strand 19454171 in alt 0 [ON-OFF]
	locus_link:79857 refseq:NM_021238 chr12 -strand 31324903 in alt 2 [MODULATED]
	locus_link:9497 refseq:NM_003615 chr3 -strand 27390738 in alt 0 [ON-OFF]
	locus_link:5934 refseq:NM_005611 chr16 +strand 53303510 in alt 0 [ON-OFF]
	locus_link:55186 refseq:NM_018155 chr3 +strand 142017620 in alt 0 [ON-OFF]
	locus_link:1655 refseq:NM_004396 chr17 -strand 63046010 in const [CONSTITUTIVELY TARGETED]
	locus_link:58508 refseq:NM_021230 chr7 -strand 151225419 in const [MODULATED]
	locus_link:153222 refseq:NM_153607 chr5 +strand 172544322 in alt 0 [ON-OFF]
	locus_link:3839 refseq:NM_002267 chr13 -strand 48071627 in alt 1 [MODULATED]
	locus_link:19 refseq:NM_005502 chr9 -strand 102923352 in alt 0 [MODULATED]
	locus_link:8202 refseq:NM_006534 chr20 +strand 46968298 in alt 0 [ON-OFF]
	locus_link:8202 refseq:NM_006534 chr20 +strand 46968880 in alt 1 [ON-OFF]
	locus_link:4862 refseq:NM_002518 chr2 +strand 101233968 in alt 0 [ON-OFF]
	locus_link:4862 refseq:NM_002518 chr2 +strand 101234430 in alt 0 [ON-OFF]
	locus_link:595 refseq:NM_053056 chr11 +strand 69239995 in alt 0 [ON-OFF]
	locus_link:6049 refseq:NM_183045 chr13 -strand 24585683 in const [CONSTITUTIVELY TARGETED]
	locus_link:392 refseq:NM_004308 chr11 -strand 46662972 in const [CONSTITUTIVELY TARGETED]
	locus_link:57616 refseq:NM_020856 chr19 -strand 36458889 in const [MODULATED]
	locus_link:80205 refseq:NM_025134 chr16 +strand 53138551 in alt 0 [ON-OFF]
	locus_link:80205 refseq:NM_025134 chr16 +strand 53139233 in alt 0 [ON-OFF]
	locus_link:1982 refseq:NM_001418 chr11 -strand 10783307 in const [CONSTITUTIVELY TARGETED]
	locus_link:79598 refseq:NM_024548 chr3 +strand 102805533 in const [CONSTITUTIVELY TARGETED]
	locus_link:9960 refseq:NM_006537 chr15 +strand 61598933 in const [CONSTITUTIVELY TARGETED]
	locus_link:26039 refseq:NM_198935 chr20 +strand 61442066 in alt 0 [MODULATED]
	locus_link:2044 refseq:NM_182472 chr4 -strand 66193171 in const [CONSTITUTIVELY TARGETED]
	locus_link:22862 refseq:NM_014923 chr13 +strand 47580700 in alt 0 [ON-OFF]
	locus_link:22919 refseq:NM_012325 chr20 +strand 32152346 in const [MODULATED]
	locus_link:9493 refseq:NM_138555 chr15 +strand 67456422 in const [CONSTITUTIVELY TARGETED]
	locus_link:23236 refseq:NM_015192 chr20 +strand 8859498 in const [CONSTITUTIVELY TARGETED]
	locus_link:22992 refseq:NM_012308 chr11 +strand 66799177 in const [CONSTITUTIVELY TARGETED]
	locus_link:3716 refseq:NM_002227 chr1 -strand 64668870 in alt 0 [ON-OFF]
	locus_link:51128 refseq:NM_016103 chr5 -strand 134018559 in alt 0 [ON-OFF]
	locus_link:26523 refseq:NM_012199 chr1 +strand 35813869 in const [CONSTITUTIVELY TARGETED]
	locus_link:150094 refseq:NM_173354 chr21 -strand 43690915 in const [CONSTITUTIVELY TARGETED]
	locus_link:54899 refseq:NM_017771 chr3 +strand 58368956 in const [CONSTITUTIVELY TARGETED]
	locus_link:55664 refseq:NM_017913 chr9 +strand 4696199 in const [CONSTITUTIVELY TARGETED]
	locus_link:80829 refseq:NM_053023 chr11 +strand 58161044 in const [CONSTITUTIVELY TARGETED]
	locus_link:80829 refseq:NM_053023 chr11 +strand 58161343 in const [CONSTITUTIVELY TARGETED]
	locus_link:93550 refseq:NM_174890 chr10 -strand 45395584 in const [CONSTITUTIVELY TARGETED]
	locus_link:8013 refseq:NM_173199 chr9 +strand 98006272 in const [CONSTITUTIVELY TARGETED]
	locus_link:8013 refseq:NM_173199 chr9 +strand 98007566 in const [CONSTITUTIVELY TARGETED]
	locus_link:1993 refseq:NM_004432 chr9 -strand 23680510 in const [CONSTITUTIVELY TARGETED]
	locus_link:4092 refseq:NM_005904 chr18 -strand 44698360 in const [CONSTITUTIVELY TARGETED]
	locus_link:51479 refseq:NM_020740 chr17 -strand 4276868 in const [CONSTITUTIVELY TARGETED]
	locus_link:10724 refseq:NM_012215 chr10 -strand 103210033 in alt 1 [ON-OFF]
	locus_link:7436 refseq:NM_003383 chr9 +strand 2644138 in const [CONSTITUTIVELY TARGETED]
	locus_link:7436 refseq:NM_003383 chr9 +strand 2644255 in const [CONSTITUTIVELY TARGETED]
	locus_link:9372 refseq:NM_004799 chr1 +strand 52181877 in const [CONSTITUTIVELY TARGETED]
	locus_link:9306 refseq:NM_004232 chr18 +strand 66142505 in const [CONSTITUTIVELY TARGETED]
	locus_link:26959 refseq:NM_012257 chr7 +strand 106403262 in const [CONSTITUTIVELY TARGETED]
	locus_link:7525 refseq:NM_005433 chr18 -strand 713462 in alt 0 [MODULATED]
	locus_link:92999 refseq:NM_145166 chr3 +strand 42668223 in const [CONSTITUTIVELY TARGETED]
	locus_link:51496 refseq:NM_016396 chr15 +strand 42533793 in alt 0 [MODULATED]
	locus_link:1875 refseq:NM_001951 chr8 +strand 86201265 in const [CONSTITUTIVELY TARGETED]
	locus_link:23023 refseq:NM_015008 chr3 -strand 130690521 in const [MODULATED]
	locus_link:54462 refseq:NM_018999 chr10 +strand 85941861 in alt 1 [MODULATED]
	locus_link:8897 refseq:NM_153050 chr22 +strand 28748208 in const [CONSTITUTIVELY TARGETED]
	locus_link:6781 refseq:NM_003155 chr8 -strand 23721675 in alt 2 [MODULATED]
	locus_link:57157 refseq:NM_020432 chr7 +strand 77196961 in const [CONSTITUTIVELY TARGETED]
	locus_link:55054 refseq:NM_198890 chr2 +strand 234490847 in const [CONSTITUTIVELY TARGETED]
	locus_link:7251 refseq:NM_006292 chr11 -strand 18466231 in alt 0 [ON-OFF]
	locus_link:94134 refseq:NM_018287 chr10 -strand 32100481 in const [CONSTITUTIVELY TARGETED]
	locus_link:94134 refseq:NM_018287 chr10 -strand 32099640 in const [CONSTITUTIVELY TARGETED]
	locus_link:26468 refseq:NM_199160 chr9 -strand 120341019 in const [CONSTITUTIVELY TARGETED]
	locus_link:687 refseq:NM_001206 chr9 -strand 68459018 in const [CONSTITUTIVELY TARGETED]
	locus_link:253943 refseq:NM_152758 chr8 +strand 64172441 in const [MODULATED]
	locus_link:51366 refseq:NM_015902 chr8 -strand 103222317 in alt 0 [MODULATED]
	locus_link:80215 refseq:NM_001754 chr21 -strand 35082888 in alt 0 [ON-OFF]
	locus_link:94241 refseq:NM_033285 chr8 -strand 95894920 in const [CONSTITUTIVELY TARGETED]
	locus_link:55589 refseq:NM_198892 chr4 +strand 80295493 in alt 0 [ON-OFF]
	locus_link:4929 refseq:NM_006186 chr2 -strand 157383734 in alt 0 [ON-OFF]
	locus_link:26960 refseq:NM_015678 chr13 +strand 34044493 in const [CONSTITUTIVELY TARGETED]
	locus_link:27430 refseq:NM_182796 chr5 +strand 162926317 in const [CONSTITUTIVELY TARGETED]
	locus_link:5728 refseq:NM_000314 chr10 +strand 89390079 in alt 0 [ON-OFF]
	locus_link:3778 refseq:NM_002247 chr10 -strand 77989833 in alt 0 [MODULATED]
	locus_link:56731 refseq:NM_020062 chr20 +strand 63101043 in const [CONSTITUTIVELY TARGETED]
	locus_link:27327 refseq:NM_014494 chr16 +strand 24802372 in const [CONSTITUTIVELY TARGETED]
	locus_link:5638 refseq:NM_000950 chrX +strand 36343812 in const [CONSTITUTIVELY TARGETED]
	locus_link:26512 refseq:NM_012141 chr13 -strand 49737397 in alt 1 [ON-OFF]
	locus_link:57403 refseq:NM_020673 chr20 +strand 57620522 in const [CONSTITUTIVELY TARGETED]
	locus_link:57403 refseq:NM_020673 chr20 +strand 57620725 in const [CONSTITUTIVELY TARGETED]
	locus_link:5048 refseq:NM_000430 chr17 +strand 2794558 in alt 3 [MODULATED]
	locus_link:123879 refseq:NM_173475 chr16 -strand 20837595 in const [CONSTITUTIVELY TARGETED]
	locus_link:7422 refseq:NM_003376 chr6 +strand 43799332 in const [CONSTITUTIVELY TARGETED]
	locus_link:323 refseq:NM_173075 chr4 -strand 40733239 in const [CONSTITUTIVELY TARGETED]
	locus_link:9228 refseq:NM_004745 chr8 +strand 1638547 in alt 0 [MODULATED]
	locus_link:5774 refseq:NM_002829 chr9 -strand 107521543 in const [CONSTITUTIVELY TARGETED]
	locus_link:6926 refseq:NM_016569 chr12 -strand 113521547 in const [CONSTITUTIVELY TARGETED]
	locus_link:5569 refseq:NM_181839 chr8 +strand 79565184 in alt 1 [ON-OFF]
	locus_link:54617 refseq:NM_017553 chr15 -strand 38988320 in const [CONSTITUTIVELY TARGETED]
	locus_link:64089 refseq:NM_022133 chr8 -strand 82762723 in alt 1 [MODULATED]
	locus_link:26018 refseq:NM_015541 chr3 -strand 66362686 in alt 0 [MODULATED]
	locus_link:79365 refseq:NM_030762 chr12 -strand 26164696 in alt 0 [ON-OFF]
	locus_link:51555 refseq:NM_016559 chr3 -strand 180839895 in const [CONSTITUTIVELY TARGETED]
	locus_link:84295 refseq:NM_032458 chrX +strand 132267298 in const [CONSTITUTIVELY TARGETED]
	locus_link:51727 refseq:NM_016308 chr1 +strand 47213329 in alt 0 [MODULATED]
	locus_link:79589 refseq:NM_024539 chrX +strand 104811871 in const [CONSTITUTIVELY TARGETED]
	locus_link:30061 refseq:NM_014585 chr2 -strand 190628012 in alt 1 [ON-OFF]
	locus_link:56963 refseq:NM_020211 chr15 -strand 91316567 in const [CONSTITUTIVELY TARGETED]
	locus_link:9741 refseq:NM_014713 chr2 -strand 20217163 in alt 1 [ON-OFF]
	locus_link:80351 refseq:NM_025235 chr10 +strand 93287538 in const [MODULATED]
	locus_link:23299 refseq:NM_015250 chr9 -strand 90816801 in const [CONSTITUTIVELY TARGETED]
	locus_link:51232 refseq:NM_016441 chr2 +strand 36752051 in alt 1 [ON-OFF]
	locus_link:2182 refseq:NM_004458 chrX -strand 107649832 in alt 2 [ON-OFF]
	locus_link:55521 refseq:NM_018700 chr5 -strand 114536910 in alt 0 [ON-OFF]
	locus_link:22884 refseq:NM_014023 chr10 +strand 1130011 in alt 0 [MODULATED]
	locus_link:10527 refseq:NM_006391 chr11 +strand 9431655 in alt 0 [ON-OFF]
	locus_link:65997 refseq:NM_023940 chr4 +strand 53648466 in const [CONSTITUTIVELY TARGETED]
	locus_link:55885 refseq:NM_018640 chr12 -strand 16594733 in alt 1 [MODULATED]
	locus_link:64094 refseq:NM_022138 chr6 +strand 168823723 in const [CONSTITUTIVELY TARGETED]
	locus_link:3131 refseq:NM_002126 chr17 +strand 53872970 in const [CONSTITUTIVELY TARGETED]
	locus_link:29883 refseq:NM_054026 chr8 -strand 17098164 in alt 0 [ON-OFF]
	locus_link:23608 refseq:NM_013446 chr7 -strand 139560157 in alt 0 [MODULATED]
	locus_link:50650 refseq:NM_019555 chr3 -strand 56720560 in const [CONSTITUTIVELY TARGETED]
	locus_link:23001 refseq:NM_178585 chr4 -strand 86049623 in alt 3 [ON-OFF]
	locus_link:56929 refseq:NM_020177 chr5 -strand 114934755 in alt 0 [MODULATED]
	locus_link:56946 refseq:NM_020193 chr11 +strand 75987517 in const [MODULATED]
	locus_link:56946 refseq:NM_020193 chr11 +strand 75987583 in const [MODULATED]
	locus_link:64919 refseq:NM_022898 chr14 -strand 97629150 in const [CONSTITUTIVELY TARGETED]
	locus_link:9321 refseq:NM_004239 chr14 -strand 90426028 in const [CONSTITUTIVELY TARGETED]
	locus_link:55284 refseq:NM_018299 chr8 -strand 74756244 in const [MODULATED]
	locus_link:4215 refseq:NM_002401 chr17 +strand 62245961 in const [CONSTITUTIVELY TARGETED]
	locus_link:30813 refseq:NM_014588 chr20 -strand 25051191 in const [CONSTITUTIVELY TARGETED]
	locus_link:256435 refseq:NM_152996 chr1 +strand 76517316 in const [CONSTITUTIVELY TARGETED]
	locus_link:1859 refseq:NM_001396 chr21 +strand 37806576 in const [MODULATED]
	locus_link:27314 refseq:NM_014488 chr11 -strand 82418993 in const [CONSTITUTIVELY TARGETED]
	locus_link:130497 refseq:NM_145260 chr2 -strand 19535842 in const [CONSTITUTIVELY TARGETED]
	locus_link:10914 refseq:NM_032632 chr14 +strand 95021795 in const [MODULATED]
	locus_link:58528 refseq:NM_021244 chr6 -strand 90073198 in const [CONSTITUTIVELY TARGETED]
	locus_link:22893 refseq:NM_014952 chr15 +strand 38476338 in const [CONSTITUTIVELY TARGETED]
	locus_link:11329 refseq:NM_007271 chr6 -strand 36509829 in const [CONSTITUTIVELY TARGETED]
	locus_link:10533 refseq:NM_006395 chr3 +strand 11572554 in const [CONSTITUTIVELY TARGETED]
	locus_link:9559 refseq:NM_004896 chr10 +strand 70276940 in alt 0 [MODULATED]
	locus_link:7091 refseq:NM_007005 chr9 +strand 77797219 in const [MODULATED]
	locus_link:129401 refseq:NM_138285 chr2 +strand 184228565 in const [CONSTITUTIVELY TARGETED]
	locus_link:894 refseq:NM_001759 chr12 +strand 4280405 in alt 1 [ON-OFF]
	locus_link:84669 refseq:NM_032582 chr17 -strand 58730065 in alt 0 [MODULATED]
	locus_link:1783 refseq:NM_006141 chr16 -strand 66532555 in alt 1 [ON-OFF]
	locus_link:85464 refseq:NM_033389 chr17 -strand 28103346 in const [CONSTITUTIVELY TARGETED]
	locus_link:5090 refseq:NM_006195 chr9 +strand 124104454 in const [MODULATED]
	locus_link:64093 refseq:NM_022137 chr14 +strand 68487144 in const [CONSTITUTIVELY TARGETED]
	locus_link:2004 refseq:NM_005230 chr12 +strand 95163540 in const [CONSTITUTIVELY TARGETED]
	locus_link:6907 refseq:NM_005647 chrX +strand 9096690 in const [CONSTITUTIVELY TARGETED]
	locus_link:6907 refseq:NM_005647 chrX +strand 9098889 in const [CONSTITUTIVELY TARGETED]
	locus_link:5537 refseq:NM_002721 chr9 -strand 123287905 in const [MODULATED]
	locus_link:3037 refseq:NM_005328 chr8 -strand 122582697 in const [CONSTITUTIVELY TARGETED]
	locus_link:7707 refseq:NM_021964 chr3 -strand 126272054 in const [CONSTITUTIVELY TARGETED]
	locus_link:10210 refseq:NM_005802 chr9 -strand 32531183 in const [CONSTITUTIVELY TARGETED]
	locus_link:56146 refseq:NM_031849 chr5 +strand 140419213 in const [CONSTITUTIVELY TARGETED]
	locus_link:65977 refseq:NM_019091 chr2 +strand 179571257 in const [MODULATED]
	locus_link:65977 refseq:NM_019091 chr2 +strand 179572254 in alt 2 [MODULATED]
	locus_link:220965 refseq:NM_198215 chr10 -strand 60351873 in alt 0 [ON-OFF]
	locus_link:1073 refseq:NM_021914 chr14 -strand 33171601 in const [MODULATED]
	locus_link:5775 refseq:NM_002830 chr2 +strand 120829933 in alt 0 [ON-OFF]
	locus_link:3169 refseq:NM_004496 chr14 -strand 36049513 in const [CONSTITUTIVELY TARGETED]
	locus_link:117178 refseq:NM_014021 chr1 -strand 84535406 in alt 0 [ON-OFF]
	locus_link:56603 refseq:NM_019885 chr2 -strand 72331378 in const [CONSTITUTIVELY TARGETED]
	locus_link:10049 refseq:NM_058246 chr7 +strand 156595431 in const [CONSTITUTIVELY TARGETED]
	locus_link:26278 refseq:NM_014363 chr13 -strand 21702010 in const [CONSTITUTIVELY TARGETED]
	locus_link:4217 refseq:NM_005923 chr6 -strand 136859365 in const [CONSTITUTIVELY TARGETED]
	locus_link:55291 refseq:NM_018312 chr11 +strand 68157224 in alt 1 [MODULATED]
	locus_link:10746 refseq:NM_006609 chr2 -strand 128158356 in const [CONSTITUTIVELY TARGETED]
	locus_link:1808 refseq:NM_001386 chr8 +strand 26537000 in const [MODULATED]
	locus_link:55074 refseq:NM_181354 chr8 +strand 107721085 in alt 1 [ON-OFF]
	locus_link:22865 refseq:NM_014926 chr3 -strand 166225653 in alt 0 [ON-OFF]
	locus_link:22865 refseq:NM_014926 chr3 -strand 166225582 in alt 0 [ON-OFF]
	locus_link:129285 refseq:NM_152994 chr2 +strand 48716686 in alt 0 [ON-OFF]
	locus_link:23414 refseq:NM_012082 chr8 +strand 106772870 in const [CONSTITUTIVELY TARGETED]
RNA hsa-miR-330=MIMAT0000751:
	locus_link:659 refseq:NM_001204 chr2 +strand 203634870 in alt 4 [MODULATED]
	locus_link:490 refseq:NM_001682 chr12 -strand 88486556 in const [MODULATED]
	locus_link:6434 refseq:NM_004593 chr3 -strand 186956229 in const [CONSTITUTIVELY TARGETED]
	locus_link:998 refseq:NM_044472 chr1 +strand 21886510 in alt 0 [ON-OFF]
	locus_link:3192 refseq:NM_004501 chr1 -strand 241964164 in alt 0 [ON-OFF]
	locus_link:9887 refseq:NM_014837 chr1 +strand 180760864 in alt 0 [MODULATED]
	locus_link:10243 refseq:NM_020806 chr14 +strand 65637936 in alt 0 [MODULATED]
	locus_link:4208 refseq:NM_002397 chr5 -strand 88101616 in alt 0 [ON-OFF]
	locus_link:81618 refseq:NM_030926 chr2 +strand 231946431 in const [CONSTITUTIVELY TARGETED]
	locus_link:54778 refseq:NM_017610 chr15 +strand 57104641 in alt 0 [MODULATED]
	locus_link:51809 refseq:NM_017423 chr4 +strand 174940805 in const [CONSTITUTIVELY TARGETED]
	locus_link:2122 refseq:NM_005241 chr3 -strand 170122287 in const [CONSTITUTIVELY TARGETED]
	locus_link:273 refseq:NM_001635 chr7 -strand 38164965 in const [CONSTITUTIVELY TARGETED]
	locus_link:23405 refseq:NM_177438 chr14 -strand 93546631 in alt 0 [ON-OFF]
	locus_link:27250 refseq:NM_145341 chr10 +strand 112322867 in alt 0 [ON-OFF]
	locus_link:1977 refseq:NM_001968 chr4 -strand 100259701 in alt 0 [MODULATED]
	locus_link:4092 refseq:NM_005904 chr18 -strand 44698531 in const [CONSTITUTIVELY TARGETED]
	locus_link:1605 refseq:NM_004393 chr3 +strand 49530198 in alt 0 [MODULATED]
	locus_link:23095 refseq:NM_015074 chr1 +strand 10148878 in alt 0 [ON-OFF]
	locus_link:27065 refseq:NM_014392 chr4 +strand 4483839 in alt 0 [ON-OFF]
	locus_link:80314 refseq:NM_025209 chr10 -strand 32561710 in const [CONSTITUTIVELY TARGETED]
	locus_link:22843 refseq:NM_014906 chr17 +strand 57535209 in alt 0 [ON-OFF]
	locus_link:79718 refseq:NM_024665 chr3 -strand 178059517 in alt 2 [MODULATED]
	locus_link:864 refseq:NM_004350 chr1 -strand 24577308 in const [CONSTITUTIVELY TARGETED]
	locus_link:57084 refseq:NM_020346 chr11 +strand 22365232 in const [CONSTITUTIVELY TARGETED]
	locus_link:26468 refseq:NM_199160 chr9 -strand 120340968 in const [CONSTITUTIVELY TARGETED]
	locus_link:6418 refseq:NM_003011 chr9 +strand 126833824 in alt 0 [MODULATED]
	locus_link:1745 refseq:NM_178120 chr2 +strand 173156869 in const [CONSTITUTIVELY TARGETED]
	locus_link:2915 refseq:NM_000842 chr11 -strand 87929616 in const [CONSTITUTIVELY TARGETED]
	locus_link:5048 refseq:NM_000430 chr17 +strand 2794326 in alt 2 [MODULATED]
	locus_link:8301 refseq:NM_007166 chr11 -strand 85395507 in const [CONSTITUTIVELY TARGETED]
	locus_link:323 refseq:NM_173075 chr4 -strand 40733551 in const [CONSTITUTIVELY TARGETED]
	locus_link:23435 refseq:NM_007375 chr1 +strand 10793461 in alt 0 [ON-OFF]
	locus_link:7227 refseq:NM_014112 chr8 -strand 116380924 in alt 1 [MODULATED]
	locus_link:2683 refseq:NM_001497 chr9 -strand 33101595 in const [CONSTITUTIVELY TARGETED]
	locus_link:92140 refseq:NM_178812 chr8 +strand 98693920 in const [MODULATED]
	locus_link:64919 refseq:NM_022898 chr14 -strand 97628007 in const [CONSTITUTIVELY TARGETED]
	locus_link:157740 refseq:NM_015458 chr8 +strand 11222674 in alt 4 [ON-OFF]
	locus_link:10914 refseq:NM_032632 chr14 +strand 95023386 in alt 0 [MODULATED]
	locus_link:23369 refseq:NM_015317 chr2 -strand 20434068 in alt 2 [MODULATED]
	locus_link:7555 refseq:NM_003418 chr3 -strand 130209985 in const [CONSTITUTIVELY TARGETED]
	locus_link:153095 refseq:NM_016480 chr5 +strand 138781429 in alt 1 [MODULATED]
	locus_link:55810 refseq:NM_018416 chr12 +strand 8099271 in const [CONSTITUTIVELY TARGETED]
	locus_link:1996 refseq:NM_021952 chr1 +strand 50038595 in const [CONSTITUTIVELY TARGETED]
	locus_link:2277 refseq:NM_004469 chrX -strand 14725632 in const [CONSTITUTIVELY TARGETED]
	locus_link:7804 refseq:NM_033300 chr1 -strand 53082182 in const [CONSTITUTIVELY TARGETED]
	locus_link:55167 refseq:NM_018133 chr3 -strand 137190590 in const [MODULATED]
	locus_link:5775 refseq:NM_002830 chr2 +strand 120830000 in alt 0 [ON-OFF]
	locus_link:6018 refseq:NM_012421 chr1 +strand 40119810 in alt 0 [MODULATED]
	locus_link:6426 refseq:NM_006924 chr17 -strand 56557011 in alt 0 [MODULATED]
	locus_link:2823 refseq:NM_005277 chr4 -strand 177250532 in alt 0 [MODULATED]
RNA hsa-miR-451=MIMAT0001631:
	locus_link:51719 refseq:NM_016289 chr2 +strand 231886072 in alt 0 [ON-OFF]
	locus_link:7534 refseq:NM_003406 chr8 -strand 101888919 in const [CONSTITUTIVELY TARGETED]
RNA hsa-miR-489=MIMAT0002805:
	locus_link:51701 refseq:NM_016231 chr17 +strand 26668237 in alt 1 [MODULATED]
	locus_link:9819 refseq:NM_014779 chr3 +strand 151497811 in const [CONSTITUTIVELY TARGETED]
	locus_link:374864 refseq:NM_198995 chr18 -strand 28769687 in const [MODULATED]
	locus_link:8013 refseq:NM_173199 chr9 +strand 98007718 in const [CONSTITUTIVELY TARGETED]
	locus_link:694 refseq:NM_001731 chr12 -strand 91040224 in const [CONSTITUTIVELY TARGETED]
	locus_link:79938 refseq:NM_030756 chr10 +strand 114591525 in const [CONSTITUTIVELY TARGETED]
	locus_link:8780 refseq:NM_003831 chr18 +strand 19313415 in const [CONSTITUTIVELY TARGETED]
	locus_link:7474 refseq:NM_003392 chr3 -strand 55459275 in alt 0 [MODULATED]
	locus_link:51523 refseq:NM_016463 chr5 +strand 139091029 in const [MODULATED]
	locus_link:51036 refseq:NM_016152 chr3 +strand 25613812 in const [CONSTITUTIVELY TARGETED]
	locus_link:1654 refseq:NM_024005 chrX +strand 40239818 in alt 0 [MODULATED]
	locus_link:11124 refseq:NM_007051 chr1 -strand 50276922 in const [CONSTITUTIVELY TARGETED]
	locus_link:55252 refseq:NM_018263 chr2 -strand 25939177 in alt 0 [ON-OFF]
	locus_link:284273 refseq:NM_175907 chr18 -strand 71038772 in alt 0 [ON-OFF]
	locus_link:60468 refseq:NM_021813 chr6 -strand 90637395 in const [MODULATED]
	locus_link:28951 refseq:NM_021643 chr2 +strand 12903860 in alt 0 [ON-OFF]
	locus_link:8653 refseq:NM_004660 chrY +strand 14040538 in alt 1 [MODULATED]
RNA hsa-miR-193b=MIMAT0002819:
	locus_link:10238 refseq:NM_005828 chr17 +strand 62139995 in const [CONSTITUTIVELY TARGETED]
	locus_link:23365 refseq:NM_015313 chr11 +strand 119894550 in alt 0 [ON-OFF]
	locus_link:1734 refseq:NM_000793 chr14 -strand 78654322 in alt 1 [ON-OFF]
	locus_link:3759 refseq:NM_000891 chr17 +strand 68770135 in const [CONSTITUTIVELY TARGETED]
	locus_link:23767 refseq:NM_198391 chr20 -strand 14299900 in const [CONSTITUTIVELY TARGETED]
	locus_link:3925 refseq:NM_005563 chr1 -strand 25832133 in const [CONSTITUTIVELY TARGETED]
	locus_link:51496 refseq:NM_016396 chr15 +strand 42532863 in const [MODULATED]
	locus_link:55754 refseq:NM_018247 chr6 -strand 75961372 in const [CONSTITUTIVELY TARGETED]
	locus_link:7534 refseq:NM_003406 chr8 -strand 101889205 in const [CONSTITUTIVELY TARGETED]
	locus_link:23705 refseq:NM_014333 chr11 -strand 114582177 in alt 0 [ON-OFF]
	locus_link:51773 refseq:NM_016578 chr11 -strand 77104212 in const [CONSTITUTIVELY TARGETED]
	locus_link:57472 refseq:NM_015455 chr5 +strand 180111219 in const [MODULATED]
	locus_link:64207 refseq:NM_024496 chr14 -strand 75481348 in const [CONSTITUTIVELY TARGETED]
	locus_link:1859 refseq:NM_001396 chr21 +strand 37806016 in const [MODULATED]
	locus_link:6427 refseq:NM_003016 chr17 -strand 75329047 in const [MODULATED]
	locus_link:7555 refseq:NM_003418 chr3 -strand 130210100 in const [CONSTITUTIVELY TARGETED]
	locus_link:6477 refseq:NM_003031 chr16 -strand 48173431 in const [MODULATED]
	locus_link:793 refseq:NM_004929 chr8 -strand 91028762 in const [CONSTITUTIVELY TARGETED]
	locus_link:57532 refseq:NM_020772 chr17 -strand 27735265 in alt 4 [MODULATED]
	locus_link:2120 refseq:NM_001987 chr12 +strand 11939525 in alt 3 [MODULATED]
RNA hsa-miR-129=MIMAT0000242:
	locus_link:262 refseq:NM_001634 chr6 +strand 111260413 in alt 0 [ON-OFF]
	locus_link:58508 refseq:NM_021230 chr7 -strand 151223853 in alt 0 [MODULATED]
	locus_link:9782 refseq:NM_018834 chr5 +strand 138741461 in const [MODULATED]
	locus_link:51347 refseq:NM_016281 chr12 -strand 117000366 in const [MODULATED]
	locus_link:30011 refseq:NM_031892 chrX -strand 18914981 in alt 0 [MODULATED]
	locus_link:677 refseq:NM_004926 chr14 -strand 67244866 in const [CONSTITUTIVELY TARGETED]
	locus_link:2915 refseq:NM_000842 chr11 -strand 87929115 in const [CONSTITUTIVELY TARGETED]
	locus_link:9228 refseq:NM_004745 chr8 +strand 1638837 in alt 0 [MODULATED]
	locus_link:55294 refseq:NM_033632 chr4 -strand 153820617 in const [CONSTITUTIVELY TARGETED]
	locus_link:2332 refseq:NM_002024 chrX +strand 145698575 in const [MODULATED]
	locus_link:1654 refseq:NM_024005 chrX +strand 40239311 in alt 0 [MODULATED]
	locus_link:8672 refseq:NM_003760 chr1 -strand 20602983 in alt 0 [ON-OFF]
	locus_link:4121 refseq:NM_005907 chr6 -strand 119481157 in const [CONSTITUTIVELY TARGETED]
	locus_link:1996 refseq:NM_021952 chr1 +strand 50037312 in const [CONSTITUTIVELY TARGETED]
	locus_link:3146 refseq:NM_002128 chr13 -strand 28833104 in alt 0 [ON-OFF]
	locus_link:324 refseq:NM_000038 chr5 +strand 112256444 in alt 0 [ON-OFF]
	locus_link:259230 refseq:NM_147156 chr10 -strand 51410922 in alt 0 [MODULATED]
	locus_link:10057 refseq:NM_005688 chr3 -strand 184958677 in const [CONSTITUTIVELY TARGETED]
	locus_link:54926 refseq:NM_017811 chr9 +strand 33907321 in const [CONSTITUTIVELY TARGETED]
	locus_link:4306 refseq:NM_000901 chr4 -strand 149577605 in alt 0 [MODULATED]
RNA hsa-miR-202*=MIMAT0002810:
	locus_link:9887 refseq:NM_014837 chr1 +strand 180760845 in const [MODULATED]
	locus_link:60313 refseq:NM_021639 chr1 -strand 45506649 in alt 1 [ON-OFF]
	locus_link:90 refseq:NM_001105 chr2 -strand 158796059 in const [CONSTITUTIVELY TARGETED]
	locus_link:80155 refseq:NM_057175 chr4 +strand 140887349 in alt 0 [MODULATED]
	locus_link:202559 refseq:NM_152688 chr6 -strand 62387045 in const [CONSTITUTIVELY TARGETED]
	locus_link:80314 refseq:NM_025209 chr10 -strand 32561825 in const [CONSTITUTIVELY TARGETED]
	locus_link:10138 refseq:NM_005748 chr12 -strand 40840149 in const [MODULATED]
	locus_link:9958 refseq:NM_006313 chr12 +strand 61084658 in const [MODULATED]
	locus_link:7026 refseq:NM_021005 chr15 +strand 94611178 in alt 0 [MODULATED]
	locus_link:26994 refseq:NM_014372 chr1 +strand 51107178 in const [CONSTITUTIVELY TARGETED]
	locus_link:5597 refseq:NM_002748 chr15 +strand 50074128 in alt 0 [MODULATED]
	locus_link:92400 refseq:NM_033117 chr9 -strand 120378467 in alt 1 [ON-OFF]
	locus_link:23635 refseq:NM_012446 chr5 -strand 80799858 in const [CONSTITUTIVELY TARGETED]
	locus_link:7597 refseq:NM_006977 chr14 -strand 62943241 in alt 0 [ON-OFF]
	locus_link:55167 refseq:NM_018133 chr3 -strand 137189300 in const [MODULATED]
	locus_link:23543 refseq:NM_014309 chr22 -strand 34410860 in const [CONSTITUTIVELY TARGETED]
	locus_link:55740 refseq:NM_018212 chr1 -strand 222659485 in const [CONSTITUTIVELY TARGETED]
	locus_link:4082 refseq:NM_002356 chr6 +strand 114227987 in alt 0 [MODULATED]
RNA hsa-miR-31=MIMAT0000089:
	locus_link:51322 refseq:NM_016628 chr10 +strand 28912943 in const [MODULATED]
	locus_link:262 refseq:NM_001634 chr6 +strand 111260574 in alt 0 [ON-OFF]
	locus_link:7324 refseq:NM_182666 chr3 +strand 23907223 in const [CONSTITUTIVELY TARGETED]
	locus_link:23236 refseq:NM_015192 chr20 +strand 8859855 in const [CONSTITUTIVELY TARGETED]
	locus_link:51496 refseq:NM_016396 chr15 +strand 42533258 in const [MODULATED]
	locus_link:23196 refseq:NM_014612 chr9 +strand 91669187 in alt 0 [MODULATED]
	locus_link:5048 refseq:NM_000430 chr17 +strand 2794553 in alt 3 [MODULATED]
	locus_link:8650 refseq:NM_003744 chr14 -strand 71732663 in alt 0 [MODULATED]
	locus_link:387 refseq:NM_001664 chr3 -strand 49356528 in const [CONSTITUTIVELY TARGETED]
	locus_link:29966 refseq:NM_014574 chr14 -strand 29353706 in const [MODULATED]
	locus_link:84193 refseq:NM_199123 chr14 -strand 97854866 in alt 1 [ON-OFF]
	locus_link:5791 refseq:NM_006504 chr10 +strand 129358413 in alt 0 [ON-OFF]
	locus_link:54665 refseq:NM_018364 chr1 -strand 113607232 in const [MODULATED]
	locus_link:56889 refseq:NM_020123 chr10 -strand 97945547 in alt 0 [MODULATED]
	locus_link:5520 refseq:NM_002717 chr8 +strand 26250089 in const [MODULATED]
	locus_link:6426 refseq:NM_006924 chr17 -strand 56557065 in alt 0 [MODULATED]
	locus_link:55069 refseq:NM_017994 chr7 +strand 65832220 in const [CONSTITUTIVELY TARGETED]
RNA hsa-miR-148b=MIMAT0000759:
	locus_link:9935 refseq:NM_005461 chr20 -strand 40000326 in const [CONSTITUTIVELY TARGETED]
	locus_link:2099 refseq:NM_000125 chr6 +strand 152454860 in const [CONSTITUTIVELY TARGETED]
	locus_link:1901 refseq:NM_001400 chr1 +strand 101168873 in const [MODULATED]
	locus_link:9044 refseq:NM_003972 chr10 +strand 93453442 in const [CONSTITUTIVELY TARGETED]
	locus_link:6874 refseq:NM_003185 chr20 -strand 61235881 in const [MODULATED]
	locus_link:26065 refseq:NM_015578 chr19 +strand 39411540 in alt 1 [MODULATED]
	locus_link:79716 refseq:NM_024663 chr20 +strand 57975851 in const [CONSTITUTIVELY TARGETED]
	locus_link:9241 refseq:NM_005450 chr17 +strand 55147094 in const [CONSTITUTIVELY TARGETED]
	locus_link:22903 refseq:NM_014962 chr20 +strand 11901996 in const [CONSTITUTIVELY TARGETED]
	locus_link:10891 refseq:NM_013261 chr4 -strand 23547173 in const [MODULATED]
	locus_link:6310 refseq:NM_000332 chr6 -strand 16413859 in const [MODULATED]
	locus_link:19 refseq:NM_005502 chr9 -strand 102923319 in alt 0 [MODULATED]
	locus_link:80041 refseq:NM_002845 chr18 +strand 8396318 in const [MODULATED]
	locus_link:51701 refseq:NM_016231 chr17 +strand 26668106 in alt 0 [MODULATED]
	locus_link:80205 refseq:NM_025134 chr16 +strand 53137907 in alt 0 [ON-OFF]
	locus_link:166336 refseq:NM_198859 chr3 -strand 64042003 in const [CONSTITUTIVELY TARGETED]
	locus_link:90 refseq:NM_001105 chr2 -strand 158796136 in const [CONSTITUTIVELY TARGETED]
	locus_link:6611 refseq:NM_004595 chrX +strand 21374134 in const [CONSTITUTIVELY TARGETED]
	locus_link:23405 refseq:NM_177438 chr14 -strand 93545425 in alt 0 [ON-OFF]
	locus_link:23469 refseq:NM_015153 chr6 +strand 64420854 in alt 0 [MODULATED]
	locus_link:64328 refseq:NM_022459 chr13 -strand 19155816 in const [CONSTITUTIVELY TARGETED]
	locus_link:55832 refseq:NM_018448 chr12 +strand 65992920 in const [CONSTITUTIVELY TARGETED]
	locus_link:23032 refseq:NM_015017 chr1 -strand 77584776 in const [CONSTITUTIVELY TARGETED]
	locus_link:3705 refseq:NM_014216 chr14 -strand 91396288 in const [CONSTITUTIVELY TARGETED]
	locus_link:80155 refseq:NM_057175 chr4 +strand 140887653 in alt 0 [MODULATED]
	locus_link:6091 refseq:NM_002941 chr3 -strand 78568039 in const [CONSTITUTIVELY TARGETED]
	locus_link:150094 refseq:NM_173354 chr21 -strand 43692662 in const [CONSTITUTIVELY TARGETED]
	locus_link:1871 refseq:NM_001949 chr6 +strand 20600678 in const [CONSTITUTIVELY TARGETED]
	locus_link:152006 refseq:NM_022781 chr9 -strand 36329620 in const [MODULATED]
	locus_link:6500 refseq:NM_170679 chr5 -strand 133569586 in const [CONSTITUTIVELY TARGETED]
	locus_link:1993 refseq:NM_004432 chr9 -strand 23680776 in const [CONSTITUTIVELY TARGETED]
	locus_link:64795 refseq:NM_022780 chr2 +strand 86976231 in alt 1 [MODULATED]
	locus_link:55207 refseq:NM_018184 chr3 +strand 5195532 in const [MODULATED]
	locus_link:50618 refseq:NM_006277 chr2 -strand 24400541 in const [CONSTITUTIVELY TARGETED]
	locus_link:80315 refseq:NM_030627 chr5 +strand 173365278 in alt 1 [ON-OFF]
	locus_link:80315 refseq:NM_030627 chr5 +strand 173366448 in alt 1 [ON-OFF]
	locus_link:161357 refseq:NM_182830 chr14 -strand 45300307 in const [CONSTITUTIVELY TARGETED]
	locus_link:9334 refseq:NM_004776 chr20 -strand 48935046 in const [CONSTITUTIVELY TARGETED]
	locus_link:54206 refseq:NM_018948 chr1 -strand 7781443 in alt 0 [ON-OFF]
	locus_link:4659 refseq:NM_002480 chr12 -strand 78670972 in const [MODULATED]
	locus_link:2060 refseq:NM_001981 chr1 -strand 51190505 in alt 2 [ON-OFF]
	locus_link:6857 refseq:NM_005639 chr12 +strand 78346930 in const [MODULATED]
	locus_link:9868 refseq:NM_014820 chr3 -strand 101403286 in alt 0 [ON-OFF]
	locus_link:79718 refseq:NM_024665 chr3 -strand 178061921 in alt 2 [MODULATED]
	locus_link:2923 refseq:NM_005313 chr15 +strand 41779637 in const [CONSTITUTIVELY TARGETED]
	locus_link:140735 refseq:NM_080677 chr17 +strand 56641348 in const [CONSTITUTIVELY TARGETED]
	locus_link:84196 refseq:NM_032236 chr1 -strand 21475207 in const [CONSTITUTIVELY TARGETED]
	locus_link:56261 refseq:NM_019593 chr20 -strand 5522863 in const [CONSTITUTIVELY TARGETED]
	locus_link:27327 refseq:NM_014494 chr16 +strand 24802073 in const [CONSTITUTIVELY TARGETED]
	locus_link:57614 refseq:NM_020854 chr18 +strand 58121876 in const [MODULATED]
	locus_link:10776 refseq:NM_006628 chr15 -strand 50560004 in const [CONSTITUTIVELY TARGETED]
	locus_link:7529 refseq:NM_139323 chr20 +strand 44222207 in alt 0 [ON-OFF]
	locus_link:220594 refseq:NM_145809 chr17 -strand 18615304 in const [CONSTITUTIVELY TARGETED]
	locus_link:170692 refseq:NM_199355 chr16 -strand 77097124 in const [CONSTITUTIVELY TARGETED]
	locus_link:108 refseq:NM_020546 chr5 +strand 7879911 in const [CONSTITUTIVELY TARGETED]
	locus_link:8065 refseq:NM_003478 chr11 +strand 107513154 in alt 0 [MODULATED]
	locus_link:2200 refseq:NM_000138 chr15 -strand 46418790 in const [CONSTITUTIVELY TARGETED]
	locus_link:54617 refseq:NM_017553 chr15 -strand 38987635 in const [CONSTITUTIVELY TARGETED]
	locus_link:7227 refseq:NM_014112 chr8 -strand 116381413 in alt 0 [MODULATED]
	locus_link:7321 refseq:NM_003338 chr10 +strand 59473818 in const [CONSTITUTIVELY TARGETED]
	locus_link:821 refseq:NM_001746 chr5 +strand 179266848 in alt 3 [ON-OFF]
	locus_link:23705 refseq:NM_014333 chr11 -strand 114582358 in alt 0 [ON-OFF]
	locus_link:4810 refseq:NM_198270 chrX +strand 17114943 in const [CONSTITUTIVELY TARGETED]
	locus_link:57472 refseq:NM_015455 chr5 +strand 180114345 in alt 2 [MODULATED]
	locus_link:488 refseq:NM_170665 chr12 +strand 109247467 in alt 1 [ON-OFF]
	locus_link:2764 refseq:NM_004124 chr14 -strand 52934756 in const [MODULATED]
	locus_link:10396 refseq:NM_006095 chr4 -strand 42326089 in alt 1 [MODULATED]
	locus_link:1948 refseq:NM_004093 chr13 -strand 104840400 in const [CONSTITUTIVELY TARGETED]
	locus_link:2596 refseq:NM_002045 chr3 +strand 116760920 in const [CONSTITUTIVELY TARGETED]
	locus_link:23531 refseq:NM_012329 chr17 -strand 53946231 in const [CONSTITUTIVELY TARGETED]
	locus_link:80774 refseq:NM_030576 chr17 -strand 62246984 in const [CONSTITUTIVELY TARGETED]
	locus_link:55284 refseq:NM_018299 chr8 -strand 74755774 in const [MODULATED]
	locus_link:51132 refseq:NM_016120 chrX -strand 72677336 in alt 0 [ON-OFF]
	locus_link:60468 refseq:NM_021813 chr6 -strand 90636865 in const [MODULATED]
	locus_link:9295 refseq:NM_004768 chr1 +strand 70086794 in const [MODULATED]
	locus_link:147339 refseq:NM_145055 chr18 +strand 42098373 in alt 0 [ON-OFF]
	locus_link:26099 refseq:NM_015609 chr1 +strand 16102836 in const [CONSTITUTIVELY TARGETED]
	locus_link:744 refseq:NM_001584 chr11 -strand 30396284 in alt 1 [ON-OFF]
	locus_link:287 refseq:NM_001148 chr4 +strand 114762523 in alt 0 [MODULATED]
	locus_link:9314 refseq:NM_004235 chr9 -strand 105627211 in const [CONSTITUTIVELY TARGETED]
	locus_link:8829 refseq:NM_003873 chr10 -strand 33470872 in alt 1 [MODULATED]
	locus_link:23213 refseq:NM_015170 chr8 +strand 70620877 in const [MODULATED]
	locus_link:8165 refseq:NM_003488 chr17 +strand 55672355 in const [MODULATED]
	locus_link:84669 refseq:NM_032582 chr17 -strand 58729175 in alt 0 [MODULATED]
	locus_link:1996 refseq:NM_021952 chr1 +strand 50037608 in const [CONSTITUTIVELY TARGETED]
	locus_link:1996 refseq:NM_021952 chr1 +strand 50038570 in const [CONSTITUTIVELY TARGETED]
	locus_link:1280 refseq:NM_033150 chr12 -strand 46653372 in const [MODULATED]
	locus_link:3625 refseq:NM_002193 chr2 +strand 121204055 in const [CONSTITUTIVELY TARGETED]
	locus_link:57708 refseq:NM_020948 chr1 +strand 66823188 in alt 1 [MODULATED]
	locus_link:114885 refseq:NM_022776 chr3 -strand 126568680 in alt 1 [MODULATED]
	locus_link:4223 refseq:NM_005924 chr7 -strand 15396065 in const [CONSTITUTIVELY TARGETED]
	locus_link:4223 refseq:NM_005924 chr7 -strand 15395912 in const [CONSTITUTIVELY TARGETED]
	locus_link:6664 refseq:NM_003108 chr2 +strand 5857415 in const [MODULATED]
	locus_link:23543 refseq:NM_014309 chr22 -strand 34408343 in const [CONSTITUTIVELY TARGETED]
	locus_link:54726 refseq:NM_199324 chr4 -strand 146635335 in alt 2 [ON-OFF]
	locus_link:152330 refseq:NM_175607 chr3 +strand 3073113 in alt 0 [ON-OFF]
	locus_link:81688 refseq:NM_030939 chr6 -strand 24814108 in const [MODULATED]
	locus_link:3267 refseq:NM_004504 chr2 +strand 228621814 in const [CONSTITUTIVELY TARGETED]
	locus_link:23414 refseq:NM_012082 chr8 +strand 106772661 in const [CONSTITUTIVELY TARGETED]
RNA hsa-miR-514=MIMAT0002883:
	locus_link:116987 refseq:NM_014914 chr2 +strand 237320029 in const [CONSTITUTIVELY TARGETED]
	locus_link:9369 refseq:NM_138970 chr14 +strand 78319888 in const [CONSTITUTIVELY TARGETED]
	locus_link:10640 refseq:NM_006544 chr14 -strand 55663632 in alt 0 [ON-OFF]
	locus_link:5728 refseq:NM_000314 chr10 +strand 89390035 in alt 0 [ON-OFF]
	locus_link:2918 refseq:NM_000845 chr7 -strand 125633451 in const [CONSTITUTIVELY TARGETED]
	locus_link:7545 refseq:NM_003412 chr3 +strand 148453004 in const [CONSTITUTIVELY TARGETED]
RNA hsa-miR-342=MIMAT0000753:
	locus_link:659 refseq:NM_001204 chr2 +strand 203634759 in alt 3 [MODULATED]
	locus_link:80314 refseq:NM_025209 chr10 -strand 32561659 in const [CONSTITUTIVELY TARGETED]
	locus_link:26960 refseq:NM_015678 chr13 +strand 34044826 in const [CONSTITUTIVELY TARGETED]
	locus_link:6535 refseq:NM_005629 chrX +strand 151429161 in alt 0 [MODULATED]
	locus_link:2033 refseq:NM_001429 chr22 +strand 39819108 in const [CONSTITUTIVELY TARGETED]
	locus_link:1654 refseq:NM_024005 chrX +strand 40239855 in alt 0 [MODULATED]
	locus_link:8653 refseq:NM_004660 chrY +strand 14040573 in alt 1 [MODULATED]
RNA hsa-miR-211=MIMAT0000268:
	locus_link:2045 refseq:NM_004440 chr6 -strand 93948562 in const [MODULATED]
	locus_link:23603 refseq:NM_014325 chr12 -strand 107543142 in alt 0 [ON-OFF]
	locus_link:144402 refseq:NM_153634 chr12 -strand 37333025 in const [CONSTITUTIVELY TARGETED]
	locus_link:7982 refseq:NM_018412 chr7 +strand 116424508 in const [CONSTITUTIVELY TARGETED]
	locus_link:22936 refseq:NM_012081 chr5 -strand 95297262 in alt 2 [ON-OFF]
	locus_link:4076 refseq:NM_005898 chr11 +strand 34085336 in const [CONSTITUTIVELY TARGETED]
	locus_link:10891 refseq:NM_013261 chr4 -strand 23544549 in alt 1 [MODULATED]
	locus_link:29035 refseq:NM_014117 chr16 +strand 9178375 in alt 0 [MODULATED]
	locus_link:219654 refseq:NM_153367 chr10 -strand 80488293 in const [CONSTITUTIVELY TARGETED]
	locus_link:6659 refseq:NM_003107 chr6 +strand 21706227 in const [CONSTITUTIVELY TARGETED]
	locus_link:1000 refseq:NM_001792 chr18 -strand 23783533 in alt 0 [MODULATED]
	locus_link:55207 refseq:NM_018184 chr3 +strand 5196658 in alt 1 [MODULATED]
	locus_link:1605 refseq:NM_004393 chr3 +strand 49530493 in alt 0 [MODULATED]
	locus_link:161742 refseq:NM_152594 chr15 +strand 36360201 in const [MODULATED]
	locus_link:10657 refseq:NM_006559 chr1 +strand 32011748 in alt 0 [MODULATED]
	locus_link:1386 refseq:NM_001880 chr2 -strand 176141831 in const [CONSTITUTIVELY TARGETED]
	locus_link:54464 refseq:NM_019001 chr3 -strand 143346624 in alt 1 [ON-OFF]
	locus_link:94241 refseq:NM_033285 chr8 -strand 95895071 in const [CONSTITUTIVELY TARGETED]
	locus_link:1399 refseq:NM_005207 chr22 +strand 19631946 in const [MODULATED]
	locus_link:26960 refseq:NM_015678 chr13 +strand 34043581 in const [CONSTITUTIVELY TARGETED]
	locus_link:3482 refseq:NM_000876 chr6 +strand 160435519 in const [CONSTITUTIVELY TARGETED]
	locus_link:55294 refseq:NM_033632 chr4 -strand 153820118 in const [CONSTITUTIVELY TARGETED]
	locus_link:4651 refseq:NM_012334 chr5 -strand 16718884 in const [CONSTITUTIVELY TARGETED]
	locus_link:3708 refseq:NM_002222 chr3 +strand 4863675 in alt 0 [MODULATED]
	locus_link:29982 refseq:NM_030759 chr10 +strand 64258653 in const [CONSTITUTIVELY TARGETED]
	locus_link:4915 refseq:NM_006180 chr9 +strand 83093929 in const [CONSTITUTIVELY TARGETED]
	locus_link:2908 refseq:NM_000176 chr5 -strand 142689481 in alt 0 [MODULATED]
	locus_link:137868 refseq:NM_139167 chr8 -strand 13958065 in const [CONSTITUTIVELY TARGETED]
	locus_link:905 refseq:NM_058241 chr2 +strand 135923414 in const [CONSTITUTIVELY TARGETED]
	locus_link:64919 refseq:NM_022898 chr14 -strand 97627849 in const [CONSTITUTIVELY TARGETED]
	locus_link:1859 refseq:NM_001396 chr21 +strand 37805390 in const [MODULATED]
	locus_link:8165 refseq:NM_003488 chr17 +strand 55673042 in alt 1 [MODULATED]
	locus_link:54744 refseq:NM_012102 chr1 -strand 8123998 in alt 0 [MODULATED]
	locus_link:169792 refseq:NM_152629 chr9 -strand 3818028 in const [CONSTITUTIVELY TARGETED]
	locus_link:6664 refseq:NM_003108 chr2 +strand 5856508 in const [MODULATED]
	locus_link:6664 refseq:NM_003108 chr2 +strand 5856904 in const [MODULATED]
	locus_link:6664 refseq:NM_003108 chr2 +strand 5861829 in alt 1 [MODULATED]
	locus_link:2823 refseq:NM_005277 chr4 -strand 177251929 in const [MODULATED]
RNA hsa-miR-412=MIMAT0002170:
	locus_link:1977 refseq:NM_001968 chr4 -strand 100259971 in const [MODULATED]
	locus_link:1605 refseq:NM_004393 chr3 +strand 49530697 in alt 0 [MODULATED]
	locus_link:23196 refseq:NM_014612 chr9 +strand 91668250 in const [MODULATED]
	locus_link:604 refseq:NM_138931 chr3 -strand 188760707 in const [CONSTITUTIVELY TARGETED]
	locus_link:54968 refseq:NM_017866 chr8 +strand 74944525 in alt 1 [ON-OFF]
	locus_link:259230 refseq:NM_147156 chr10 -strand 51410110 in alt 0 [MODULATED]
	locus_link:8720 refseq:NM_003791 chr16 -strand 83867103 in const [CONSTITUTIVELY TARGETED]
	locus_link:7322 refseq:NM_003339 chr5 +strand 139035314 in alt 0 [ON-OFF]
RNA hsa-miR-194=MIMAT0000460:
	locus_link:80218 refseq:NM_025146 chr3 -strand 114758775 in alt 5 [MODULATED]
	locus_link:6874 refseq:NM_003185 chr20 -strand 61235438 in alt 0 [MODULATED]
	locus_link:58508 refseq:NM_021230 chr7 -strand 151224933 in alt 0 [MODULATED]
	locus_link:58508 refseq:NM_021230 chr7 -strand 151224908 in alt 0 [MODULATED]
	locus_link:80205 refseq:NM_025134 chr16 +strand 53137990 in alt 0 [ON-OFF]
	locus_link:4133 refseq:NM_002374 chr2 +strand 210801254 in alt 0 [MODULATED]
	locus_link:1788 refseq:NM_175630 chr2 -strand 25430912 in const [MODULATED]
	locus_link:51496 refseq:NM_016396 chr15 +strand 42532830 in const [MODULATED]
	locus_link:4212 refseq:NM_170675 chr15 -strand 34899403 in const [CONSTITUTIVELY TARGETED]
	locus_link:79977 refseq:NM_024915 chr8 +strand 102635626 in const [CONSTITUTIVELY TARGETED]
	locus_link:9956 refseq:NM_006043 chr16 +strand 22894116 in const [CONSTITUTIVELY TARGETED]
	locus_link:7227 refseq:NM_014112 chr8 -strand 116377350 in alt 2 [MODULATED]
	locus_link:222194 refseq:NM_198467 chr7 +strand 77020632 in alt 0 [ON-OFF]
	locus_link:55294 refseq:NM_033632 chr4 -strand 153820421 in const [CONSTITUTIVELY TARGETED]
	locus_link:54915 refseq:NM_017798 chr20 -strand 62553213 in alt 0 [ON-OFF]
	locus_link:8573 refseq:NM_003688 chrX -strand 40410234 in alt 0 [MODULATED]
	locus_link:6928 refseq:NM_000458 chr17 -strand 36242572 in const [CONSTITUTIVELY TARGETED]
	locus_link:84181 refseq:NM_032221 chr20 -strand 40717234 in const [MODULATED]
	locus_link:9218 refseq:NM_003574 chr18 +strand 9944573 in alt 0 [MODULATED]
	locus_link:255967 refseq:NM_175854 chr13 +strand 26664804 in const [CONSTITUTIVELY TARGETED]
	locus_link:6613 refseq:NM_006937 chr17 -strand 73761070 in alt 0 [ON-OFF]
	locus_link:1108 refseq:NM_001273 chr12 -strand 6549827 in const [CONSTITUTIVELY TARGETED]
	locus_link:5782 refseq:NM_002835 chr7 +strand 76880877 in const [CONSTITUTIVELY TARGETED]
	locus_link:26122 refseq:NM_015630 chr2 +strand 149754932 in const [MODULATED]
	locus_link:26122 refseq:NM_015630 chr2 +strand 149755848 in alt 0 [MODULATED]
RNA hsa-miR-325=MIMAT0000771:
	locus_link:481 refseq:NM_001677 chr1 +strand 166288236 in const [MODULATED]
	locus_link:3189 refseq:NM_012207 chr10 +strand 69446459 in const [MODULATED]
RNA hsa-miR-302a*=MIMAT0000683:
	locus_link:5780 refseq:NM_002833 chr15 -strand 73476459 in const [MODULATED]
	locus_link:23592 refseq:NM_014319 chr12 +strand 63927802 in alt 0 [MODULATED]
	locus_link:8453 refseq:NM_003591 chr10 -strand 35302958 in alt 0 [MODULATED]
	locus_link:4774 refseq:NM_005595 chr1 +strand 61293536 in alt 0 [MODULATED]
	locus_link:23635 refseq:NM_012446 chr5 -strand 80799997 in const [CONSTITUTIVELY TARGETED]
	locus_link:51377 refseq:NM_015984 chr1 -strand 190273637 in const [CONSTITUTIVELY TARGETED]
	locus_link:131034 refseq:NM_130808 chr3 -strand 132574827 in const [MODULATED]
RNA hsa-miR-449=MIMAT0001541:
	locus_link:51742 refseq:NM_031371 chr1 -strand 232372714 in const [MODULATED]
	locus_link:115426 refseq:NM_152896 chr9 +strand 6496534 in const [CONSTITUTIVELY TARGETED]
	locus_link:84146 refseq:NM_016620 chr1 -strand 90847736 in alt 3 [ON-OFF]
	locus_link:2180 refseq:NM_001995 chr4 -strand 186374000 in alt 0 [ON-OFF]
	locus_link:8936 refseq:NM_003931 chr6 -strand 110466880 in alt 0 [ON-OFF]
	locus_link:114134 refseq:NM_052885 chr12 -strand 38440024 in const [CONSTITUTIVELY TARGETED]
	locus_link:80041 refseq:NM_002845 chr18 +strand 8396320 in const [MODULATED]
	locus_link:2292 refseq:NM_005249 chr14 +strand 27228594 in const [CONSTITUTIVELY TARGETED]
	locus_link:8502 refseq:NM_003628 chr2 +strand 159740428 in alt 0 [MODULATED]
	locus_link:6659 refseq:NM_003107 chr6 +strand 21706745 in const [CONSTITUTIVELY TARGETED]
	locus_link:7163 refseq:NM_005079 chr8 -strand 81000285 in const [CONSTITUTIVELY TARGETED]
	locus_link:1871 refseq:NM_001949 chr6 +strand 20601371 in const [CONSTITUTIVELY TARGETED]
	locus_link:1501 refseq:NM_001332 chr5 -strand 11025487 in alt 0 [MODULATED]
	locus_link:5501 refseq:NM_002710 chr12 -strand 109570818 in const [MODULATED]
	locus_link:199870 refseq:NM_152660 chr1 +strand 27692222 in const [CONSTITUTIVELY TARGETED]
	locus_link:2530 refseq:NM_004480 chr14 +strand 64199466 in const [CONSTITUTIVELY TARGETED]
	locus_link:64746 refseq:NM_022735 chr1 -strand 223308010 in alt 1 [ON-OFF]
	locus_link:6857 refseq:NM_005639 chr12 +strand 78345561 in const [MODULATED]
	locus_link:6857 refseq:NM_005639 chr12 +strand 78346932 in const [MODULATED]
	locus_link:6857 refseq:NM_005639 chr12 +strand 78347808 in alt 0 [MODULATED]
	locus_link:1875 refseq:NM_001951 chr8 +strand 86201181 in const [CONSTITUTIVELY TARGETED]
	locus_link:79718 refseq:NM_024665 chr3 -strand 178063023 in alt 1 [MODULATED]
	locus_link:4300 refseq:NM_004529 chr9 -strand 20336058 in alt 0 [MODULATED]
	locus_link:4929 refseq:NM_006186 chr2 -strand 157383605 in alt 0 [ON-OFF]
	locus_link:5156 refseq:NM_006206 chr4 +strand 55079681 in const [CONSTITUTIVELY TARGETED]
	locus_link:26575 refseq:NM_012419 chr6 -strand 153363081 in const [CONSTITUTIVELY TARGETED]
	locus_link:161436 refseq:NM_183387 chr14 -strand 87072002 in const [CONSTITUTIVELY TARGETED]
	locus_link:3939 refseq:NM_005566 chr11 +strand 18393395 in alt 0 [ON-OFF]
	locus_link:5569 refseq:NM_181839 chr8 +strand 79564538 in alt 0 [ON-OFF]
	locus_link:29966 refseq:NM_014574 chr14 -strand 29354596 in const [MODULATED]
	locus_link:55366 refseq:NM_018490 chr11 -strand 27352416 in const [CONSTITUTIVELY TARGETED]
	locus_link:89795 refseq:NM_014903 chr12 +strand 77106840 in const [MODULATED]
	locus_link:89795 refseq:NM_014903 chr12 +strand 77107584 in const [MODULATED]
	locus_link:151987 refseq:NM_174907 chr3 +strand 73037138 in const [CONSTITUTIVELY TARGETED]
	locus_link:25924 refseq:NM_015460 chr3 +strand 40260278 in const [CONSTITUTIVELY TARGETED]
	locus_link:1303 refseq:NM_004370 chr6 -strand 75789702 in alt 0 [MODULATED]
	locus_link:57472 refseq:NM_015455 chr5 +strand 180111828 in const [MODULATED]
	locus_link:7342 refseq:NM_014517 chr3 -strand 33403417 in const [MODULATED]
	locus_link:2764 refseq:NM_004124 chr14 -strand 52934007 in const [MODULATED]
	locus_link:1641 refseq:NM_000555 chrX -strand 109307778 in const [CONSTITUTIVELY TARGETED]
	locus_link:6304 refseq:NM_002971 chr3 -strand 18365124 in const [MODULATED]
	locus_link:28514 refseq:NM_005618 chr6 -strand 170448175 in const [CONSTITUTIVELY TARGETED]
	locus_link:182 refseq:NM_000214 chr20 -strand 10613841 in const [CONSTITUTIVELY TARGETED]
	locus_link:55103 refseq:NM_152663 chr1 +strand 176125120 in const [MODULATED]
	locus_link:55529 refseq:NM_018710 chr8 -strand 91963374 in alt 1 [MODULATED]
	locus_link:4851 refseq:NM_017617 chr9 -strand 134747633 in const [CONSTITUTIVELY TARGETED]
RNA hsa-miR-18b=MIMAT0001412:
	locus_link:79618 refseq:NM_024567 chr8 +strand 28930628 in const [CONSTITUTIVELY TARGETED]
	locus_link:79813 refseq:NM_024757 chr9 +strand 135948699 in const [MODULATED]
	locus_link:4087 refseq:NM_005901 chr18 -strand 43620045 in const [CONSTITUTIVELY TARGETED]
	locus_link:2099 refseq:NM_000125 chr6 +strand 152453031 in const [CONSTITUTIVELY TARGETED]
	locus_link:6310 refseq:NM_000332 chr6 -strand 16407728 in alt 1 [MODULATED]
	locus_link:1490 refseq:NM_001901 chr6 -strand 132249925 in alt 0 [ON-OFF]
	locus_link:2036 refseq:NM_012156 chr20 +strand 35535984 in alt 1 [MODULATED]
	locus_link:55852 refseq:NM_018469 chr17 -strand 62698508 in const [CONSTITUTIVELY TARGETED]
	locus_link:3815 refseq:NM_000222 chr4 +strand 55521938 in const [CONSTITUTIVELY TARGETED]
	locus_link:55897 refseq:NM_018670 chr15 -strand 88023089 in const [CONSTITUTIVELY TARGETED]
	locus_link:80215 refseq:NM_001754 chr21 -strand 35084327 in alt 0 [ON-OFF]
	locus_link:23097 refseq:NM_015076 chr6 -strand 110980997 in alt 0 [MODULATED]
	locus_link:23097 refseq:NM_015076 chr6 -strand 110980857 in alt 0 [MODULATED]
	locus_link:121536 refseq:NM_153207 chr12 +strand 19563561 in const [CONSTITUTIVELY TARGETED]
	locus_link:3660 refseq:NM_002199 chr4 -strand 186005392 in const [MODULATED]
	locus_link:51430 refseq:NM_014283 chr1 +strand 169819122 in const [CONSTITUTIVELY TARGETED]
	locus_link:51105 refseq:NM_024878 chr8 +strand 133781903 in alt 1 [ON-OFF]
	locus_link:51232 refseq:NM_016441 chr2 +strand 36751400 in alt 1 [ON-OFF]
	locus_link:55252 refseq:NM_018263 chr2 -strand 25939255 in alt 0 [ON-OFF]
	locus_link:2908 refseq:NM_000176 chr5 -strand 142688583 in alt 0 [MODULATED]
	locus_link:5878 refseq:NM_004583 chr17 -strand 40650789 in const [CONSTITUTIVELY TARGETED]
	locus_link:28951 refseq:NM_021643 chr2 +strand 12903818 in alt 0 [ON-OFF]
	locus_link:5253 refseq:NM_024517 chr9 +strand 91782769 in const [MODULATED]
	locus_link:2120 refseq:NM_001987 chr12 +strand 11935409 in const [MODULATED]
	locus_link:55069 refseq:NM_017994 chr7 +strand 65832544 in const [CONSTITUTIVELY TARGETED]
RNA hsa-miR-191=MIMAT0000440:
	locus_link:6659 refseq:NM_003107 chr6 +strand 21706595 in const [CONSTITUTIVELY TARGETED]
	locus_link:83607 refseq:NM_031445 chr2 -strand 128715809 in const [MODULATED]
RNA hsa-miR-186=MIMAT0000456:
	locus_link:7337 refseq:NM_130838 chr15 -strand 23131371 in alt 1 [ON-OFF]
	locus_link:57338 refseq:NM_020655 chr16 +strand 87512102 in const [CONSTITUTIVELY TARGETED]
	locus_link:678 refseq:NM_006887 chr2 -strand 43425053 in const [CONSTITUTIVELY TARGETED]
	locus_link:998 refseq:NM_044472 chr1 +strand 21888875 in alt 3 [ON-OFF]
	locus_link:5976 refseq:NM_002911 chr19 +strand 18838894 in alt 0 [ON-OFF]
	locus_link:253559 refseq:NM_153184 chr3 +strand 86038158 in const [MODULATED]
	locus_link:6670 refseq:NM_003111 chr2 -strand 174976532 in const [CONSTITUTIVELY TARGETED]
	locus_link:10728 refseq:NM_006601 chr12 -strand 55343674 in const [CONSTITUTIVELY TARGETED]
	locus_link:334 refseq:NM_001642 chr11 +strand 129551162 in const [MODULATED]
	locus_link:80155 refseq:NM_057175 chr4 +strand 140887275 in alt 0 [MODULATED]
	locus_link:1977 refseq:NM_001968 chr4 -strand 100259918 in alt 0 [MODULATED]
	locus_link:80315 refseq:NM_030627 chr5 +strand 173367502 in alt 1 [ON-OFF]
	locus_link:64062 refseq:NM_022118 chr13 -strand 77692483 in alt 0 [MODULATED]
	locus_link:80314 refseq:NM_025209 chr10 -strand 32561036 in const [CONSTITUTIVELY TARGETED]
	locus_link:4091 refseq:NM_005585 chr15 +strand 64789956 in alt 1 [ON-OFF]
	locus_link:9962 refseq:NM_005116 chr20 -strand 4828185 in alt 2 [ON-OFF]
	locus_link:25820 refseq:NM_005744 chr15 +strand 70592146 in alt 0 [MODULATED]
	locus_link:4659 refseq:NM_002480 chr12 -strand 78670224 in alt 0 [MODULATED]
	locus_link:23244 refseq:NM_015200 chr4 -strand 39723745 in const [MODULATED]
	locus_link:79718 refseq:NM_024665 chr3 -strand 178063611 in alt 0 [MODULATED]
	locus_link:64326 refseq:NM_022457 chr1 -strand 173153391 in const [CONSTITUTIVELY TARGETED]
	locus_link:7528 refseq:NM_003403 chr14 +strand 98734272 in const [MODULATED]
	locus_link:7528 refseq:NM_003403 chr14 +strand 98734563 in const [MODULATED]
	locus_link:54715 refseq:NM_018723 chr16 +strand 7761286 in const [MODULATED]
	locus_link:54715 refseq:NM_018723 chr16 +strand 7761443 in const [MODULATED]
	locus_link:91039 refseq:NM_139159 chr19 -strand 4626296 in alt 0 [ON-OFF]
	locus_link:56034 refseq:NM_016205 chr4 -strand 158261065 in alt 0 [ON-OFF]
	locus_link:51523 refseq:NM_016463 chr5 +strand 139091451 in alt 1 [MODULATED]
	locus_link:26994 refseq:NM_014372 chr1 +strand 51107306 in const [CONSTITUTIVELY TARGETED]
	locus_link:1654 refseq:NM_024005 chrX +strand 40239752 in alt 0 [MODULATED]
	locus_link:1457 refseq:NM_001895 chr20 -strand 458373 in alt 0 [ON-OFF]
	locus_link:7320 refseq:NM_003337 chr5 +strand 133802594 in alt 2 [ON-OFF]
	locus_link:10395 refseq:NM_182643 chr8 -strand 12951962 in alt 1 [ON-OFF]
	locus_link:6732 refseq:NM_003137 chr6 -strand 35847734 in alt 0 [ON-OFF]
	locus_link:8573 refseq:NM_003688 chrX -strand 40410204 in alt 1 [MODULATED]
	locus_link:132864 refseq:NM_182646 chr4 +strand 14820908 in alt 0 [MODULATED]
	locus_link:112885 refseq:NM_138415 chr22 -strand 43553963 in const [CONSTITUTIVELY TARGETED]
	locus_link:182 refseq:NM_000214 chr20 -strand 10614542 in const [CONSTITUTIVELY TARGETED]
	locus_link:10533 refseq:NM_006395 chr3 +strand 11573209 in const [CONSTITUTIVELY TARGETED]
	locus_link:11044 refseq:NM_006999 chr5 +strand 6809865 in const [CONSTITUTIVELY TARGETED]
	locus_link:255967 refseq:NM_175854 chr13 +strand 26666537 in const [CONSTITUTIVELY TARGETED]
	locus_link:6197 refseq:NM_004586 chrX -strand 19534588 in alt 0 [MODULATED]
	locus_link:23011 refseq:NM_014999 chr12 +strand 70466352 in const [MODULATED]
	locus_link:29994 refseq:NM_013450 chr2 -strand 160378100 in alt 2 [MODULATED]
	locus_link:23543 refseq:NM_014309 chr22 -strand 34411855 in const [CONSTITUTIVELY TARGETED]
	locus_link:8653 refseq:NM_004660 chrY +strand 14040471 in alt 1 [MODULATED]
	locus_link:26122 refseq:NM_015630 chr2 +strand 149755007 in const [MODULATED]
RNA hsa-miR-137=MIMAT0000429:
	locus_link:1810 refseq:NM_001938 chr1 +strand 93299922 in alt 0 [MODULATED]
	locus_link:51742 refseq:NM_031371 chr1 -strand 232372796 in const [MODULATED]
	locus_link:2045 refseq:NM_004440 chr6 -strand 93947423 in const [MODULATED]
	locus_link:8913 refseq:NM_198376 chr17 +strand 49179009 in const [CONSTITUTIVELY TARGETED]
	locus_link:9467 refseq:NM_004844 chr3 -strand 15272330 in const [CONSTITUTIVELY TARGETED]
	locus_link:25921 refseq:NM_015457 chr11 +strand 57243771 in alt 0 [MODULATED]
	locus_link:158038 refseq:NM_152570 chr9 -strand 27938314 in const [CONSTITUTIVELY TARGETED]
	locus_link:23194 refseq:NM_012304 chr5 +strand 15992625 in const [CONSTITUTIVELY TARGETED]
	locus_link:79716 refseq:NM_024663 chr20 +strand 57975867 in const [CONSTITUTIVELY TARGETED]
	locus_link:114299 refseq:NM_147150 chr9 +strand 108312390 in alt 1 [MODULATED]
	locus_link:1734 refseq:NM_000793 chr14 -strand 78654354 in alt 1 [ON-OFF]
	locus_link:22862 refseq:NM_014923 chr13 +strand 47579977 in alt 0 [ON-OFF]
	locus_link:11197 refseq:NM_007191 chr12 -strand 63730768 in alt 0 [ON-OFF]
	locus_link:64328 refseq:NM_022459 chr13 -strand 19154734 in const [CONSTITUTIVELY TARGETED]
	locus_link:55671 refseq:NM_032560 chr14 -strand 89914249 in alt 1 [MODULATED]
	locus_link:79684 refseq:NM_024631 chr11 -strand 124174279 in const [CONSTITUTIVELY TARGETED]
	locus_link:150094 refseq:NM_173354 chr21 -strand 43692717 in const [CONSTITUTIVELY TARGETED]
	locus_link:10217 refseq:NM_005808 chr3 +strand 37985459 in alt 1 [ON-OFF]
	locus_link:83891 refseq:NM_031953 chr4 +strand 186980989 in alt 0 [ON-OFF]
	locus_link:57419 refseq:NM_020689 chr20 +strand 19697631 in const [CONSTITUTIVELY TARGETED]
	locus_link:22843 refseq:NM_014906 chr17 +strand 57535308 in alt 0 [ON-OFF]
	locus_link:6857 refseq:NM_005639 chr12 +strand 78345589 in const [MODULATED]
	locus_link:9969 refseq:NM_005121 chr17 -strand 60497709 in const [CONSTITUTIVELY TARGETED]
	locus_link:9261 refseq:NM_032960 chr1 +strand 203989794 in const [CONSTITUTIVELY TARGETED]
	locus_link:57084 refseq:NM_020346 chr11 +strand 22364910 in const [CONSTITUTIVELY TARGETED]
	locus_link:51108 refseq:NM_016025 chr16 +strand 21633622 in const [CONSTITUTIVELY TARGETED]
	locus_link:6546 refseq:NM_021097 chr2 -strand 40315615 in const [CONSTITUTIVELY TARGETED]
	locus_link:6533 refseq:NM_003043 chr3 +strand 14501928 in const [CONSTITUTIVELY TARGETED]
	locus_link:2915 refseq:NM_000842 chr11 -strand 87928649 in const [CONSTITUTIVELY TARGETED]
	locus_link:9282 refseq:NM_004229 chrX -strand 39541496 in alt 0 [MODULATED]
	locus_link:8301 refseq:NM_007166 chr11 -strand 85395160 in const [CONSTITUTIVELY TARGETED]
	locus_link:481 refseq:NM_001677 chr1 +strand 166289184 in alt 0 [MODULATED]
	locus_link:54861 refseq:NM_017719 chr3 +strand 43351077 in const [CONSTITUTIVELY TARGETED]
	locus_link:151987 refseq:NM_174907 chr3 +strand 73037221 in const [CONSTITUTIVELY TARGETED]
	locus_link:3131 refseq:NM_002126 chr17 +strand 53873601 in const [CONSTITUTIVELY TARGETED]
	locus_link:219771 refseq:NM_145012 chr10 +strand 35863078 in alt 0 [ON-OFF]
	locus_link:6304 refseq:NM_002971 chr3 -strand 18364790 in alt 1 [MODULATED]
	locus_link:83989 refseq:NM_032042 chr5 -strand 93030586 in const [CONSTITUTIVELY TARGETED]
	locus_link:7328 refseq:NM_182697 chr7 -strand 129027708 in const [MODULATED]
	locus_link:164 refseq:NM_001128 chr16 -strand 71539678 in alt 1 [MODULATED]
	locus_link:4774 refseq:NM_005595 chr1 +strand 61293381 in alt 0 [MODULATED]
	locus_link:1859 refseq:NM_001396 chr21 +strand 37805994 in const [MODULATED]
	locus_link:11278 refseq:NM_007249 chr13 -strand 72066623 in alt 0 [MODULATED]
	locus_link:5586 refseq:NM_006256 chr1 +strand 88767187 in alt 0 [ON-OFF]
	locus_link:8618 refseq:NM_003716 chr3 -strand 62342207 in const [CONSTITUTIVELY TARGETED]
	locus_link:8829 refseq:NM_003873 chr10 -strand 33472436 in const [MODULATED]
	locus_link:22941 refseq:NM_012309 chr11 -strand 70042563 in const [CONSTITUTIVELY TARGETED]
	locus_link:55529 refseq:NM_018710 chr8 -strand 91964059 in alt 0 [MODULATED]
	locus_link:23011 refseq:NM_014999 chr12 +strand 70466263 in const [MODULATED]
	locus_link:9315 refseq:NM_004772 chr5 -strand 111141946 in const [MODULATED]
	locus_link:5771 refseq:NM_080422 chr18 -strand 12783909 in alt 0 [ON-OFF]
	locus_link:25836 refseq:NM_133433 chr5 +strand 37110054 in alt 0 [ON-OFF]
	locus_link:4306 refseq:NM_000901 chr4 -strand 149577624 in alt 0 [MODULATED]
	locus_link:639 refseq:NM_001198 chr6 +strand 106601323 in const [CONSTITUTIVELY TARGETED]
RNA hsa-miR-525=MIMAT0002838:
	locus_link:10194 refseq:NM_005786 chr18 +strand 71128255 in const [CONSTITUTIVELY TARGETED]
	locus_link:55671 refseq:NM_032560 chr14 -strand 89914843 in const [MODULATED]
	locus_link:80155 refseq:NM_057175 chr4 +strand 140887853 in alt 0 [MODULATED]
	locus_link:83607 refseq:NM_031445 chr2 -strand 128714005 in alt 0 [MODULATED]
	locus_link:6594 refseq:NM_003069 chrX -strand 127286795 in const [CONSTITUTIVELY TARGETED]
	locus_link:80829 refseq:NM_053023 chr11 +strand 58160886 in const [CONSTITUTIVELY TARGETED]
	locus_link:4212 refseq:NM_170675 chr15 -strand 34900212 in const [CONSTITUTIVELY TARGETED]
	locus_link:253943 refseq:NM_152758 chr8 +strand 64172272 in const [MODULATED]
	locus_link:81929 refseq:NM_031216 chr18 +strand 12976876 in alt 1 [MODULATED]
	locus_link:3184 refseq:NM_031369 chr4 -strand 83734241 in const [CONSTITUTIVELY TARGETED]
	locus_link:23369 refseq:NM_015317 chr2 -strand 20434259 in alt 1 [MODULATED]
RNA hsa-miR-22=MIMAT0000077:
	locus_link:2099 refseq:NM_000125 chr6 +strand 152453385 in const [CONSTITUTIVELY TARGETED]
	locus_link:85009 refseq:NM_006037 chr2 -strand 240183066 in alt 0 [MODULATED]
	locus_link:8936 refseq:NM_003931 chr6 -strand 110466937 in alt 0 [ON-OFF]
	locus_link:10735 refseq:NM_006603 chrX +strand 121933501 in alt 0 [MODULATED]
	locus_link:84919 refseq:NM_032833 chr1 -strand 201552578 in const [CONSTITUTIVELY TARGETED]
	locus_link:80205 refseq:NM_025134 chr16 +strand 53137823 in alt 0 [ON-OFF]
	locus_link:23411 refseq:NM_012238 chr10 +strand 69021484 in alt 0 [MODULATED]
	locus_link:2122 refseq:NM_005241 chr3 -strand 170123398 in const [CONSTITUTIVELY TARGETED]
	locus_link:27347 refseq:NM_013233 chr2 -strand 169013278 in alt 0 [ON-OFF]
	locus_link:25932 refseq:NM_013943 chr1 +strand 24521887 in alt 1 [ON-OFF]
	locus_link:80314 refseq:NM_025209 chr10 -strand 32561891 in const [CONSTITUTIVELY TARGETED]
	locus_link:9372 refseq:NM_004799 chr1 +strand 52182036 in const [CONSTITUTIVELY TARGETED]
	locus_link:23244 refseq:NM_015200 chr4 -strand 39723358 in alt 0 [MODULATED]
	locus_link:2201 refseq:NM_001999 chr5 -strand 127670463 in const [CONSTITUTIVELY TARGETED]
	locus_link:64506 refseq:NM_030594 chr15 -strand 80938487 in const [CONSTITUTIVELY TARGETED]
	locus_link:64783 refseq:NM_022768 chr1 +strand 110187804 in const [CONSTITUTIVELY TARGETED]
	locus_link:694 refseq:NM_001731 chr12 -strand 91039916 in const [CONSTITUTIVELY TARGETED]
	locus_link:5728 refseq:NM_000314 chr10 +strand 89390496 in alt 1 [ON-OFF]
	locus_link:2915 refseq:NM_000842 chr11 -strand 87926310 in const [CONSTITUTIVELY TARGETED]
	locus_link:2033 refseq:NM_001429 chr22 +strand 39818727 in const [CONSTITUTIVELY TARGETED]
	locus_link:25957 refseq:NM_032870 chr6 -strand 99893381 in alt 1 [ON-OFF]
	locus_link:3021 refseq:NM_005324 chr17 -strand 74371311 in alt 1 [MODULATED]
	locus_link:10527 refseq:NM_006391 chr11 +strand 9431366 in alt 0 [ON-OFF]
	locus_link:164633 refseq:NM_182527 chr22 +strand 28451833 in const [CONSTITUTIVELY TARGETED]
	locus_link:23174 refseq:NM_015144 chr16 -strand 87225030 in alt 0 [MODULATED]
	locus_link:23001 refseq:NM_178585 chr4 -strand 86050036 in alt 3 [ON-OFF]
	locus_link:55327 refseq:NM_018362 chr11 -strand 27483293 in const [CONSTITUTIVELY TARGETED]
	locus_link:57628 refseq:NM_020868 chr2 +strand 116695161 in const [CONSTITUTIVELY TARGETED]
	locus_link:54665 refseq:NM_018364 chr1 -strand 113603503 in alt 1 [MODULATED]
	locus_link:55167 refseq:NM_018133 chr3 -strand 137190842 in const [MODULATED]
	locus_link:57003 refseq:NM_020198 chr17 -strand 62296052 in alt 2 [ON-OFF]
	locus_link:10276 refseq:NM_005863 chr10 +strand 5453108 in const [CONSTITUTIVELY TARGETED]
	locus_link:57667 refseq:NM_017628 chr4 +strand 106621378 in const [CONSTITUTIVELY TARGETED]
RNA hsa-miR-377=MIMAT0000730:
	locus_link:23499 refseq:NM_012090 chr1 +strand 39365845 in alt 2 [MODULATED]
	locus_link:9972 refseq:NM_005124 chr6 -strand 17723834 in alt 0 [ON-OFF]
	locus_link:5308 refseq:NM_000325 chr4 -strand 111997569 in const [CONSTITUTIVELY TARGETED]
	locus_link:5587 refseq:NM_002742 chr14 -strand 28036300 in alt 0 [MODULATED]
	locus_link:10664 refseq:NM_006565 chr16 +strand 67449190 in const [CONSTITUTIVELY TARGETED]
	locus_link:64225 refseq:NM_022374 chr2 -strand 38496756 in alt 1 [MODULATED]
	locus_link:23208 refseq:NM_152280 chr1 +strand 153071665 in alt 1 [ON-OFF]
	locus_link:80155 refseq:NM_057175 chr4 +strand 140888106 in alt 1 [MODULATED]
	locus_link:152006 refseq:NM_022781 chr9 -strand 36329615 in const [MODULATED]
	locus_link:152006 refseq:NM_022781 chr9 -strand 36329479 in alt 0 [MODULATED]
	locus_link:1977 refseq:NM_001968 chr4 -strand 100259833 in alt 0 [MODULATED]
	locus_link:55207 refseq:NM_018184 chr3 +strand 5196762 in alt 1 [MODULATED]
	locus_link:8454 refseq:NM_003592 chr7 +strand 147889833 in const [CONSTITUTIVELY TARGETED]
	locus_link:8289 refseq:NM_139135 chr1 +strand 26712673 in const [CONSTITUTIVELY TARGETED]
	locus_link:5757 refseq:NM_002823 chr2 +strand 232780729 in const [CONSTITUTIVELY TARGETED]
	locus_link:64506 refseq:NM_030594 chr15 -strand 80937882 in const [CONSTITUTIVELY TARGETED]
	locus_link:80124 refseq:NM_025054 chr8 -strand 67596548 in alt 1 [ON-OFF]
	locus_link:26960 refseq:NM_015678 chr13 +strand 34044825 in const [CONSTITUTIVELY TARGETED]
	locus_link:3778 refseq:NM_002247 chr10 -strand 77991604 in const [MODULATED]
	locus_link:3778 refseq:NM_002247 chr10 -strand 77989848 in alt 0 [MODULATED]
	locus_link:6535 refseq:NM_005629 chrX +strand 151429160 in alt 0 [MODULATED]
	locus_link:2033 refseq:NM_001429 chr22 +strand 39819107 in const [CONSTITUTIVELY TARGETED]
	locus_link:63893 refseq:NM_022066 chr17 -strand 74982760 in const [CONSTITUTIVELY TARGETED]
	locus_link:202018 refseq:NM_153365 chr4 -strand 15913837 in alt 1 [ON-OFF]
	locus_link:2332 refseq:NM_002024 chrX +strand 145698545 in const [MODULATED]
	locus_link:5921 refseq:NM_022650 chr5 +strand 86770891 in const [MODULATED]
	locus_link:9839 refseq:NM_014795 chr2 -strand 145357198 in const [CONSTITUTIVELY TARGETED]
	locus_link:25852 refseq:NM_015396 chr3 +strand 139336072 in const [MODULATED]
	locus_link:57575 refseq:NM_032961 chr4 +strand 134570543 in const [CONSTITUTIVELY TARGETED]
	locus_link:6426 refseq:NM_006924 chr17 -strand 56556532 in alt 0 [MODULATED]
RNA hsa-miR-517b=MIMAT0002857:
	locus_link:23592 refseq:NM_014319 chr12 +strand 63927799 in alt 0 [MODULATED]
	locus_link:9839 refseq:NM_014795 chr2 -strand 145357700 in const [CONSTITUTIVELY TARGETED]
	locus_link:64207 refseq:NM_024496 chr14 -strand 75481067 in const [CONSTITUTIVELY TARGETED]
	locus_link:4774 refseq:NM_005595 chr1 +strand 61293533 in alt 0 [MODULATED]
RNA hsa-miR-383=MIMAT0000738:
	locus_link:9972 refseq:NM_005124 chr6 -strand 17723435 in alt 1 [ON-OFF]
	locus_link:51347 refseq:NM_016281 chr12 -strand 116999895 in alt 0 [MODULATED]
	locus_link:114815 refseq:NM_052918 chr10 -strand 108001305 in const [CONSTITUTIVELY TARGETED]
	locus_link:29966 refseq:NM_014574 chr14 -strand 29353282 in alt 0 [MODULATED]
RNA hsa-miR-185=MIMAT0000455:
	locus_link:9887 refseq:NM_014837 chr1 +strand 180762697 in alt 0 [MODULATED]
	locus_link:7422 refseq:NM_003376 chr6 +strand 43800565 in const [CONSTITUTIVELY TARGETED]
	locus_link:7422 refseq:NM_003376 chr6 +strand 43800855 in const [CONSTITUTIVELY TARGETED]
	locus_link:817 refseq:NM_172128 chr4 -strand 114832538 in alt 0 [ON-OFF]
	locus_link:57575 refseq:NM_032961 chr4 +strand 134570413 in const [CONSTITUTIVELY TARGETED]
RNA hsa-miR-520f=MIMAT0002830:
	locus_link:51742 refseq:NM_031371 chr1 -strand 232372895 in const [MODULATED]
	locus_link:51009 refseq:NM_016041 chr17 -strand 5578446 in const [CONSTITUTIVELY TARGETED]
	locus_link:59277 refseq:NM_021229 chr12 -strand 94554816 in const [CONSTITUTIVELY TARGETED]
	locus_link:11177 refseq:NM_013448 chr14 -strand 33212610 in const [CONSTITUTIVELY TARGETED]
	locus_link:4978 refseq:NM_002545 chr11 -strand 131826093 in const [MODULATED]
	locus_link:153222 refseq:NM_153607 chr5 +strand 172544320 in alt 0 [ON-OFF]
	locus_link:26148 refseq:NM_015652 chr10 +strand 98409839 in const [CONSTITUTIVELY TARGETED]
	locus_link:19 refseq:NM_005502 chr9 -strand 102923354 in alt 0 [MODULATED]
	locus_link:4208 refseq:NM_002397 chr5 -strand 88101646 in alt 0 [ON-OFF]
	locus_link:595 refseq:NM_053056 chr11 +strand 69239993 in alt 0 [ON-OFF]
	locus_link:6049 refseq:NM_183045 chr13 -strand 24585685 in const [CONSTITUTIVELY TARGETED]
	locus_link:57616 refseq:NM_020856 chr19 -strand 36458891 in const [MODULATED]
	locus_link:81493 refseq:NM_030786 chr1 -strand 32648695 in const [CONSTITUTIVELY TARGETED]
	locus_link:1000 refseq:NM_001792 chr18 -strand 23783879 in const [MODULATED]
	locus_link:57419 refseq:NM_020689 chr20 +strand 19698253 in const [CONSTITUTIVELY TARGETED]
	locus_link:80314 refseq:NM_025209 chr10 -strand 32561217 in const [CONSTITUTIVELY TARGETED]
	locus_link:3680 refseq:NM_002207 chr3 +strand 37821506 in alt 0 [MODULATED]
	locus_link:7436 refseq:NM_003383 chr9 +strand 2644253 in const [CONSTITUTIVELY TARGETED]
	locus_link:92999 refseq:NM_145166 chr3 +strand 42668221 in const [CONSTITUTIVELY TARGETED]
	locus_link:8897 refseq:NM_153050 chr22 +strand 28748206 in const [CONSTITUTIVELY TARGETED]
	locus_link:1386 refseq:NM_001880 chr2 -strand 176140884 in const [CONSTITUTIVELY TARGETED]
	locus_link:26468 refseq:NM_199160 chr9 -strand 120341021 in const [CONSTITUTIVELY TARGETED]
	locus_link:253943 refseq:NM_152758 chr8 +strand 64172439 in const [MODULATED]
	locus_link:5962 refseq:NM_002906 chr11 -strand 109640143 in const [CONSTITUTIVELY TARGETED]
	locus_link:7474 refseq:NM_003392 chr3 -strand 55459294 in alt 0 [MODULATED]
	locus_link:26512 refseq:NM_012141 chr13 -strand 49737399 in alt 1 [ON-OFF]
	locus_link:23097 refseq:NM_015076 chr6 -strand 110980847 in alt 0 [MODULATED]
	locus_link:116 refseq:NM_001117 chr18 +strand 899806 in alt 0 [MODULATED]
	locus_link:8301 refseq:NM_007166 chr11 -strand 85395556 in const [CONSTITUTIVELY TARGETED]
	locus_link:23435 refseq:NM_007375 chr1 +strand 10792825 in alt 0 [ON-OFF]
	locus_link:3660 refseq:NM_002199 chr4 -strand 186005379 in const [MODULATED]
[truncated: 5,189 more rows]
